# Supplementary material for: Prediabetes, diabetes, and the risk of progression to diabetes among working population in Beijing-the Tongren HealthCare Study
Source: PLoS One. 2026 May 20;21(5):e0343993. doi: 10.1371/journal.pone.0343993 (PMC13189350; doi:10.1371/journal.pone.0343993)
Supplement: S6 File — This dataset includes baseline characteristics, clinical measurements, and follow-up data of the working population cohort from the Beijing Tongren HealthCare Study. All personally identifiable information, including date of birth, has been removed to ensure participant privacy. (ZIP) [file pone.0343993.s006.zip]

Archive with 6 entries (5 files):
- Raw Employee Cohort Data (anonymized)/
- Raw Employee Cohort Data (anonymized)/4 years_datas.xlsx
- Raw Employee Cohort Data (anonymized)/5 years_datas.xlsx
- Raw Employee Cohort Data (anonymized)/6 years_datas.xlsx
- Raw Employee Cohort Data (anonymized)/7 years_datas.xlsx
- Raw Employee Cohort Data (anonymized)/8 years_datas.xlsx
