# Supplementary material for: Prediabetes, diabetes, and the risk of progression to diabetes among working population in Beijing-the Tongren HealthCare Study
Source: PLoS One. 2026 May 20;21(5):e0343993. doi: 10.1371/journal.pone.0343993 (PMC13189350; doi:10.1371/journal.pone.0343993)
Supplement: S6 File — This dataset includes baseline characteristics, clinical measurements, and follow-up data of the working population cohort from the Beijing Tongren HealthCare Study. All personally identifiable information, including date of birth, has been removed to ensure participant privacy. (ZIP) [file pone.0343993.s006.zip › Raw Employee Cohort Data (anonymized)/4 years_datas.xlsx]

## Sheet: Sheet1
num	timed	patientid	age	sex	date	weight	height	glu	type_1	HbA1c	type_2	type_1_2	type_3	rate	SBP	DBP
1515	1	116342	56	1	2018-09-25	72.2	165	9.9	2	8	2	4	2	72	130	90
6214	2	167906	59	1	2022-09-26	59.1	168	9.9	2	8.1	2	4	2	72	162	90
3181	1	134806	44	1	2018-01-17	71	167	9.8	2	8.7	2	4	2	72	151	93
4016	2	143553	55	1	2022-06-21	85.9	169	9.8	2	7	2	4	2	72	131	85
8522	2	192487	47	0	2022-10-19	81.1	154	9.8	2	6.9	2	4	2	72	149	92
9382	2	201520	65	1	2019-07-01	78.3	176	9.67	2	7.9	2	4	2	72	146	85
402	2	104232	53	1	2022-08-25	66.5	175	9.6	2	7.4	2	4	2	88	128	88
1614	2	117445	64	1	2019-04-29	72.2	178	9.54	2	8.8	2	4	2	72	188	109
7696	2	183586	58	1	2022-09-20	67	158	9.5	2	7.5	2	4	2	72	158	102
8442	2	191434	42	0	2022-01-30	75.2	165	9.4	2	8.6	2	4	2	80	148	90
8514	2	192394	53	1	2022-09-27	73.6	165	9.4	2	8	2	4	2	72	147	90
239	1	102733	42	0	2018-09-25	57	160	9.39	2	7.4	2	4	2	72	138	81
10554	2	213261	59	1	2022-08-23	84.5	175	9.3	2	7.6	2	4	2	72	142	81
7795	1	184302	55	1	2018-07-26	82.2	176	9.27	2	8.4	2	4	2	72	130	80
452	2	104755	67	0	2022-08-04	54.6	156	9.2	2	7.4	2	4	2	NA	132	90
1606	2	117383	45	1	2021-12-29	98.4	172	9.2	2	7.8	2	4	2	72	148	83
1812	2	119691	51	1	2021-12-09	78.6	170	9.2	2	7.7	2	4	2	72	123	76
2492	2	127173	47	0	2022-08-24	61	157	9.2	2	9.1	2	4	2	72	124	82
6926	2	175660	52	1	2019-07-12	104.9	181	9.2	2	8	2	4	2	108	128	84
4736	2	151720	56	1	2019-11-15	58.9	168	9.17	2	7.6	2	4	2	72	127	78
3191	1	134889	56	1	2018-03-21	77	172	9.16	2	7.6	2	4	2	72	140	85
4491	1	149137	56	1	2015-06-19	75	175	9.12	2	7.80	2	4	2	72	135	95
5026	2	154642	36	1	2022-10-24	81.1	175	9.1	2	7	2	4	2	72	129	79
7238	2	178925	33	1	2022-10-18	98.3	177	9.1	2	10.4	2	4	2	72	141	83
10377	1	211342	55	1	2018-01-05			9.08	2	6.8	2	4	2
6264	2	168381	67	1	2019-07-08	63.9	168	9	2	6.7	2	4	2	72	164	80
9475	1	202618	54	1	2018-08-02	75.3	165	8.97	2	8.1	2	4	2	72	150	90
439	1	104670	45	1	2018-08-16	75.2	172	8.96	2	7.1	2	4	2	72	140	90
1762	2	118930	40	1	2022-09-23	107.9	175	8.9	2	7.1	2	4	2	72	157	90
4366	2	147678	31	1	2022-09-23	84.7	177	8.9	2	9	2	4	2	72	124	80
4402	2	148011	34	1	2021-11-12	103.7	179	8.9	2	7.6	2	4	2	100	146	92
2491	1	127173	44	0	2018-08-13	61.7	158	8.89	2	8.7	2	4	2	72	120	80
9415	1	201854	54	1	2018-10-12	68.3	162	8.86	2	7.6	2	4	2	72	137	92
5722	2	162299	51	0	2022-10-12	69.1	165	8.8	2	7.9	2	4	2	72	134	88
9306	2	200625	37	0	2022-09-20	72.5	155	8.8	2	8.3	2	4	2	72	136	73
10451	1	212137	46	1	2018-09-20	114.2	172	8.74	2	7.3	2	4	2	72	178	116
4195	1	145659	49	1	2018-09-19	74	162	8.73	2	7.6	2	4	2	72	160	100
6575	1	171834	54	1	2018-09-29	86.4	179	8.73	2	7.5	2	4	2	72	168	112
2126	2	123222	54	1	2022-09-29	89.1	182	8.7	2	7	2	4	2	72	131	89
3082	2	133615	38	1	2022-08-12	78.7	169	8.7	2	6.6	2	4	2	72	145	97
3140	2	134333	58	1	2022-02-21	74.2	170	8.7	2	7	2	4	2	72	142	88
7004	2	176471	32	0	2022-08-10	87	156	8.7	2	8.5	2	4	2	64	118	64
7796	2	184302	58	1	2022-07-13	81.4	175	8.7	2	7	2	4	2	72	134	78
770	2	107787	71	1	2018-05-28	104	181	8.62	2	6.8	2	4	2	72	128	81
10895	1	216891	51	1	2018-09-06	70.9	158	8.62	2	7.6	2	4	2	72	130	80
899	1	109022	57	1	2018-09-19	67.7	161	8.6	2	7.5	2	4	2	72	160	100
7502	2	181722	58	1	2022-09-06	87.6	171	8.6	2	6.7	2	4	2	72	133	89
8044	2	187113	50	1	2022-10-28	76.8	171	8.6	2	7.6	2	4	2	72	128	87
9363	1	201312	71	0	2018-09-18	73.6	165	8.6	2	7.9	2	4	2	72	115	65
8797	1	195445	58	1	2018-05-04	75	168	8.56	2	8.5	2	4	2	72	146	86
10535	1	212938	51	1	2018-07-18	94.4	183	8.55	2	7.2	2	4	2	64	166	106
2964	2	132299	75	0	2019-09-04	60.4	160	8.51	2	7.4	2	4	2	72	153	80
6446	2	170194	37	1	2022-10-26	94.4	175	8.5	2	7.8	2	4	2	72	155	83
10452	2	212137	49	1	2022-09-22	102.3	171	8.5	2	6.7	2	4	2	72	145	102
9832	2	206157	41	1	2018-03-27	69	165	8.43	2	6.5	2	4	2	72	107	66
8752	2	194925	53	1	2018-09-12	72	169	8.41	2	7.5	2	4	2	72	155	98
3302	2	135800	33	1	2022-04-20	120.8	172	8.4	2	7.4	2	4	2	72	166	114
4370	2	147709	54	1	2022-09-15	83.1	178	8.4	2	7.3	2	4	2	72	118	80
5927	1	164475	61	1	2018-05-04	82	172	8.4	2	7.5	2	4	2	72	173	114
8571	1	193020	40	1	2018-09-27	64.3	170	8.4	2	6.9	2	4	2	72	113	65
10688	2	214888	55	1	2022-09-28	100.2	178	8.4	2	7.6	2	4	2	72	158	99
4562	2	149854	61	1	2018-05-05			8.39	2	6.7	2	4	2		98	65
552	2	105618	60	1	2018-04-22	65	162	8.36	2	9.5	2	4	2	72	129	75
214	2	102423	34	1	2022-10-19	90.2	177	8.3	2	11.3	2	4	2	88	136	90
910	2	109209	55	1	2022-08-05	73.8	177	8.3	2	9.4	2	4	2	72	114	75
9450	2	202278	49	1	2022-06-21	78.1	171	8.3	2	7.2	2	4	2	70	119	66
10076	2	208299	60	1	2022-06-21	67.8	180	8.3	2	6.5	2	4	2	72	140	97
11510	2	99653	42	1	2022-10-14	94.5	178	8.3	2	6.5	2	4	2	72	151	97
943	1	109548	51	1	2018-07-16	108.3	180	8.26	2	6.8	2	4	2	72	155	96
568	2	105829	65	0	2019-10-08	53.2	156	8.25	2	8	2	4	2	72	161	76
4369	1	147709	51	1	2018-08-31	85.1	180	8.25	2	7.2	2	4	2	72	150	100
5740	2	162501	89	0	2019-04-16	66.1	154	8.24	2	7.4	2	4	2	72	176	70
933	1	109481	52	1	2018-07-18	73.5	181	8.23	2	7.7	2	4	2	72	122	74
858	2	108613	59	1	2022-06-21	72	168	8.2	2	6.5	2	4	2	72	158	88
2176	2	123560	55	1	2022-12-12	85.3	178	8.2	2	6.5	2	4	2	72	144	93
2680	2	129189	55	1	2022-10-10	73.9	164	8.2	2	6.5	2	4	2	72	146	92
8346	2	190521	45	1	2019-10-12	99.3	184	8.18	2	7	2	4	2	72	135	82
178	2	101894	58	1	2022-09-21	69.4	167	8.1	2	9.4	2	4	2	72	120	66
5228	2	156956	45	0	2022-09-23	71.3	163	8.1	2	6.9	2	4	2	72	140	98
7378	2	180630	53	1	2022-08-22	71.2	178	8.1	2	8.2	2	4	2	72	145	92
6621	1	172290	46	0	2018-07-24	54.3	156	8.09	2	7.5	2	4	2	72	105	60
8011	1	186765	72	1	2018-11-09	63.8	166	8.08	2	6.6	2	4	2		147	87
9600	2	203855	60	1	2019-07-01	81.1	164	8.06	2	8.6	2	4	2	72	149	87
8830	2	195832	85	1	2019-04-16			8.05	2	7.6	2	4	2		139	89
1237	1	113193	53	1	2018-10-30	96.8	183	8.03	2	6.7	2	4	2	72	138	93
6308	2	168843	37	1	2019-05-08	103.2	177	8.03	2	7.7	2	4	2	72	126	79
606	2	106255	38	1	2022-06-23	79.3	171	8	2	7.3	2	4	2	72	135	86
743	1	107541	49	1	2018-07-30	80.9	171	8	2	6.9	2	4	2	72	125	70
1562	2	116841	52	1	2022-09-08	71.1	172	8	2	7.6	2	4	2	64	107	61
6096	2	166371	59	1	2022-06-24	81.7	174	8	2	7.6	2	4	2	72	163	104
10668	2	214713	53	1	2022-09-26	74.7	162	8	2	8.5	2	4	2	90	115	76
10882	2	216818	47	1	2022-10-27	111.2	195	8	2	6.7	2	4	2	72	145	100
10553	1	213261	56	1	2018-07-17	87	176	7.97	2	7.4	2	4	2	72	132	78
10935	1	217185	55	1	2018-07-24	71.9	168	7.97	2	6.8	2	4	2	72	127	85
845	1	108530	51	1	2018-07-31	89.6	174	7.92	2	7.4	2	4	2	72	129	82
5739	1	162501	85	0	2015-04-16	60	153	7.92	2	6.70	2	4	2	72	150	80
1090	2	111259	60	1	2022-09-09	93.3	179	7.9	2	6.6	2	4	2	72	151	87
6008	2	165370	70	0	2022-09-21	68.2	157	7.9	2	6.8	2	4	2	72	152	69
9076	2	198278	52	1	2022-08-30	62	168	7.9	2	6.8	2	4	2	72	112	73
10620	2	214027	51	1	2022-10-08	87.1	172	7.9	2	7.6	2	4	2	72	174	107
3460	2	137658	54	1	2019-11-05	76.3	170	7.88	2	6.7	2	4	2	84	170	63
1483	1	115977	67	1	2018-05-04	78	168	7.83	2	7.7	2	4	2	72	140	79
2257	1	124329	51	1	2018-07-02	73	174	7.82	2	7.3	2	4	2	72	120	70
6406	2	169797	68	0	2018-11-02	63	165	7.82	2	7	2	4	2		140	80
4570	2	149907	56	1	2022-08-26	81.7	183	7.8	2	6.8	2	4	2	72	115	72
5932	2	164506	57	1	2022-10-12	85.1	171	7.8	2	6.8	2	4	2	NA	129	85
6498	2	170835	44	1	2022-06-23	82.5	170	7.8	2	6.8	2	4	2	72	131	84
6622	2	172290	50	0	2022-09-05	52.4	157	7.8	2	7.2	2	4	2	72	105	65
9822	2	206077	43	1	2022-07-26	102.9	180	7.8	2	6.7	2	4	2	72	127	77
758	2	107671	38	1	2022-09-21	71.3	170	7.7	2	8.1	2	4	2	72	156	116
944	2	109548	54	1	2022-11-02	103.5	177	7.7	2	6.6	2	4	2	72	168	92
8784	2	195376	60	1	2022-08-16	76.8	176	7.7	2	7.1	2	4	2	72	172	94
9791	1	205784	65	1	2014-11-14	72	174	7.66	2	6.60	2	4	2	72	120	70
432	2	104612	61	1	2021-12-23	80	172	7.6	2	7.9	2	4	2	72	146	90
5552	2	160597	56	1	2022-10-19	85.6	182	7.6	2	6.9	2	4	2	72	139	80
10156	2	209051	55	0	2022-09-06	58.6	161	7.6	2	6.9	2	4	2	72	113	70
10322	2	210581	64	1	2022-10-28	90.2	180	7.6	2	6.8	2	4	2	72	141	83
6932	2	175752	91	1	2019-05-20	57.8	166	7.54	2	7.5	2	4	2	72	192	77
1348	2	114245	55	1	2022-10-13	101.1	167	7.5	2	7.1	2	4	2	72	143	88
4654	2	150877	28	0	2022-10-12	67.2	173	7.5	2	6.9	2	4	2	72	126	91
5676	2	161738	46	1	2021-09-17	77.7	169	7.5	2	6.7	2	4	2	72	122	79
7294	2	179535	53	0	2022-10-28	70.5	160	7.5	2	6.6	2	4	2	76	149	98
8572	2	193020	43	1	2022-10-31	62.4	169	7.5	2	6.5	2	4	2	72	98	66
8776	2	195168	54	1	2021-11-22	108.5	179	7.5	2	7.4	2	4	2	80	185	122
5180	2	156395	45	0	2021-02-18	47.6	156	7.48	2	6.8	2	4	2	72	129	81
7643	1	183090	54	1	2018-10-15	68.5	171	7.48	2	6.7	2	4	2		137	77
2947	1	132159	68	1	2018-09-18	71	175	7.47	2	6.8	2	4	2	72	154	89
10619	1	214027	48	1	2018-07-05	87.9	173	7.44	2	8.4	2	4	2	72	150	95
9959	1	207233	37	1	2018-03-23	89	174	7.42	2	6.9	2	4	2	72	160	110
874	2	108768	60	1	2022-12-14	80	166	7.4	2	6.8	2	4	2	72	139	90
4270	2	146574	44	0	2022-10-25	66.5	164	7.4	2	6.8	2	4	2	72	120	65
5048	2	154804	40	1	2022-10-14	88.7	182	7.4	2	6.7	2	4	2	72	117	72
8336	2	190370	54	1	2022-09-16	69.6	170	7.4	2	6.5	2	4	2	100	166	106
11456	2	99059	31	1	2022-09-29	97.3	171	7.4	2	7.1	2	4	2	72	151	85
1241	1	113216	51	1	2018-07-02	88.9	168	7.33	2	7.6	2	4	2	72	130	80
1140	2	111846	62	1	2022-06-20	68.2	170	7.3	2	6.5	2	4	2	72	141	99
2374	2	125812	59	1	2019-10-18	69.3	168	7.3	2	6.7	2	4	2	72	163	82
5928	2	164475	64	1	2022-08-03	72.4	171	7.3	2	6.8	2	4	2	72	140	84
6316	2	168906	51	1	2018-05-08	48	161	7.3	2	6.5	2	4	2	72	105	70
8798	2	195445	61	1	2022-03-15	71.3	167	7.3	2	6.6	2	4	2	72	153	93
9792	2	205784	70	1	2018-10-18	72.8	174	7.29	2	6.8	2	4	2	72	130	70
1561	1	116841	49	1	2018-07-23	72.7	174	7.28	2	7.9	2	4	2	72	120	70
2866	2	131157	81	1	2019-04-16	70.5	163	7.25	2	7.6	2	4	2	84	173	93
7395	1	180881	58	0	2018-04-03	61	155	7.25	2	7.1	2	4	2	72	121	75
4572	2	149908	51	1	2022-08-30	109	181	7.2	2	6.5	2	4	2	72	128	83
6804	2	174304	40	1	2022-06-23	88.1	173	7.2	2	7.4	2	4	2	72	136	84
7098	2	177453	49	0	2022-09-20	82.9	163	7.2	2	6.8	2	4	2	72	145	86
10154	2	209042	58	1	2022-01-30	87.1	176	7.2	2	6.7	2	4	2	70	126	91
10306	2	210445	57	1	2022-11-02	96.3	175	7.2	2	7	2	4	2	72	124	89
10412	2	211796	41	1	2022-06-23	86.3	169	7.2	2	7	2	4	2	72	130	84
10708	2	215143	43	1	2022-06-27	92.5	164	7.2	2	7	2	4	2	72	124	81
10936	2	217185	58	1	2022-09-20	67.1	167	7.2	2	6.7	2	4	2	72	126	81
11001	1	217699	47	0	2018-02-08	81	159	7.2	2	6.5	2	4	2	72	130	80
4915	1	153569	55	0	2018-09-04	62	155	7.18	2	6.9	2	4	2	72	130	75
1238	2	113193	56	1	2022-10-26	100	181	7.1	2	6.5	2	4	2	72	136	94
2774	2	130206	53	1	2022-09-16	73.5	171	7.1	2	6.5	2	4	2	72	124	79
5551	1	160597	53	1	2018-07-27	89.6	183	7.1	2	7.1	2	4	2	64	140	80
7598	2	182545	40	0	2022-09-09	85.1	164	7.1	2	7.1	2	4	2	72	159	103
873	1	108768	56	1	2018-05-11	78	167	7.09	2	6.5	2	4	2	72	140	90
7695	1	183586	55	1	2018-07-13	67.1	160	7.03	2	6.7	2	4	2	72	139	93
3201	1	134990	61	1	2018-09-26	83.3	178	7.02	2	6.9	2	4	2	64	167	104
2456	2	126848	52	1	2022-10-27	86.5	171	7	2	6.9	2	4	2	72	129	90
6270	2	168505	34	1	2022-09-28	100.2	184	7	2	6.7	2	4	2	72	135	88
10080	2	208350	52	1	2022-10-19	95.4	180	7	2	6.9	2	4	2	72	134	85
9831	1	206157	36	1	2014-08-11	63	165	19.95	2	10.70	2	4	2	72	100	75
2175	1	123560	52	1	2018-05-10	95	177	18.21	2	8.6	2	4	2	72	140	90
1479	1	115896	49	1	2018-10-18	85.5	178	18.12	2	11.8	2	4	2	72	156	104
2884	2	131398	52	1	2022-08-23	75.9	174	17.4	2	11.2	2	4	2	72	157	105
9960	2	207233	40	1	2022-10-19	80.9	172	17.3	2	9.3	2	4	2	120	219	129
4492	2	149137	56	1	2019-04-26	74.8	176	17.19	2	11.8	2	4	2	72	150	87
7215	1	178675	47	0	2018-09-21	74.6	158	17.16	2	10.7	2	4	2	72	140	75
9476	2	202618	57	1	2022-10-11	66.3	163	16.8	2	13.3	2	4	2	72	131	82
8952	2	197005	42	1	2022-09-14	93.3	169	16.7	2	10.8	2	4	2	72	161	104
10626	2	214088	39	1	2022-08-18	117.7	163	16.7	2	11	2	4	2	72	142	87
4620	2	150468	46	1	2022-09-28	99.3	171	16.6	2	12.1	2	4	2	72	152	98
2414	2	126298	40	1	2022-10-18	66.6	165	16.5	2	9.8	2	4	2	72	117	78
7515	1	181843	42	1	2018-04-04	91	186	16.3	2	12.6	2	4	2	72	140	90
7997	1	186670	72	1	2018-09-05	56.4	169	15.74	2	7.7	2	4	2	72	140	75
10536	2	212938	55	1	2022-09-07	86.8	180	15.6	2	10.9	2	4	2	72	135	89
2883	1	131398	49	1	2018-08-20	74.2	173	15.41	2	10.5	2	4	2	72	149	91
6281	1	168655	60	1	2018-10-23	79.1	175	15.28	2	9.3	2	4	2	70	142	90
5586	2	160869	59	1	2022-08-17	56	148	15.2	2	11.7	2	4	2	72	141	84
10646	2	214289	52	1	2022-06-22	94.2	165	15.2	2	11.3	2	4	2	72	138	84
1094	2	111313	59	1	2022-04-22	79.1	166	15	2	10.8	2	4	2	72	161	94
1306	2	113903	36	1	2022-10-14	88.4	172	14.8	2	9.3	2	4	2	100	133	94
1516	2	116342	59	1	2022-09-13	70.1	163	14.8	2	11.4	2	4	2	72	131	90
10872	2	216747	33	1	2022-10-24	102.8	175	14.8	2	11.1	2	4	2	72	126	85
8521	1	192487	44	0	2018-10-15	85.8	155	14.78	2	8.7	2	4	2	72	169	109
7516	2	181843	46	1	2022-10-18	95.5	185	14.7	2	9.6	2	4	2	72	134	78
8715	1	194664	43	1	2018-07-17	73.8	175	14.7	2	14	2	4	2	72	112	72
1047	1	110928	46	1	2018-08-10	89.4	173	14.67	2	9.8	2	4	2	108	165	112
1048	2	110928	49	1	2022-11-18	100	171	14.6	2	11.5	2	4	2	110	189	110
900	2	109022	60	1	2022-10-20	66.8	160	14.5	2	9	2	4	2	72	155	94
6196	2	167776	39	0	2022-01-24	na	na	14.2	2	10.8	2	4	2	72	NA	NA
11278	2	220889	60	1	2022-11-21	89.2	172	14.2	2	9.4	2	4	2	72	132	82
5672	2	161709	51	0	2022-09-28	56.8	148	14	2	10.4	2	4	2	72	123	76
3200	2	134963	58	1	2019-07-02	82.4	182	13.87	2	9.6	2	4	2	72	120	72
8513	1	192394	50	1	2018-07-12	70.4	166	13.41	2	11.2	2	4	2	72	145	91
846	2	108530	54	1	2022-10-08	85.7	172	13.4	2	9.4	2	4	2	84	136	93
3068	2	133491	58	1	2022-02-21	81.5	169	13.4	2	8.4	2	4	2	72	125	71
8786	2	195378	46	1	2022-06-23	71.2	165	13.3	2	11.3	2	4	2	72	137	83
7231	1	178850	56	1	2018-09-20	69.8	173	13.21	2	8.5	2	4	2	72	130	75
6126	2	166716	50	1	2022-07-06	82.6	171	12.7	2	9.8	2	4	2	72	161	97
401	1	104232	50	1	2018-07-09	67.6	176	12.65	2	9.5	2	4	2	72	138	93
2174	2	123543	58	0	2022-07-01	60.7	153	12.6	2	9.2	2	4	2	72	127	86
7216	2	178675	50	0	2022-10-27	75.5	156	12.6	2	12.4	2	4	2	72	135	82
11136	2	219141	38	0	2022-08-26	84	166	12.6	2	8	2	4	2	72	154	107
4957	1	154030	42	0	2018-02-26	65	165	12.26	2	9.3	2	4	2	72	120	85
6326	2	169056	45	1	2019-07-31	98.6	178	12.14	2	9.2	2	4	2	110	163	100
2748	2	129917	40	1	2022-11-09	87.7	174	12.1	2	11	2	4	2	72	148	93
2814	2	130726	64	1	2022-10-24	74.8	175	11.9	2	10.6	2	4	2	68	144	68
2982	2	132477	32	1	2022-09-06	89.9	182	11.8	2	9.5	2	4	2	72	135	92
6232	2	168055	60	1	2022-09-16	80.7	170	11.8	2	8.6	2	4	2	NA	139	94
6022	2	165472	37	1	2019-09-18	113.2	185	11.77	2	9.5	2	4	2	72	145	88
11002	2	217699	50	0	2022-02-08	80.6	161	11.7	2	10	2	4	2	84	125	82
3418	2	137135	67	1	2022-02-21	79.7	166	11.5	2	11.4	2	4	2	72	155	82
6213	1	167906	56	1	2018-09-13	56.1	170	11.44	2	8.9	2	4	2	72	140	80
6282	2	168655	64	1	2022-09-19	75.5	173	11.3	2	7	2	4	2	72	132	83
11277	1	220889	56	1	2018-08-01	85	172	11.16	2	9.6	2	4	2	72	110	75
8277	1	189928	58	1	2014-02-19	86	175	11.05	2	9.70	2	4	2	72	120	85
1480	2	115896	52	1	2022-11-08	89.8	177	11	2	9.2	2	4	2	72	154	94
9368	2	201414	42	1	2022-04-21	104.9	182	11	2	11.2	2	4	2	64	131	82
2238	2	124047	32	1	2018-05-24			10.9	2	9.4	2	4	2
2646	2	128834	40	1	2021-10-13	85.8	180	10.9	2	7.5	2	4	2	72	113	69
1005	1	110408	49	1	2018-08-08	94.7	174	10.89	2	10.1	2	4	2	72	147	96
3322	2	136184	56	1	2022-04-01	85	178	10.8	2	7.1	2	4	2	100	165	98
7232	2	178850	59	1	2022-09-26	66.8	172	10.8	2	7.8	2	4	2	80	143	77
10378	2	211342	58	1	2022-01-27	73.2	171	10.8	2	7.3	2	4	2	72	147	78
8875	1	196285	74	1	2014-05-29	72	170	10.71	2	9.10	2	4	2	72	140	85
9075	1	198278	49	1	2018-09-29	60.4	169	10.51	2	8.9	2	4	2	72	110	65
1102	2	111446	38	1	2022-10-18	79.1	180	10.5	2	8.4	2	4	2	72	130	80
1632	2	117629	59	1	2022-11-03	70.8	170	10.4	2	9.7	2	4	2	72	121	84
9270	2	200375	47	1	2022-10-11	80.9	168	10.4	2	7.4	2	4	2	72	177	94
909	1	109209	52	1	2018-08-03	77.4	176	10.3	2	9.2	2	4	2	72	109	71
6424	2	169971	39	1	2022-06-21	76.7	167	10.3	2	7.5	2	4	2	72	155	105
8390	2	190986	52	1	2022-04-18	95.7	165	10.3	2	8.5	2	4	2	72	192	115
2258	2	124329	54	1	2022-09-08	70.8	172	10.2	2	10.2	2	4	2	72	108	80
2682	2	129208	43	1	2022-09-16	109.7	180	10.2	2	7.4	2	4	2	72	142	85
10948	2	217301	60	1	2022-10-08	87.5	175	10.2	2	8.5	2	4	2	72	146	93
5091	1	155289	47	1	2018-10-10	96.2	183	10.19	2	7.2	2	4	2	72	143	77
4569	1	149907	53	1	2018-09-21	74.2	184	10.14	2	6.7	2	4	2	72	120	80
1352	2	114332	56	1	2022-09-09	118.7	180	10.1	2	8.3	2	4	2	72	123	83
3388	2	136908	26	1	2022-09-13	89.8	179	10.1	2	8.6	2	4	2	72	136	80
4196	2	145659	53	1	2022-10-20	70.2	162	10.1	2	7.7	2	4	2	72	156	96
7834	2	184710	33	1	2022-09-02	83.7	180	10.1	2	9.3	2	4	2	72	142	92
8142	2	188494	28	1	2022-08-24	86.6	170	10.1	2	8.7	2	4	2	72	130	79
5037	1	154685	61	1	2018-01-25	72	163	10.05	2	8.6	2	4	2		175	95
1426	2	115237	48	1	2022-04-18	66	163	10	2	6.9	2	4	2	72	166	106
7166	2	178280	63	1	2018-04-10	68	179	9.99	2	6.4	1	3	2	72	125	70
4664	2	151084	71	1	2018-08-31	66.6	170	9.72	2	6.4	1	3	2	72	146	82
2586	2	128273	54	1	2022-08-22	92.5	180	9.1	2	6.2	1	3	2	96	161	90
1780	2	119190	33	1	2022-09-27	94.3	181	8.6	2	6.2	1	3	2	72	164	93
3358	2	136537	53	0	2021-05-17	61.7	160	8.22	2	6.3	1	3	2	72	138	71
3192	2	134889	59	1	2022-01-17	72.3	171	8.1	2	6.4	1	3	2	72	119	74
1499	1	116143	27	1	2015-02-13	70	166	8.04	2	6.10	1	3	2	72	140	110
10148	2	209018	51	1	2022-07-05	83.5	182	8	2	6.4	1	3	2	NA	NA	NA
5744	2	162551	82	1	2018-04-13	77	165	7.93	2	6	1	3	2	92	173	71
3856	2	141955	77	1	2022-09-26	68.2	169	7.9	2	6.2	1	3	2	72	130	74
9054	2	197981	62	1	2021-12-24	75.8	167	7.9	2	6.4	1	3	2	72	127	81
2383	1	125933	45	0	2014-03-28	64	156	7.86	2	6.30	1	3	2	72	120	80
6173	1	167419	54	1	2017-12-15	72	168	7.81	2	6.2	1	3	2	72	130	90
2332	2	125326	41	0	2022-01-24	61.7	161	7.8	2	6.1	1	3	2	72	130	89
2782	2	130268	62	1	2022-09-26	89.4	173	7.8	2	6	1	3	2	NA	147	91
10180	2	209312	61	1	2022-06-24	80.2	174	7.8	2	6.3	1	3	2	72	178	112
2125	1	123222	51	1	2018-09-21	91	184	7.72	2	6.4	1	3	2	72	130	83
5544	2	160571	58	1	2022-01-20	88.3	179	7.7	2	6.2	1	3	2	72	150	98
7950	2	186056	26	0	2022-10-12	55.3	165	7.7	2	5.7	1	3	2	60	108	81
3855	1	141955	74	1	2018-09-18	74.3	168	7.67	2	6.3	1	3	2	72	125	70
1336	2	114147	40	1	2022-10-22	63.5	169	7.6	2	6.2	1	3	2	72	136	72
4790	2	152110	81	1	2021-06-20	66.3	163	7.6	2	5.9	1	3	2	70	147	64
9416	2	201854	57	1	2022-08-23	63.6	162	7.6	2	6.4	1	3	2	72	150	98
10508	2	212631	35	1	2022-11-14	96.4	175	7.6	2	5.9	1	3	2	72	NA	NA
11142	2	219269	60	1	2022-04-22	73.3	167	7.5	2	6.4	1	3	2	72	130	76
5466	2	159624	68	1	2018-08-17	73.5	172	7.48	2	5.8	1	3	2	72	144	89
8724	2	194743	48	1	2019-12-26	81.5	172	7.44	2	6.3	1	3	2	72	145	90
5092	2	155289	50	1	2022-10-12	89	182	7.4	2	5.7	1	3	2	72	134	72
10130	2	208885	40	1	2022-09-21	69.4	170	7.4	2	6.1	1	3	2	72	108	65
10364	2	211159	44	0	2022-09-09	62.3	159	7.4	2	6	1	3	2	72	112	69
314	2	103498	64	1	2022-09-20	63.7	165	7.3	2	6.4	1	3	2	72	123	77
4610	2	150373	40	1	2022-04-18	97.1	170	7.3	2	6.2	1	3	2	110	174	105
4696	2	151363	37	1	2022-08-31	97.4	174	7.3	2	5.9	1	3	2	72	134	83
5094	2	155297	32	1	2022-06-24	118.9	187	7.3	2	5.9	1	3	2	72	150	90
2	2	100013	46	1	2022-10-20	57.2	164	7.2	2	6.4	1	3	2	72	123	77
1394	2	114848	48	1	2022-06-22	93.4	166	7.2	2	5.9	1	3	2	72	153	100
2094	2	122748	51	0	2022-10-28	70.7	156	7.2	2	5.9	1	3	2	72	141	95
2905	1	131543	48	1	2018-09-30	82.8	171	7.2	2	6.1	1	3	2	72	125	85
6528	2	171210	52	1	2022-10-10	73.4	171	7.2	2	6.1	1	3	2	72	123	71
8674	2	194010	50	0	2022-11-08	58	154	7.2	2	6.4	1	3	2	72	136	85
9990	2	207553	51	1	2022-10-20	79.6	175	7.2	2	6.3	1	3	2	72	133	77
1408	2	115001	84	1	2019-04-09	59	164	7.19	2	6.4	1	3	2	92	184	81
2173	1	123543	55	0	2018-11-12	62	152	7.19	2	6.1	1	3	2	72	133	83
2852	2	131048	57	1	2019-06-25	73.4	176	7.17	2	6.4	1	3	2	72	132	95
3496	2	137867	58	1	2019-10-22	77.6	175	7.17	2	6.2	1	3	2	60	131	80
10155	1	209051	52	0	2018-10-12	59.3	161	7.16	2	6.2	1	3	2	72	138	85
8437	1	191414	80	0	2015-06-10	56	154	7.13	2	6.40	1	3	2	72	115	75
6961	1	176101	55	1	2018-10-16	98.2	179	7.12	2	6.4	1	3	2	72	129	88
202	2	102318	69	1	2022-11-16	87.8	178	7.1	2	6.2	1	3	2	72	135	81
2158	2	123436	40	1	2022-06-21	103.4	175	7.1	2	6.1	1	3	2	70	125	83
10074	2	208257	51	1	2022-10-19	76.2	174	7.1	2	6.1	1	3	2	72	146	94
1175	1	112628	45	0	2018-07-27	71.4	163	7.07	2	5.8	1	3	2	64	120	80
48	2	100439	51	1	2022-11-15	71.3	173	7	2	5.8	1	3	2	72	151	87
1034	2	110772	34	1	2022-10-17	77.8	167	7	2	6.2	1	3	2	72	142	94
1068	2	111096	55	1	2022-09-05	82	167	7	2	6.3	1	3	2	72	144	91
2236	2	124037	50	0	2022-06-27	76.3	160	7	2	6.2	1	3	2	72	156	97
9690	2	204747	45	1	2022-10-27	78.7	182	7	2	6.4	1	3	2	72	129	89
10220	2	209702	30	1	2022-10-13	98.6	182	7	2	5.9	1	3	2	72	136	88
10408	2	211751	51	0	2022-09-21	63.2	166	7	2	6.3	1	3	2	80	124	88
10944	2	217238	32	0	2022-08-26	56.7	164	7	2	6.2	1	3	2	72	107	75
11012	2	217778	50	0	2022-10-27	49.5	152	7	2	5.8	1	3	2	72	146	90
11490	2	99342	33	0	2022-06-21	67	154	7	2	6.2	1	3	2	72	108	63
7454	2	181366	59	1	2018-05-18	75	176	6.97	1	7.2	2	3	2	72	113	72
878	2	108832	55	1	2022-02-10	72.1	178	6.9	1	6.6	2	3	2	72	135	85
3182	2	134806	47	1	2022-01-29	68.7	165	6.9	1	7.5	2	3	2	72	127	74
3376	2	136674	52	0	2022-09-28	71.9	167	6.9	1	7	2	3	2	72	122	79
5424	2	159117	39	1	2022-10-28	76.3	178	6.9	1	6.5	2	3	2	72	152	108
8226	2	189462	47	1	2022-01-24	109.1	175	6.9	1	6.8	2	3	2	72	151	90
10324	2	210620	55	1	2022-06-23	68.8	168	6.9	1	6.7	2	3	2	72	125	85
10838	2	216453	77	1	2022-09-22	74	172	6.9	1	6.8	2	3	2	72	129	67
3321	1	136184	52	1	2018-06-04	82	180	6.88	1	6.9	2	3	2	72	144	82
10153	1	209042	55	1	2018-01-08	87	176	6.88	1	6.6	2	3	2	72	135	110
8254	2	189728	76	1	2019-03-13	77.2	165	6.84	1	7.2	2	3	2	96	166	84
4054	2	144023	39	1	2022-10-08	77.9	172	6.8	1	6.8	2	3	2	80	118	91
4770	2	151984	50	1	2022-09-06	86.1	168	6.8	1	7.2	2	3	2	72	158	98
7800	2	184394	76	1	2022-09-29	81	172	6.8	1	6.5	2	3	2	72	132	66
9059	1	198048	54	0	2018-09-27	63.4	154	6.8	1	6.8	2	3	2	72	130	85
10662	2	214610	57	0	2022-09-16	55.9	152	6.8	1	6.6	2	3	2	72	145	90
11240	2	220172	32	1	2022-08-24	94.4	180	6.8	1	6.9	2	3	2	72	153	95
8438	2	191414	85	0	2019-06-18	53.3	156	6.79	1	7.2	2	3	2	72	134	65
8043	1	187113	46	1	2018-07-05	74.6	173	6.76	1	6.9	2	3	2	72	135	89
10947	1	217301	57	1	2018-07-25	86.4	176	6.76	1	7.7	2	3	2	72	140	92
6445	1	170194	34	1	2018-04-09	95	177	6.74	1	6.7	2	3	2	104	200	120
1011	1	110514	37	0	2018-09-04	55.7	163	6.7	1	6.7	2	3	2	72	105	60
1484	2	115977	70	1	2022-09-28	70.6	166	6.7	1	7.5	2	3	2	72	129	80
4566	2	149873	49	0	2022-06-21	69.7	163	6.7	1	6.7	2	3	2	72	117	74
5906	2	164249	58	1	2022-09-29	104.4	179	6.7	1	6.6	2	3	2	72	133	91
9490	2	202683	47	1	2022-10-14	86.8	174	6.7	1	6.9	2	3	2	72	110	78
7335	1	179906	43	1	2018-10-18	81.5	168	6.67	1	7.1	2	3	2	72	120	70
226	2	102532	38	0	2022-09-22	75.4	156	6.6	1	6.5	2	3	2	72	114	69
2024	2	121938	50	1	2022-08-17	72.1	172	6.6	1	6.5	2	3	2	72	113	65
6538	2	171353	54	1	2022-09-23	83.5	172	6.6	1	6.7	2	3	2	72	106	79
6990	2	176314	39	1	2022-08-16	72.4	172	6.6	1	6.5	2	3	2	72	114	78
7644	2	183090	57	1	2022-10-17	64	170	6.6	1	6.5	2	3	2	NA	139	81
8610	2	193337	53	1	2022-10-27	72.5	168	6.6	1	6.8	2	3	2	72	117	85
9364	2	201312	74	0	2022-10-12	77.1	163	6.6	1	7.8	2	3	2	72	148	71
9844	2	206195	54	1	2022-09-06	91.6	167	6.6	1	6.5	2	3	2	72	131	89
10864	2	216669	53	1	2022-06-21	88.1	164	6.6	1	6.5	2	3	2	80	127	80
1	1	100013	43	1	2018-03-23	60	165	6.59	1	6.7	2	3	2	72	120	77
754	2	107648	54	1	2018-12-18	83.2	173	6.57	1	6.8	2	3	2	72	135	73
3375	1	136674	48	0	2018-08-03	69.2	167	6.57	1	6.9	2	3	2	72	104	72
6993	1	176323	47	0	2014-06-24	79	161	6.54	1	6.50	2	3	2	72	120	80
877	1	108832	52	1	2018-02-11	79	178	6.51	1	6.8	2	3	2	72	130	85
232	2	102642	44	1	2022-06-23	63.4	168	6.5	1	7.1	2	3	2	72	127	83
6962	2	176101	58	1	2022-10-17	103	180	6.5	1	7	2	3	2	72	139	86
8012	2	186765	75	1	2022-09-16	64.7	163	6.5	1	6.8	2	3	2	72	139	82
9670	2	204639	39	0	2022-09-16	53.3	160	6.5	1	7	2	3	2	72	102	62
10862	2	216659	41	1	2022-10-10	83.4	170	6.5	1	6.5	2	3	2	72	118	74
10667	1	214713	50	1	2018-07-25	76.4	165	6.49	1	6.7	2	3	2	72	120	75
9917	1	207003	56	1	2018-09-26	82.2	181	6.44	1	6.5	2	3	2	72	101	65
9408	2	201715	61	1	2019-07-16	75.3	159	6.42	1	6.5	2	3	2	72	131	75
10400	2	211567	56	1	2022-11-07	89.4	181	6.4	1	6.5	2	3	2	72	156	97
177	1	101894	55	1	2018-08-08	70.4	169	6.34	1	6.5	2	3	2	72	130	80
10059	1	208127	50	0	2018-01-31	73	162	6.33	1	6.5	2	3	2	72	123	85
1888	2	120470	39	1	2022-09-06	71	177	6.3	1	6.6	2	3	2	72	124	79
10927	1	217110	51	1	2018-07-03	91.3	186	6.27	1	7.6	2	3	2	72	107	68
730	2	107439	60	1	2022-09-09	84.2	182	6.2	1	6.6	2	3	2	72	132	84
1960	2	121157	37	0	2022-08-15	86.1	155	6.2	1	6.6	2	3	2	72	141	89
7396	2	180881	61	0	2022-03-30	66.2	154	6.2	1	9	2	3	2	72	146	78
8646	2	193714	36	1	2022-04-20	137.6	180	6.2	1	7	2	3	2	72	120	77
11098	2	218664	58	1	2022-08-23	94.2	175	6.2	1	6.8	2	3	2	72	135	91
7501	1	181722	55	1	2018-08-02	86	173	6.19	1	6.5	2	3	2	72	134	80
4846	2	152865	57	1	2022-11-22	61.3	155	6.1	1	6.5	2	3	2	72	143	86
7754	2	183952	32	1	2022-09-19	90.5	175	6.1	1	6.7	2	3	2	72	152	94
8826	2	195717	73	1	2022-09-15	84.1	170	6.1	1	6.8	2	3	2	72	124	73
841	1	108500	49	1	2018-07-20	79.8	164	NA		6.8	2	2	2	72	160	90
8033	1	187047	48	1	2014-11-20	97	180	9.98	2			2	2	72	160	100
7542	2	182002	78	0	2018-06-05	77	157	9.86	2			2	2	60	165	74
1425	1	115237	45	1	2018-04-17	68	165	9.82	2			2	2	72	170	110
6136	2	166836	55	1	2018-11-15	86.2	177	9.81	2			2	2	72	166	94
6195	1	167776	36	0	2018-11-02	84.9	168	9.81	2			2	2	112	150	95
7165	1	178280	58	1	2014-10-08	73	180	9.80	2			2	2	72	135	85
10237	1	209806	61	1	2018-04-25	66	163	9.76	2			2	2	72	153	91
1829	1	119853	65	0	2016-04-21	73	165	9.74	2			2	2	72	120	70
6311	1	168864	51	1	2014-05-05	89	174	9.70	2			2	2	72	120	80
7453	1	181366	54	1	2014-10-21	81	176	9.68	2			2	2	72	100	60
386	2	104064	70	0	2018-06-05	74	158	9.67	2			2	2	72	165	85
5421	1	159109	56	1	2018-08-28	62.5	172	9.66	2			2	2		161	91
6125	1	166716	47	1	2018-04-26	85	172	9.64	2			2	2	72	157	104
2229	1	124004	49	1	2014-11-25	69	179	9.58	2			2	2
1613	1	117445	60	1	2015-04-28			9.32	2			2	2		170	100
7137	1	177957	62	1	2014-12-24	86	175	9.32	2			2	2		130	70
3304	2	135809	78	1	2018-05-03	57	154	9.31	2			2	2	72	140	60
5445	1	159399	41	0	2014-08-12	63	160	9.30	2			2	2	72	110	70
4616	2	150455	56	1	2018-04-18	95	185	9.29	2			2	2	72	125	85
39	1	100369	36	1	2018-04-26	94	176	9.24	2			2	2	72	130	90
2189	1	123721	37	1	2018-03-06	73	164	9.21	2			2	2	72	170	105
10844	2	216490	61	1	2018-04-19	72	163	9.21	2			2	2	72	142	90
3303	1	135809	73	1	2014-05-04	55	153	9.20	2			2	2	72	130	70
6748	2	173639	71	0	2018-05-09	61	160	9.18	2			2	2	72	145	77
1811	1	119691	48	1	2017-09-18	78	170	9.14	2			2	2	72	100	70
4092	2	144496	68	1	2018-05-08	68	174	9.11	2			2	2	72	146	78
6135	1	166836	50	1	2014-11-25	92	178	9.11	2			2	2	72	130	100
1009	1	110465	82	0	2014-07-01	61	148	9.05	2			2	2	72	135	70
769	1	107787	64	1	2014-06-03	100	181	9.00	2			2	2	72	115	75
8482	2	191988	72	1	2020-11-05	73.6	172	8.9	2			2	2	72	122	67
5585	1	160869	56	1	2018-10-12	62	149	8.88	2			2	2	72	145	83
2641	1	128796	63	0	2014-06-10	74	163	8.87	2			2	2	60	110	60
3290	2	135765	58	1	2018-04-17			8.86	2			2	2		143	87
6458	2	170318	50	1	2018-08-23	84	178	8.83	2			2	2	104	170	90
2220	2	123902	34	1	2020-11-13	83.7	176	8.82	2			2	2	72	161	95
7672	2	183345	53	1	2022-07-04	68.4	170	8.8	2			2	2	72	146	88
96	2	101028	57	1	2018-04-19	70	175	8.79	2			2	2	72	133	88
757	1	107671	35	1	2018-06-15	77	171	8.79	2			2	2	72	138	95
2756	2	130036	56	1	2018-06-04	82	176	8.77	2			2	2	60	135	88
1101	1	111446	35	1	2018-01-16	78	180	8.75	2			2	2	72	121	76
4401	1	148011	31	1	2017-11-30	112	179	8.69	2			2	2	72	150	110
4035	1	143800	47	1	2014-11-19	79	179	8.68	2			2	2	72	120	85
5867	1	163904	81	0	2014-07-02	70	144	8.65	2			2	2	72	120	80
1950	2	121064	51	1	2018-11-13	79.1	172	8.59	2			2	2	90	129	86
6938	2	175823	76	0	2018-05-09			8.59	2			2	2	72	147	64
3617	1	139351	67	1	2014-07-30			8.58	2			2	2	72	140	80
10321	1	210581	61	1	2018-09-20	92.6	182	8.58	2			2	2	72	140	80
3586	2	138795	65	0	2022-12-23			8.5	2			2	2
8374	2	190780	62	1	2018-06-04	81	170	8.5	2			2	2	88	173	100
5921	1	164438	40	1	2014-08-14	87	181	8.49	2			2	2	72	120	90
4509	1	149383	78	0	2014-06-21	76	159	8.48	2			2	2	72	140	60
6994	2	176323	52	0	2018-06-12	83	162	8.48	2			2	2	72	152	84
8481	1	191988	65	1	2016-05-04	72	171	8.47	2			2	2	72	110	70
9816	2	206015	83	0	2018-05-20	64	161	8.46	2			2	2	92	156	51
6184	2	167614	74	0	2018-05-23	60	148	8.44	2			2	2	72	113	64
1830	2	119853	72	0	2020-11-06	68.8	165	8.43	2			2	2	72	144	67
10006	2	207706	66	1	2018-06-07	91	168	8.43	2			2	2	72	147	93
2595	1	128329	38	1	2014-09-09	78	174	8.42	2			2	2	72	120	80
9894	2	206636	81	1	2018-04-25	45	146	8.42	2			2	2	92	142	63
8345	1	190521	41	1	2015-11-25	103	185	8.40	2			2	2	72	135	75
3488	2	137801	35	1	2022-02-21	66.9	167	8.4	2			2	2	72	140	78
3751	1	140823	43	1	2018-09-14	71.3	164	8.37	2			2	2	72	124	72
6263	1	168381	63	1	2015-09-01	64	168	8.35	2			2	2	72	160	90
2596	2	128329	43	1	2018-10-29	74.4	174	8.33	2			2	2	72	124	66
7217	1	178737	63	0	2015-01-05	66	156	8.32	2			2	2	72	145	85
1560	2	116826	42	1	2018-05-30	68	172	8.3	2			2	2	72	125	85
3670	2	139808	39	1	2022-02-25	75.7	171	8.3	2			2	2	72	135	80
6702	2	173298	74	0	2018-07-09	55.7	152	8.29	2			2	2	84	140	77
8717	1	194703	66	1	2014-10-13	77	170	8.25	2			2	2	72	145	95
9449	1	202278	45	1	2018-04-28	86	174	8.24	2			2	2	72	130	80
2373	1	125812	55	1	2015-10-12	72	169	8.22	2			2	2	84	140	100
7218	2	178737	67	0	2019-12-30	60.6	157	8.22	2			2	2	72	148	77
5848	2	163598	77	1	2018-04-19	69	166	8.21	2			2	2	72	144	80
6405	1	169797	63	0	2014-01-26	61	165	8.21	2			2	2	72	120	70
431	1	104612	58	1	2017-11-24	82	170	8.19	2			2	2	72	135	80
551	1	105618	55	1	2014-07-05	65	162	8.18	2			2	2	72	110	70
6652	2	172676	61	1	2018-06-01	88	173	8.18	2			2	2	72	139	94
2673	1	129174	57	1	2014-10-16	81	179	8.16	2			2	2		130	80
2865	1	131157	77	1	2015-03-26			8.14	2			2	2	72	130	90
7936	2	185866	62	1	2018-06-01	75	177	8.13	2			2	2	72	131	97
6921	1	175628	80	0	2014-07-20	59	150	8.11	2			2	2	72	130	70
3744	2	140727	56	1	2018-06-04	67	169	8.09	2			2	2	72	135	85
5872	2	163989	76	1	2018-04-16	70	172	8.09	2			2	2	72	127	64
4891	1	153343	89	1	2014-06-22			8.08	2			2	2	88
86	2	100879	58	0	2018-05-15	59	156	8.07	2			2	2	72	110	75
1132	2	111693	60	0	2018-05-25	74	169	8.06	2			2	2	72	153	89
3020	2	132930	43	1	2018-06-05	77	167	8.06	2			2	2	92	140	80
8718	2	194703	71	1	2018-10-16	73.2	168	8.06	2			2	2	60	146	77
6035	1	165659	72	0	2014-07-13			8.05	2			2	2	88	120	60
7762	2	184022	65	1	2018-05-09	62	167	8.05	2			2	2	100	116	74
1822	2	119752	75	0	2018-05-30	59	162	8.03	2			2	2	72	158	87
2609	1	128493	25	1	2014-04-30	70	169	8.03	2			2	2	72	120	70
6651	1	172676	56	1	2014-03-04	94	174	8.00	2			2	2	84	120	85
1834	2	119879	47	1	2022-02-24	93.7	180	8	2	5.4	0	2	2	72	141	87
2813	1	130726	61	1	2018-11-16	80	175	8	2			2	2	72	156	90
6315	1	168906	46	1	2014-10-17	56	162	7.99	2			2	2	72	130	80
6556	2	171640	37	1	2019-08-15	90.7	172	7.95	2			2	2	72	130	71
95	1	101028	51	1	2014-04-30	80	176	7.94	2			2	2	72	125	90
585	1	106088	56	1	2018-08-03	65.9	179	7.94	2	5.4	0	2	2	60	110	60
6036	2	165659	77	0	2018-06-02			7.94	2			2	2	72	140	60
11015	1	217819	60	0	2014-05-30	90	162	7.94	2			2	2	72	140	85
7188	2	178452	68	1	2018-05-14	78	171	7.93	2			2	2	72	150	74
8146	2	188542	50	1	2018-06-26	68.2	173	7.93	2			2	2	72	98	57
3585	1	138795	62	0	2018-06-01	58	154	7.91	2			2	2	72	131	69
1821	1	119752	70	0	2014-06-17	60	162	7.90	2			2	2	72	140	80
5099	1	155325	51	0	2014-09-03	60	156	7.88	2			2	2	72	120	70
6568	2	171795	81	1	2020-09-02	69.5	166	7.86	2			2	2	72	143	88
8369	1	190749	36	0	2015-11-25	78	167	7.86	2			2	2	72	140	90
10784	2	215812	86	1	2018-04-19	79	176	7.84	2			2	2	72	155	75
5847	1	163598	72	1	2014-05-06	67	166	7.82	2			2	2	72	140	90
4735	1	151720	52	1	2015-11-23	62	166	7.81	2			2	2	72	115	75
10189	1	209418	78	1	2014-03-26	71	171	7.78	2			2	2	72	140	80
1205	1	112880	40	0	2017-10-26	68	169	7.77	2			2	2	72	130	80
4553	1	149776	70	1	2014-12-02	70	167	7.77	2			2	2	72	130	65
4830	2	152759	38	1	2018-04-12	71	167	7.77	2			2	2	72	140	94
9652	2	204469	63	0	2020-11-04	71.8	164	7.77	2			2	2	72	153	88
2533	1	127613	46	1	2014-11-19	70	170	7.76	2			2	2		135	85
5580	2	160824	67	1	2018-05-09	75	173	7.75	2			2	2	72	130	85
9741	1	205260	44	0	2015-08-05	62	159	7.75	2			2	2	72	110	75
9905	1	206925	54	0	2016-10-18	62	173	7.75	2			2	2		160	100
9893	1	206636	76	1	2014-05-04	46	146	7.73	2			2	2	72	140	60
1246	2	113258	57	0	2018-12-19	85.7	168	7.71	2			2	2	72	178	108
3487	1	137801	31	1	2018-01-02	69	170	7.71	2			2	2	72	120	70
6931	1	175752	87	1	2015-03-17	61	167	7.70	2			2	2	72	140	80
6092	2	166322	48	1	2022-10-31	81.9	177	7.7	2	5.1	0	2	2	72	119	82
8966	2	197086	77	1	2021-11-30	93.2	180	7.7	2			2	2	72	117	67
4433	1	148478	49	1	2014-10-27	70	172	7.69	2			2	2	72	135	90
7935	1	185866	57	1	2014-05-19	75	176	7.68	2			2	2	72	120	80
2578	2	128119	50	0	2019-08-12	61.2	153	7.65	2			2	2		142	91
3267	1	135508	52	1	2016-10-26	72	173	7.65	2			2	2	72	110	70
6989	1	176314	36	1	2018-05-15	63	172	7.65	2			2	2	72	130	63
1335	1	114147	37	1	2018-09-14	62	171	7.64	2			2	2	72	110	70
6549	1	171512	48	1	2018-10-24	103.1	190	7.64	2			2	2	72	133	83
1559	1	116826	37	1	2014-06-12	69	172	7.63	2			2	2		120	80
3417	1	137135	64	1	2018-03-26	84	168	7.63	2			2	2	64	145	90
6476	2	170629	68	0	2018-09-05	49.1	151	7.62	2			2	2	108	143	87
5657	1	161527	65	1	2016-07-07	59	170	7.58	2			2	2	72	110	70
1010	2	110465	87	0	2018-07-03	56.3	151	7.57	2			2	2	68	178	90
9696	2	204800	63	0	2018-04-28			7.56	2			2	2	72	149	90
9334	2	200937	54	1	2018-06-08	78	183	7.55	2			2	2	72	130	70
5834	2	163463	76	1	2018-05-07	71	170	7.54	2			2	2	72	145	90
9742	2	205260	48	0	2019-08-06	61.8	158	7.54	2			2	2	72	132	90
2755	1	130036	51	1	2014-03-04	89	176	7.53	2			2	2	72	120	70
4574	2	149948	39	1	2018-11-09	77	170	7.53	2			2	2	108	156	90
1494	2	116125	51	1	2020-11-11	71.3	170	7.51	2			2	2	72	114	70
11067	1	218341	82	0	2015-01-06			7.50	2			2	2	72
10381	1	211380	73	1	2014-05-22	57	160	7.49	2			2	2	72	120	80
4006	2	143408	70	0	2018-05-25	68	165	7.48	2			2	2	72	140	90
9739	1	205258	54	1	2017-09-20	77	176	7.48	2			2	2	72	130	80
8721	1	194740	69	0	2015-06-07	57	160	7.47	2			2	2	72	170	95
8988	2	197297	70	1	2018-05-14	72	168	7.47	2			2	2	104	125	85
3139	1	134333	55	1	2018-03-26	76	172	7.45	2			2	2	68	135	90
10528	2	212896	61	1	2018-03-05	68	161	7.44	2			2	2	92	145	90
5686	2	161820	67	1	2020-08-18	84.9	179	7.43	2			2	2	64	125	75
2642	2	128796	68	0	2018-05-31	71	163	7.42	2			2	2	72	146	78
266	2	102939	76	1	2018-05-30	72	166	7.41	2			2	2	72	128	71
7187	1	178452	61	1	2014-06-04	75	171	7.41	2			2	2	72	135	70
4731	1	151675	55	1	2015-05-12	100	178	7.40	2			2	2	72	140	110
5315	1	157762	92	0	2014-06-22	54	149	7.40	2			2	2	72	140	60
1144	2	112008	33	1	2022-10-28	86.2	172	7.4	2	5.4	0	2	2	72	163	116
9288	2	200511	68	1	2018-08-14	97	185	7.4	2			2	2	88	144	89
10832	2	216333	60	1	2018-05-11	80	172	7.4	2			2	2	72	130	85
626	2	106512	36	1	2018-11-15	94.2	175	7.39	2			2	2	92	142	87
31	1	100296	38	1	2017-12-04	90	169	7.38	2			2	2	72	130	100
1305	1	113903	33	1	2018-07-20	87.7	172	7.37	2			2	2	72	130	80
2230	2	124004	54	1	2018-11-06	68.9	180	7.37	2			2	2	64	135	79
5316	2	157762	97	0	2018-05-27	49	147	7.37	2			2	2	72	149	51
6945	1	175876	51	1	2018-04-25	75	177	7.37	2			2	2	72	125	80
2268	2	124455	69	0	2018-12-11	49.3	145	7.36	2			2	2	72	109	61
9053	1	197981	59	1	2017-12-04	77	165	7.35	2			2	2	72	120	80
451	1	104755	64	0	2018-05-20			7.34	2			2	2	72
1500	2	116143	31	1	2019-01-14	61.7	165	7.34	2			2	2	72	137	82
5437	1	159336	62	1	2015-08-07			7.34	2			2	2	72	140	90
8370	2	190749	40	0	2019-11-05	73.2	167	7.34	2			2	2	76	153	95
11309	1	221240	91	1	2014-06-15	65	166	7.34	2			2	2	72	140	60
487	1	105007	77	1	2014-10-16	94	170	7.33	2			2	2	72	170	90
6497	1	170835	40	1	2018-04-13	80	172	7.32	2			2	2	68	120	80
9333	1	200937	45	1	2014-11-14	83	183	7.30	2			2	2	80	145	100
4104	2	144674	36	1	2022-02-23	98.1	171	7.3	2			2	2	72	119	77
4418	2	148284	40	1	2022-02-11	76.9	168	7.3	2			2	2	64	129	82
8222	2	189401	37	1	2022-02-22	129.5	179	7.3	2			2	2	72	148	87
3576	2	138670	80	0	2018-06-07	70	150	7.29	2			2	2	88	164	89
6183	1	167614	69	0	2014-10-16	62	146	7.29	2			2	2	72	120	70
7474	2	181589	64	1	2020-12-10	67.3	174	7.29	2			2	2	72	161	77
8366	2	190705	78	1	2018-05-25	68	165	7.29	2			2	2	72	144	78
1139	1	111846	59	1	2018-04-16	71	172	7.27	2			2	2	72	163	95
1379	1	114716	33	1	2018-07-26	80	175	7.24	2			2	2	72	130	80
6559	1	171660	60	1	2014-12-23	93	169	7.22	2			2	2	72	165	105
8829	1	195832	81	1	2015-04-30			7.22	2			2	2
385	1	104064	64	0	2014-03-26	82	157	7.21	2			2	2	72	130	70
7948	2	186052	76	0	2020-11-10	60.6	156	7.21	2			2	2	72	150	75
10746	2	215460	47	1	2022-08-31	72.5	163	7.2	2	5.3	0	2	2	72	141	92
4798	2	152225	45	0	2018-06-22	72.1	164	7.19	2			2	2	72	168	107
9305	1	200625	34	0	2018-12-12	71	154	7.19	2			2	2	72	144	72
4785	1	152083	50	1	2014-06-27	65	171	7.17	2			2	2	72	120	80
1367	1	114625	53	1	2018-08-27	80.9	178	7.16	2			2	2	72	150	70
5328	2	157854	73	0	2018-05-29			7.16	2			2	2	72	165	73
5047	1	154804	37	1	2018-01-19	83	184	7.15	2			2	2	72	110	70
5923	1	164459	52	1	2014-12-03	88	174	7.15	2			2	2	72	135	85
8062	2	187329	34	0	2018-10-10	107.5	165	7.14	2			2	2	112	156	98
8613	1	193372	39	1	2018-05-23			7.14	2			2	2		175	105
10696	2	215035	74	1	2018-05-08	56	158	7.14	2			2	2	88	130	80
1029	1	110759	42	1	2018-04-18	75	164	7.13	2			2	2	72	140	90
5833	1	163463	71	1	2014-10-16	77	170	7.13	2			2	2	80	120	70
7871	1	185067	57	1	2018-04-18	72	170	7.13	2			2	2	72	133	85
11471	1	99199	63	1	2014-10-16	76	172	7.11	2			2	2	72	145	95
4469	1	148981	58	1	2016-06-22	77	168	7.10	2			2	2	72	160	95
5275	1	157323	44	1	2018-04-12	73	160	7.1	2			2	2	72	130	88
5630	2	161368	52	1	2022-11-01	93.6	180	7.1	2			2	2	72	130	75
10179	1	209312	58	1	2018-04-13	83	176	7.1	2			2	2	80	160	100
3134	2	134272	72	1	2018-05-21	83	168	7.09	2			2	2	72	135	70
3357	1	136537	50	0	2017-12-26	66	159	7.09	2			2	2	72	110	70
265	1	102939	71	1	2014-06-23	75	165	7.08	2			2	2	72	130	80
2331	1	125326	38	0	2018-02-06	60	157	7.08	2			2	2	72	100	75
8951	1	197005	39	1	2018-10-17	97.9	169	7.08	2			2	2	72	131	95
6070	2	166056	55	1	2018-02-27	65	166	7.07	2			2	2	80	145	80
6701	1	173298	69	0	2014-07-08	60	152	7.07	2			2	2	72	125	80
1371	1	114643	48	1	2018-05-25	70	159	7.06	2	5	0	2	2	96	182	92
1808	2	119647	70	1	2018-05-30	77	175	7.05	2			2	2	108	122	78
10075	1	208299	57	1	2018-04-18	73	182	7.04	2			2	2	72	140	90
3204	2	134993	59	1	2018-11-28	69.9	177	7.03	2			2	2	104	145	75
3513	1	137988	33	1	2018-01-12	90	172	7.03	2			2	2	72	130	80
2747	1	129917	37	1	2018-10-25	89.6	177	7.01	2			2	2	72	130	80
2793	1	130363	54	0	2014-06-27	60	161	7.01	2			2	2	72	125	85
6312	2	168864	57	1	2018-04-04	87	175	7.01	2			2	2	72	148	82
375	1	103943	79	1	2014-05-06	75	178	7.00	2			2	2	72	130	75
10695	1	215035	69	1	2014-10-16	61	159	7.00	2			2	2	72	120	80
1206	2	112880	43	0	2021-09-17	66.8	171	7	2			2	2	72	120	69
3632	2	139487	63	1	2018-05-23			7	2			2	2	72	106	71
3978	2	143139	53	1	2021-10-16	83.9	179	7	2			2	2	72	129	85
8778	2	195173	51	1	2022-03-24	64.8	164	7	2	5.3	0	2	2	64	136	80
47	1	100439	48	1	2018-07-19	77	175	6.99	1	6.2	1	2	1	72	161	103
10625	1	214088	36	1	2018-03-21	125	164	6.99	1	6.4	1	2	1	72	140	85
2635	1	128737	49	1	2018-10-17	106.1	175	6.98	1	6.1	1	2	1	72	170	110
1089	1	111259	57	1	2018-09-26	87.4	180	6.95	1	6.1	1	2	1	72	144	92
3559	1	138408	61	0	2015-04-15			6.95	1	5.80	1	2	1	72	115	80
5543	1	160571	54	1	2018-03-13	88	178	6.94	1	6.1	1	2	1	72	140	90
8451	1	191628	49	1	2018-09-05	93.2	176	6.93	1	6	1	2	1	60	130	80
1736	2	118705	43	0	2022-10-20	78.9	160	6.9	1	5.7	1	2	1	72	132	81
3102	2	133715	46	1	2022-10-18	89	176	6.9	1	5.8	1	2	1	72	173	100
3666	2	139803	31	1	2022-06-21	61.4	168	6.9	1	6.3	1	2	1	56	122	71
3840	2	141842	47	0	2022-03-04	58	158	6.9	1	6.1	1	2	1	72	117	60
4576	2	149956	66	1	2022-06-21	70.5	172	6.9	1	6.1	1	2	1	72	146	80
5460	2	159527	40	1	2022-10-20	83.3	163	6.9	1	6.3	1	2	1	72	121	74
6174	2	167419	58	1	2021-12-07	71.1	167	6.9	1	6	1	2	1	72	142	91
6230	2	168043	68	1	2022-10-18	60.5	169	6.9	1	6.2	1	2	1	72	171	96
7072	2	177222	48	0	2022-10-17	93.4	158	6.9	1	6.2	1	2	1	72	147	85
7986	2	186552	35	1	2022-09-05	91.2	174	6.9	1	6.4	1	2	1	NA	123	79
8194	2	189015	48	0	2022-07-15	65.8	163	6.9	1	5.8	1	2	1	NA	NA	NA
8358	2	190651	66	1	2022-06-22	67.3	160	6.9	1	6.1	1	2	1	80	141	83
9116	2	198717	42	0	2022-03-01	73.3	156	6.9	1	6.4	1	2	1	72	138	80
9830	2	206155	42	0	2022-07-15	68.6	158	6.9	1	5.8	1	2	1	72	129	74
11036	2	217980	54	0	2022-10-18	58.8	150	6.9	1	5.9	1	2	1	72	145	97
11280	2	220927	42	1	2022-06-21	82.6	176	6.9	1	5.9	1	2	1	72	134	78
5170	2	156292	57	0	2018-04-19	61	171	6.89	1	6.2	1	2	1	72	105	75
7097	1	177453	46	0	2018-10-08	78.6	165	6.89	1	6.2	1	2	1	72	131	65
10209	1	209633	48	0	2018-09-05	64.7	151	6.89	1	6.2	1	2	1	72	123	74
8318	2	190217	61	1	2019-09-02	61.6	164	6.82	1	6.4	1	2	1	72	126	83
946	2	109556	42	1	2022-07-13	93	180	6.8	1	6.1	1	2	1	80	132	79
1030	2	110759	46	1	2022-06-21	66.7	162	6.8	1	5.8	1	2	1	100	137	89
1744	2	118748	38	1	2022-06-23	74.6	163	6.8	1	5.9	1	2	1	72	130	80
3292	2	135775	35	1	2022-11-01	119.6	186	6.8	1	5.8	1	2	1	72	135	77
3528	2	138102	50	0	2022-06-20	78.2	161	6.8	1	6.4	1	2	1	72	135	84
4506	2	149346	54	0	2021-12-30	56	164	6.8	1	5.7	1	2	1	90	128	80
5684	2	161809	35	1	2022-10-11	91.8	183	6.8	1	5.7	1	2	1	72	130	88
6682	2	173012	44	1	2022-10-11	93.7	180	6.8	1	5.8	1	2	1	72	138	88
10292	2	210354	31	1	2022-10-18	109	172	6.8	1	6.3	1	2	1	72	158	109
1398	2	114885	77	0	2018-04-22	46	152	6.76	1	6.3	1	2	1	72	129	73
6231	1	168055	57	1	2018-07-23	77.1	171	6.75	1	6	1	2	1		141	84
11083	1	218533	64	1	2018-09-26	93.6	175	6.75	1	6.4	1	2	1	72	180	106
7799	1	184394	72	1	2018-09-25	86	174	6.74	1	6.4	1	2	1	72	120	60
6244	2	168241	54	1	2020-10-26	87.6	182	6.71	1	6.1	1	2	1	72	146	88
744	2	107541	52	1	2022-09-01	72.5	169	6.7	1	6.2	1	2	1	72	129	77
1750	2	118785	59	0	2022-09-26	60.5	165	6.7	1	5.7	1	2	1	72	112	66
1910	2	120714	49	0	2022-06-20	67.5	164	6.7	1	6	1	2	1	72	117	77
3014	2	132885	39	1	2022-11-08	88.3	172	6.7	1	5.9	1	2	1	72	142	96
3960	2	143011	59	1	2022-06-22	83.5	168	6.7	1	5.8	1	2	1	72	143	86
4062	2	144157	50	1	2022-09-28	46.9	159	6.7	1	6.1	1	2	1	72	97	66
4686	2	151274	55	1	2022-10-18	82.7	177	6.7	1	6.3	1	2	1	72	124	78
5190	2	156472	61	0	2022-09-28	63.9	161	6.7	1	5.7	1	2	1	72	117	76
6040	2	165720	49	0	2022-10-19	63.4	164	6.7	1	6.2	1	2	1	72	121	80
6294	2	168699	45	1	2022-10-11	85.7	164	6.7	1	6.1	1	2	1	72	131	92
8906	2	196568	55	0	2022-06-20	60.5	159	6.7	1	5.8	1	2	1	64	120	75
8673	1	194010	47	0	2018-03-28	62	153	6.64	1	6.1	1	2	1	72	130	80
5459	1	159527	37	1	2018-11-26	83.4	164	6.63	1	5.9	1	2	1	72	105	62
6199	1	167802	54	1	2018-05-02	78	177	6.63	1	6.4	1	2	1	72	110	70
802	2	108115	48	0	2022-06-21	59	163	6.6	1	5.8	1	2	1	70	157	91
1012	2	110514	40	0	2022-09-28	58.1	163	6.6	1	6.4	1	2	1	72	99	61
2206	2	123817	40	0	2022-10-14	61.9	160	6.6	1	5.8	1	2	1	72	119	75
3090	2	133635	71	0	2021-10-13	64.9	159	6.6	1	6	1	2	1	72	118	73
5318	2	157774	52	1	2022-11-07	86.5	169	6.6	1	6	1	2	1	72	145	87
6524	2	171192	74	1	2022-09-26	82.6	165	6.6	1	6.4	1	2	1	72	141	71
7426	2	181125	36	1	2022-09-05	85.8	171	6.6	1	5.9	1	2	1	72	133	90
7584	2	182450	59	0	2022-02-22	86.5	162	6.6	1	6	1	2	1	72	152	80
8560	2	192885	40	1	2022-10-12	85.9	170	6.6	1	6	1	2	1	72	140	91
9031	1	197793	46	1	2018-09-28	94.8	172	6.6	1	6.2	1	2	1	72	160	100
9328	2	200893	47	0	2022-08-25	68.5	158	6.6	1	6	1	2	1	72	125	84
10630	2	214097	42	1	2022-09-08	74.4	171	6.6	1	6.3	1	2	1	72	106	62
8977	1	197238	60	1	2018-09-10	88.2	182	6.59	1	6.1	1	2	1	56	117	69
5743	1	162551	77	1	2014-03-17	83	168	6.58	1	5.70	1	2	1	72	120	65
10079	1	208350	49	1	2018-09-21	99.2	182	6.57	1	6.3	1	2	1	72	140	90
9117	1	198764	49	1	2018-09-25	90.2	167	6.56	1	6	1	2	1	72	140	80
9080	2	198320	51	1	2018-03-20	80	171	6.54	1	6.1	1	2	1	64	96	60
1326	2	114116	27	0	2018-06-14	75	167	6.52	1	6	1	2	1	72	128	88
3636	2	139538	62	1	2018-05-02	62	170	6.52	1	6	1	2	1	92	120	90
1176	2	112628	49	0	2022-08-24	71.1	163	6.5	1	6	1	2	1	72	129	83
1204	2	112846	49	1	2022-01-14	87.1	178	6.5	1	6.4	1	2	1	72	154	99
1268	2	113551	28	1	2021-12-21	111.7	190	6.5	1	6	1	2	1	72	143	79
1804	2	119594	45	1	2022-06-20	87.5	163	6.5	1	6.2	1	2	1	88	180	132
2726	2	129647	49	0	2022-10-12	67.8	160	6.5	1	5.7	1	2	1	100	163	110
3188	2	134847	49	0	2022-08-29	87	162	6.5	1	6.4	1	2	1	72	134	80
4420	2	148337	37	1	2022-08-16	78.1	174	6.5	1	5.7	1	2	1	NA	127	93
4732	2	151675	59	1	2019-05-16	92.6	178	6.5	1	5.9	1	2	1	64	145	86
4784	2	152064	42	1	2022-09-15	79.3	186	6.5	1	6	1	2	1	72	129	86
5694	2	161986	51	0	2022-09-08	76.9	156	6.5	1	6.2	1	2	1	72	134	79
7122	2	177699	52	0	2022-10-27	55.7	162	6.5	1	5.8	1	2	1	72	131	85
7528	2	181897	30	0	2022-10-10	70.3	159	6.5	1	6	1	2	1	88	130	89
7904	2	185298	50	1	2022-10-11	63.4	164	6.5	1	6.1	1	2	1	72	165	100
8010	2	186734	35	0	2022-07-18	51	157	6.5	1	5.8	1	2	1	80	102	75
8048	2	187148	52	1	2022-06-22	78.5	175	6.5	1	6.3	1	2	1	72	127	87
8270	2	189882	47	0	2022-01-17	59.9	158	6.5	1	6	1	2	1	72	127	79
8286	2	189988	53	1	2022-10-27	71.1	177	6.5	1	6.2	1	2	1	72	147	80
8372	2	190765	50	0	2022-06-20	86.3	173	6.5	1	6.3	1	2	1	72	137	95
8546	2	192690	51	1	2022-10-13	88.3	177	6.5	1	6.1	1	2	1	72	128	91
8576	2	193043	44	1	2022-08-16	84.8	171	6.5	1	6	1	2	1	72	124	81
8634	2	193629	32	0	2022-07-26	na	na	6.5	1	5.9	1	2	1	72	137	94
9228	2	200102	61	1	2022-02-08	77.9	171	6.5	1	6.2	1	2	1	72	180	108
10600	2	213869	53	1	2022-08-23	91.9	173	6.5	1	5.8	1	2	1	72	151	104
10804	2	215991	39	1	2022-06-21	84.2	171	6.5	1	6.2	1	2	1	76	137	90
2679	1	129189	52	1	2018-07-20	70.5	166	6.48	1	6.3	1	2	1	72	129	76
6740	2	173548	43	1	2021-05-21	76.7	180	6.48	1	5.9	1	2	1	72	132	77
8574	2	193026	48	1	2021-04-13	79.3	174	6.47	1	5.7	1	2	1	NA	NA	NA
3689	1	140145	47	1	2018-05-17	78	176	6.44	1	5.9	1	2	1	72	125	85
6032	2	165588	57	1	2020-12-17	70.7	175	6.42	1	5.8	1	2	1	72	143	91
7482	2	181628	33	1	2019-07-24	100.8	172	6.42	1	5.8	1	2	1	72	177	117
11271	1	220800	31	1	2016-01-12	84	182	6.40	1	5.80	1	2	1	72	110	70
228	2	102556	70	1	2022-07-15	71	169	6.4	1	5.8	1	2	1	72	122	78
270	2	102977	49	0	2022-11-01	74.7	162	6.4	1	5.9	1	2	1	72	118	72
1242	2	113216	54	1	2022-09-08	70.4	165	6.4	1	5.9	1	2	1	60	121	82
1262	2	113500	35	1	2022-10-20	98.5	176	6.4	1	5.8	1	2	1	72	135	80
2260	2	124340	52	1	2022-09-05	76.8	169	6.4	1	6.4	1	2	1	80	139	91
2912	2	131612	66	0	2022-06-20	77.8	169	6.4	1	6	1	2	1	72	146	85
3500	2	137925	44	1	2022-07-07	92.6	170	6.4	1	6	1	2	1	72	157	109
3564	2	138540	53	1	2021-11-16	69.1	161	6.4	1	5.8	1	2	1	72	138	88
3902	2	142337	50	1	2021-12-16	84.1	166	6.4	1	5.7	1	2	1	72	156	110
5058	2	154939	43	0	2022-10-19	68.4	165	6.4	1	5.9	1	2	1	72	133	79
5296	2	157484	38	1	2022-10-26	95.3	170	6.4	1	6.3	1	2	1	72	147	95
5368	2	158490	47	1	2021-11-24	79.6	175	6.4	1	5.7	1	2	1	72	NA	NA
5830	2	163455	60	1	2022-11-15	84.3	171	6.4	1	5.7	1	2	1	90	166	108
6876	2	175040	56	1	2022-02-25	63.3	164	6.4	1	5.7	1	2	1	72	103	68
7332	2	179901	41	1	2022-08-11	92	168	6.4	1	6.1	1	2	1	72	143	89
7838	2	184751	52	1	2022-09-20	74.2	171	6.4	1	6	1	2	1	72	143	95
8114	2	188062	47	0	2022-09-26	66.4	156	6.4	1	5.9	1	2	1	72	125	81
8298	2	190123	41	1	2022-10-21	76.4	168	6.4	1	6.2	1	2	1	72	141	97
8800	2	195480	38	1	2022-09-30	92.7	178	6.4	1	5.9	1	2	1	72	142	86
8944	2	196956	57	0	2022-10-09	59.6	159	6.4	1	6.3	1	2	1	72	144	87
10150	2	209019	45	1	2021-09-28	83.9	171	6.4	1	6	1	2	1	72	126	85
10542	2	213027	40	0	2022-08-17	67.2	155	6.4	1	5.9	1	2	1	72	154	93
10858	2	216618	51	1	2022-10-17	70.1	161	6.4	1	5.7	1	2	1	72	119	79
11300	2	221150	45	1	2022-10-09	64.7	158	6.4	1	6.2	1	2	1	72	124	83
11470	2	99195	55	1	2022-02-15	88.5	188	6.4	1	6.3	1	2	1	NA	136	82
9099	1	198560	51	1	2018-09-18	64	169	6.39	1	5.7	1	2	1	104	120	80
3986	2	143216	51	0	2019-07-29	54.2	146	6.35	1	6	1	2	1	72	130	80
5227	1	156956	42	0	2018-10-09	63.2	163	6.31	1	5.7	1	2	1	72	130	90
1152	2	112194	51	1	2022-11-07	69.9	162	6.3	1	6	1	2	1	72	159	101
2312	2	124963	36	1	2022-11-08	na	na	6.3	1	5.7	1	2	1	NA	NA	NA
2986	2	132575	40	1	2022-10-21	99.3	177	6.3	1	6.1	1	2	1	72	172	97
3054	2	133360	32	0	2022-09-15	57	160	6.3	1	5.9	1	2	1	72	116	74
4012	2	143522	57	1	2022-07-18	58.6	168	6.3	1	5.8	1	2	1	NA	NA	NA
4536	2	149654	42	1	2022-06-21	88	172	6.3	1	6	1	2	1	72	142	98
5820	2	163273	59	0	2022-04-17	58	170	6.3	1	5.9	1	2	1	NA	131	84
6550	2	171512	51	1	2022-10-18	98.9	190	6.3	1	6.4	1	2	1	72	133	86
6708	2	173380	42	1	2022-10-12	82.4	178	6.3	1	5.7	1	2	1	72	137	89
7738	2	183809	43	0	2022-07-14	74.3	167	6.3	1	5.9	1	2	1	72	145	95
7780	2	184143	31	1	2022-10-17	66.5	165	6.3	1	5.8	1	2	1	72	124	76
8014	2	186774	53	1	2022-06-23	62.9	171	6.3	1	5.7	1	2	1	60	120	68
9838	2	206183	54	0	2022-10-09	83.1	164	6.3	1	6	1	2	1	80	139	76
9918	2	207003	59	1	2022-09-02	77.6	179	6.3	1	6.3	1	2	1	72	119	82
10642	2	214265	59	0	2022-04-10	78	171	6.3	1	6.3	1	2	1	72	128	85
2773	1	130206	50	1	2018-09-17	74.8	173	6.28	1	5.8	1	2	1	72	166	99
7774	2	184080	86	1	2018-03-15	71	158	6.28	1	6.2	1	2	1	72	181	80
10399	1	211567	53	1	2018-01-31	95	180	6.28	1	6.3	1	2	1	72	126	90
5465	1	159624	63	1	2014-04-23	79	172	6.27	1	5.80	1	2	1	72	120	80
2227	1	124001	42	0	2018-07-19	88.9	175	6.26	1	5.8	1	2	1	72	130	70
2493	1	127175	58	1	2018-10-17	77.1	170	6.25	1	5.7	1	2	1	72	130	75
6569	1	171802	51	1	2018-03-14			6.24	1	6.2	1	2	1
8297	1	190123	37	1	2018-09-21	76	168	6.23	1	5.7	1	2	1	72	153	90
610	2	106320	80	0	2018-05-11	45	144	6.22	1	6.2	1	2	1	72	125	60
4772	2	151996	49	1	2019-05-29	73.3	166	6.22	1	5.7	1	2	1	72	106	73
7583	1	182450	56	0	2018-03-26	83	164	6.22	1	5.8	1	2	1	72	150	90
38	2	100340	43	0	2022-09-30	64.6	160	6.2	1	5.7	1	2	1	72	118	75
154	2	101656	37	1	2022-09-29	69.4	175	6.2	1	5.8	1	2	1	72	142	90
1258	2	113400	44	1	2022-11-16	70.4	176	6.2	1	5.9	1	2	1	72	122	89
2054	2	122400	50	0	2022-09-27	57.3	154	6.2	1	6.3	1	2	1	72	157	98
2834	2	130840	51	0	2022-10-11	68.9	168	6.2	1	5.7	1	2	1	72	137	76
3036	2	133237	51	1	2022-06-22	77.1	174	6.2	1	5.9	1	2	1	72	116	83
3150	2	134447	51	1	2022-08-10	66.5	169	6.2	1	5.7	1	2	1	72	122	79
3314	2	136059	62	0	2022-09-13	81.5	164	6.2	1	5.9	1	2	1	72	127	79
3410	2	137081	40	0	2022-09-20	58.2	161	6.2	1	6	1	2	1	72	105	67
4382	2	147772	36	1	2022-09-21	79.7	160	6.2	1	6.2	1	2	1	72	122	74
4662	2	151068	53	1	2022-02-07	92.5	168	6.2	1	6.1	1	2	1	72	141	87
4756	2	151856	46	1	2022-06-20	74.3	174	6.2	1	5.8	1	2	1	72	125	82
4840	2	152822	64	0	2022-10-24	94.5	168	6.2	1	6	1	2	1	72	162	97
5276	2	157323	47	1	2022-06-23	73.1	159	6.2	1	5.9	1	2	1	72	129	78
5396	2	158909	54	1	2022-09-29	95.1	169	6.2	1	6.1	1	2	1	72	141	97
5720	2	162274	38	1	2022-10-17	78	176	6.2	1	5.8	1	2	1	72	112	77
6260	2	168355	58	1	2022-10-20	78.8	175	6.2	1	6.3	1	2	1	72	158	95
6956	2	175951	39	1	2022-11-02	74.3	171	6.2	1	6.4	1	2	1	72	110	66
7052	2	177011	58	1	2022-09-05	84.1	162	6.2	1	6	1	2	1	60	132	77
7190	2	178460	42	1	2022-06-23	71.9	170	6.2	1	5.7	1	2	1	72	131	85
7816	2	184545	59	1	2022-09-02	96.1	171	6.2	1	5.9	1	2	1	72	165	95
7852	2	184885	47	1	2022-08-23	73.7	174	6.2	1	5.7	1	2	1	72	140	81
7892	2	185224	51	1	2022-06-20	78.2	166	6.2	1	6.1	1	2	1	72	144	92
8102	2	187919	54	1	2022-10-20	80.7	169	6.2	1	6.3	1	2	1	72	147	85
8138	2	188455	62	0	2022-06-23	69.1	166	6.2	1	6.1	1	2	1	NA	NA	NA
8350	2	190566	48	0	2022-10-18	55	157	6.2	1	5.9	1	2	1	72	145	89
8520	2	192477	55	1	2022-09-20	92.8	175	6.2	1	6.1	1	2	1	72	130	69
9432	2	202101	49	1	2022-08-24	102.1	170	6.2	1	6	1	2	1	72	154	98
10210	2	209633	51	0	2022-09-26	58.7	150	6.2	1	5.8	1	2	1	72	144	85
10330	2	210666	44	0	2022-02-07	52.9	160	6.2	1	6.3	1	2	1	72	122	67
10338	2	210783	53	1	2021-10-13	91.1	175	6.2	1	6.2	1	2	1	72	133	90
10348	2	210902	52	1	2022-09-08	78.7	171	6.2	1	5.7	1	2	1	72	139	97
10426	2	211925	33	1	2022-10-26	86	178	6.2	1	5.7	1	2	1	72	121	76
10512	2	212655	39	1	2022-11-23	69	178	6.2	1	5.7	1	2	1	72	153	96
10786	2	215827	49	1	2022-09-27	87.8	174	6.2	1	5.7	1	2	1	72	144	102
11084	2	218533	67	1	2022-10-26	86.6	173	6.2	1	6.3	1	2	1	80	134	90
1863	1	120107	50	1	2018-07-30	87.4	172	6.19	1	6.1	1	2	1	60	132	88
7331	1	179901	38	1	2018-03-23	92	168	6.19	1	5.8	1	2	1	72	140	80
9860	2	206432	44	1	2021-03-22	83.5	179	6.19	1	5.8	1	2	1	90	137	90
5029	1	154666	48	0	2018-02-11	53	164	6.18	1	6	1	2	1	72	130	80
2985	1	132575	37	1	2018-03-28	97	178	6.17	1	6	1	2	1	72	170	80
1294	2	113808	58	1	2018-01-26	75	177	6.16	1	6.1	1	2	1	72	139	93
9571	1	203497	49	1	2018-08-08	75.4	175	6.15	1	5.9	1	2	1	72	138	78
3664	2	139787	59	1	2019-07-08	75.9	161	6.13	1	6.2	1	2	1	72	145	102
9227	1	200102	57	1	2018-03-06	78	171	6.13	1	5.7	1	2	1	72	140	80
10640	2	214236	51	1	2019-07-19	73.9	178	6.13	1	6.1	1	2	1	72	115	74
1293	1	113808	52	1	2014-01-10	73	175	6.12	1	6.20	1	2	1	60	120	90
3409	1	137081	37	0	2018-09-26	56.2	162	6.12	1	5.7	1	2	1	72	133	77
10909	1	217036	44	1	2018-07-12	75.3	170	6.12	1	5.8	1	2	1	72	138	91
7001	1	176462	82	0	2018-05-05	47	159	6.11	1	6.1	1	2	1	72	124	60
7905	1	185314	42	0	2018-02-09	51	163	6.11	1	5.8	1	2	1	72	100	60
196	2	102251	37	1	2022-10-18	72.8	164	6.1	1	6.3	1	2	1	72	145	98
264	2	102904	54	1	2018-05-18	74	172	6.1	1	6.2	1	2	1	72	115	75
328	2	103554	72	0	2022-09-06	64.5	162	6.1	1	5.8	1	2	1	72	145	68
592	2	106119	45	1	2022-09-20	77	174	6.1	1	6	1	2	1	72	109	68
1380	2	114716	36	1	2022-10-12	76.4	173	6.1	1	6.4	1	2	1	72	137	78
1640	2	117765	34	1	2022-10-21	78.7	170	6.1	1	5.9	1	2	1	72	139	99
2148	2	123398	51	0	2022-02-14	65.4	160	6.1	1	6	1	2	1	72	124	71
2648	2	128881	37	0	2022-10-20	58.8	165	6.1	1	6	1	2	1	72	144	100
2766	2	130145	42	1	2022-10-26	71.5	170	6.1	1	5.7	1	2	1	72	143	96
2781	1	130268	59	1	2018-09-28			6.1	1	6	1	2	1
3012	2	132858	52	1	2022-09-23	84.2	170	6.1	1	5.7	1	2	1	72	145	91
3130	2	134251	30	1	2021-12-30	91.3	173	6.1	1	6.3	1	2	1	72	145	83
3620	2	139388	57	1	2022-02-22	74.2	171	6.1	1	6.2	1	2	1	72	122	77
4152	2	145091	34	1	2022-10-12	80.8	176	6.1	1	6	1	2	1	90	155	86
4248	2	146348	55	1	2022-01-28	na	na	6.1	1	6.3	1	2	1	NA	NA	NA
4646	2	150673	58	1	2022-09-26	75.8	175	6.1	1	5.8	1	2	1	60	108	67
4854	2	152929	42	1	2022-09-15	75.4	171	6.1	1	5.7	1	2	1	72	115	73
5422	2	159109	59	1	2022-07-28	58.5	171	6.1	1	5.7	1	2	1	56	NA	NA
5786	2	162809	35	1	2022-09-05	79	182	6.1	1	6	1	2	1	72	122	71
6266	2	168432	36	1	2022-10-13	64.3	171	6.1	1	5.8	1	2	1	72	146	76
6878	2	175058	46	1	2022-06-23	116.7	181	6.1	1	5.9	1	2	1	72	132	85
7316	2	179743	34	1	2022-07-13	102.4	185	6.1	1	6	1	2	1	72	130	73
7336	2	179906	46	1	2022-08-23	71.5	168	6.1	1	6.4	1	2	1	72	133	76
7776	2	184084	68	0	2021-10-20	65.4	166	6.1	1	6	1	2	1	72	135	82
7822	2	184620	49	1	2022-09-20	73.3	168	6.1	1	5.9	1	2	1	72	150	100
7872	2	185067	60	1	2022-06-21	64.6	168	6.1	1	5.9	1	2	1	72	124	84
8128	2	188319	60	1	2021-12-09	78.5	172	6.1	1	6	1	2	1	72	145	87
8655	1	193847	48	1	2018-08-15	83.6	182	6.1	1	5.9	1	2	1	72	134	88
8978	2	197238	63	1	2022-09-01	79.2	180	6.1	1	5.8	1	2	1	60	145	93
9094	2	198521	41	1	2022-06-23	65	175	6.1	1	5.9	1	2	1	72	125	80
9100	2	198560	54	1	2022-08-23	66	166	6.1	1	5.8	1	2	1	72	127	85
9606	2	203916	43	1	2022-06-24	86.9	170	6.1	1	6.2	1	2	1	72	167	98
9772	2	205578	31	1	2022-09-15	106.6	179	6.1	1	6.4	1	2	1	72	138	95
9980	2	207420	38	1	2022-08-11	84.2	178	6.1	1	5.9	1	2	1	60	140	88
10004	2	207681	34	1	2022-06-22	104.1	183	6.1	1	5.9	1	2	1	72	144	76
6229	1	168043	65	1	2018-09-18	63	170	6.04	0	8.4	2	2	2	72	180	106
934	2	109481	55	1	2022-09-28	73.3	180	6	0	6.5	2	2	2	72	118	77
6086	2	166242	66	1	2022-09-02	79.4	175	6	0	7	2	2	2	92	145	91
9060	2	198048	57	0	2022-09-26	59	153	6	0	6.6	2	2	2	76	117	78
9096	2	198526	57	1	2019-07-03	88.2	178	6	0	6.9	2	2	2	92	125	74
10988	2	217616	39	1	2022-04-21	71.4	166	6	0	6.7	2	2	2	72	107	74
1698	2	118307	52	1	2022-06-20	92.5	177	5.9	0	6.8	2	2	2	72	128	88
2442	2	126609	33	1	2022-08-30	78.2	172	5.9	0	6.6	2	2	2	72	134	76
9508	2	202973	40	1	2021-12-29	91.6	165	5.9	0	6.5	2	2	2	90	142	90
3406	2	137018	43	0	2022-06-22	73.5	157	5.8	0	6.6	2	2	2	96	140	95
4824	2	152707	40	0	2022-12-21	70	164	5.6	0	6.5	2	2	2	72	101	56
9489	1	202683	44	1	2018-08-10	86	175	5.44	0	6.5	2	2	2	72	110	75
1351	1	114332	53	1	2018-07-27	113.8	181	5.42	0	6.5	2	2	2	72	140	90
748	2	107574	50	1	2022-09-22	75.5	173	5.4	0	7.6	2	2	2	72	132	82
5554	2	160641	47	1	2022-09-14	108.3	165	5.4	0	6.5	2	2	2	72	119	79
10572	2	213534	46	0	2022-10-24	79.3	161	5.4	0	6.5	2	2	2	72	108	71
6582	2	171869	49	0	2022-09-08	77.8	163	5.3	0	7	2	2	2	72	123	79
11068	2	218341	87	0	2019-12-03	64.8	157	5.23	0	6.6	2	2	2	72	171	65
4554	2	149776	75	1	2018-10-31	70.5	166	5.13	0	7.4	2	2	2	72	136	60
4746	2	151819	45	1	2022-06-20	84.8	163	5	0	6.5	2	2	2	72	122	81
4916	2	153569	58	0	2022-09-05	60.1	155	4.9	0	6.6	2	2	2	72	149	70
6169	1	167367	51	1	2017-09-16	64	176	4.9	0	10.2	2	2	2	72	97	65
9778	2	205619	52	0	2022-12-26	71.9	155	4.8	0	6.6	2	2	2	72	145	80
747	1	107574	47	1	2018-09-20	75.3	175	4.55	0	6.9	2	2	2	72	122	77
4958	2	154030	46	0	2022-02-11	64.5	165	4.2	0	8.1	2	2	2	72	123	76
4091	1	144496	63	1	2014-10-16	76	173	21.14	2			2	2	72	135	75
4653	1	150877	25	0	2018-06-08	69	172	20.18	2			2	2	108	135	94
5446	2	159399	47	0	2018-08-17	60.6	161	19.52	2			2	2	96	126	77
3621	1	139411	54	0	2014-05-22	82	151	18.45	2			2	2	72	145	85
10987	1	217616	35	1	2018-04-18	69	167	18	2			2	2	72	120	70
4365	1	147678	28	1	2018-12-20	85.1	178	17.78	2			2	2	72	137	84
8824	2	195711	52	0	2021-07-31	52.6	161	17.77	2			2	2	72	134	73
4434	2	148478	55	1	2018-05-18	65	172	17.31	2			2	2	72	152	98
6937	1	175823	71	0	2014-10-16	72	158	17.04	2			2	2	72	180	90
4496	2	149195	39	0	2022-01-30	48.9	164	16.7	2			2	2	72	106	62
5124	2	155802	37	1	2018-11-15	119.8	187	16.6	2			2	2	72	165	86
8145	1	188542	44	1	2014-12-02	71	173	16.53	2			2	2	72	120	80
8823	1	195711	47	0	2017-06-18	55	158	16.52	2			2	2	72	130	85
4832	2	152783	60	1	2018-05-11	82	166	16.4	2			2	2	72	178	114
3622	2	139411	59	0	2018-05-25	75	151	15.97	2			2	2	92	141	73
7671	1	183345	50	1	2018-03-28	71	173	15.71	2			2	2	72	140	80
10661	1	214610	54	0	2018-03-07	55	154	14.99	2			2	2	72	140	85
9381	1	201520	61	1	2015-07-07	82	173	14.73	2			2	2	72	135	85
9757	1	205459	56	1	2014-10-16	77	169	13.96	2			2	2	72	130	90
3288	2	135724	65	0	2018-04-19	64	159	13.93	2			2	2	64	127	60
10648	2	214361	36	0	2022-01-28	90.7	178	13.7	2			2	2	NA	NA	NA
4573	1	149948	34	1	2014-11-24	79	169	13.49	2			2	2	72	160	120
9269	1	200375	44	1	2018-10-16	81.4	170	13.16	2			2	2	72	175	100
3067	1	133491	55	1	2018-03-26	77	169	13	2			2	2	72	127	77
3514	2	137988	36	1	2022-02-23	83.1	169	13	2			2	2	72	128	74
8783	1	195376	57	1	2018-10-12	79.1	176	12.85	2			2	2	72	199	108
3246	2	135313	56	1	2019-08-13	61	175	12.79	2			2	2	72	161	91
4597	1	150165	43	1	2018-10-11	82.9	173	12.74	2			2	2	72	150	100
1949	1	121064	46	1	2014-11-20	82	173	12.67	2			2	2	72	120	60
9815	1	206015	78	0	2014-06-15	60	162	12.67	2			2	2	112	145	60
195	1	102251	34	1	2018-06-07	77	165	12.66	2			2	2	80	146	84
6262	2	168377	39	0	2022-02-21	67.6	157	12.6	2			2	2	72	137	80
10325	1	210633	31	1	2018-11-09	104	170	12.6	2			2	2	72	189	117
3268	2	135508	58	1	2020-11-03	77.2	173	12.59	2			2	2	72	125	80
5922	2	164438	45	1	2018-08-13	81.7	181	12.58	2			2	2	96	125	82
9892	2	206616	39	1	2022-02-21	94.2	185	12.4	2			2	2	72	154	90
6773	1	173838	47	1	2014-06-27	96	181	12.38	2			2	2	72	90	60
10190	2	209418	83	1	2018-06-05	66	173	12.38	2			2	2	96	135	70
32	2	100296	41	1	2021-04-13	88.7	170	12.2	2			2	2	72	160	118
1792	2	119360	37	0	2022-02-21	77.8	163	12.1	2			2	2	72	122	72
3245	1	135313	52	1	2015-09-07	62	174	11.93	2			2	2	72	135	75
8034	2	187047	53	1	2018-11-16	95.5	178	11.79	2			2	2	72	147	85
7138	2	177957	69	1	2018-06-26			11.76	2			2	2		130	75
6261	1	168377	35	0	2018-02-22	69	156	11.68	2			2	2	90	125	90
3019	1	132930	38	1	2014-05-20	74	168	11.59	2			2	2	72	140	90
11038	2	217981	41	0	2022-03-11	69.2	162	11.5	2			2	2	72	105	69
2534	2	127613	51	1	2018-11-05	70.3	171	11.47	2			2	2	72	134	70
6254	2	168316	81	1	2018-05-30	71	167	11.46	2			2	2		147	71
2681	1	129208	40	1	2018-07-26	111.6	181	11.44	2			2	2	72	150	90
4892	2	153343	94	1	2018-05-26			11.21	2			2	2	108	125	60
9763	1	205484	30	0	2018-01-30	78	163	11.15	2			2	2	72	125	70
712	2	107356	70	1	2018-05-07	79	177	11.08	2			2	2	72	151	94
3199	1	134963	54	1	2015-07-20	94	181	11.08	2			2	2	88	120	80
3618	2	139351	71	1	2018-07-25			11.07	2			2	2	72	164	83
10645	1	214289	49	1	2018-04-13	101	167	10.97	2			2	2	84	150	100
416	2	104433	43	1	2018-11-14	151.7	188	10.95	2			2	2	96	142	91
2645	1	128834	37	1	2017-11-30	85	179	10.89	2			2	2	72	110	70
8785	1	195378	43	1	2018-04-19	78	166	10.88	2			2	2	72	150	90
2413	1	126298	37	1	2018-10-12	71.2	167	10.87	2			2	2	72	110	80
2577	1	128119	46	0	2015-08-13	64	152	10.86	2			2	2	72	130	75
5009	1	154539	39	1	2014-11-21	74	170	10.82	2			2	2	72	135	85
8876	2	196285	79	1	2018-06-22	71.4	169	10.77	2			2	2	100	155	79
11016	2	217819	65	0	2018-05-22	89	162	10.72	2			2	2	72	152	83
7541	1	182002	72	0	2014-03-26	84	158	10.63	2			2	2	72	150	60
2963	1	132299	71	0	2015-08-31	63	160	10.60	2			2	2	72	140	80
1933	1	120922	61	1	2016-07-05	71	170	10.58	2			2	2	72	120	80
3203	1	134993	54	1	2014-10-14	77	177	10.58	2			2	2	72	120	75
9367	1	201414	39	1	2018-04-18	111	183	10.58	2			2	2	72	170	110
7237	1	178925	30	1	2018-08-02	105.5	178	10.55	2			2	2	100	157	91
2135	1	123304	50	1	2014-11-04	81	168	10.47	2			2	2	72	135	85
711	1	107356	65	1	2014-10-17	80	177	10.41	2			2	2	72	130	80
9891	1	206616	36	1	2018-03-06	101	183	10.22	2			2	2	72	140	90
9764	2	205484	33	0	2022-02-28	77	163	10.2	2			2	2	72	140	80
1934	2	120922	67	1	2020-08-26	69.4	173	10.15	2			2	2	72	127	83
5010	2	154539	44	1	2018-11-16	73.4	171	10.08	2			2	2	72	144	87
2136	2	123304	57	1	2018-06-06	78	168	10.03	2			2	2	72	104	70
547	1	105539	52	1	2015-12-31	96	174	6.99	1	5.30	0	1	1	72	120	90
4470	2	148981	65	1	2020-11-17	77.2	170	6.99	1			1	1	72	184	111
10843	1	216490	56	1	2014-05-04	71	160	6.99	1			1	1	72	140	100
11037	1	217981	37	0	2018-01-16	71	164	6.99	1			1	1	72	110	70
7047	1	177005	37	1	2018-05-17	61	159	6.98	1			1	1	72	129	82
7293	1	179535	50	0	2018-10-23			6.98	1			1	1	80	150	100
1791	1	119360	34	0	2018-01-08	84	163	6.97	1			1	1	72	110	60
3289	1	135765	53	1	2014-04-29			6.97	1			1	1		120	80
2384	2	125933	50	0	2018-05-28	64	158	6.96	1			1	1	72	94	51
4036	2	143800	52	1	2018-11-08	79.1	179	6.96	1			1	1	72	145	86
4882	2	153247	47	1	2020-11-06	60.7	157	6.96	1			1	1	72	128	74
1807	1	119647	65	1	2014-06-06	77	174	6.94	1			1	1	72	120	70
5871	1	163989	71	1	2014-04-28	69	170	6.94	1			1	1	72	90	60
6387	1	169615	54	1	2014-11-25	67	169	6.94	1			1	1	72	180	100
9152	2	199420	72	0	2021-03-10	55.8	146	6.94	1			1	1	72	170	84
9391	1	201572	34	1	2014-11-20	63	173	6.94	1			1	1	72	140	90
2981	1	132477	29	1	2018-10-16	91.1	183	6.93	1			1	1	72	172	90
8221	1	189401	34	1	2018-03-06	134	180	6.91	1			1	1	72	120	80
85	1	100879	53	0	2014-10-16	62	157	6.90	1			1	1	72	145	100
9544	2	203257	37	0	2018-11-01	69.9	167	6.9	1			1	1	72	153	99
9979	1	207420	35	1	2018-05-17	87	181	6.89	1			1	1	72	170	110
10647	1	214361	33	0	2018-01-29	89	177	6.87	1			1	1	72	110	70
4575	1	149956	63	1	2018-04-13	72	174	6.86	1			1	1	60	140	82
8408	2	191131	64	1	2018-05-16	62	161	6.86	1			1	1	72	127	73
10125	1	208876	36	1	2018-09-20	70	172	6.86	1			1	1	108	130	70
231	1	102642	41	1	2018-04-11	68	168	6.84	1			1	1	72	130	80
4786	2	152083	57	1	2018-05-21	65	173	6.84	1			1	1		127	76
11472	2	99199	68	1	2018-05-08	71	172	6.84	1			1	1	72	145	89
5100	2	155325	56	0	2018-08-14	60.1	157	6.83	1			1	1	72	113	72
5569	1	160752	56	0	2014-07-19			6.83	1			1	1	72
8751	1	194925	48	1	2014-03-27	75	171	6.83	1			1	1	72	120	70
5570	2	160752	61	0	2018-06-23			6.82	1			1	1
8373	1	190780	57	1	2014-03-04	83	168	6.80	1			1	1	72	135	110
5300	2	157518	54	1	2022-10-19	73.3	175	6.8	1	5.5	0	1	1	72	128	81
5840	2	163501	73	1	2018-06-14	100	180	6.8	1			1	1	72	125	65
8054	2	187194	50	1	2022-06-24	64.9	167	6.8	1	5.6	0	1	1	72	113	75
1637	1	117762	58	1	2014-07-07			6.79	1			1	1		120	70
5442	2	159353	43	0	2018-05-14	77	162	6.79	1			1	1	72	146	91
10753	1	215513	30	1	2014-07-15	107	177	6.79	1			1	1	88	120	80
5123	1	155802	32	1	2014-11-24	126	187	6.78	1			1	1	72	130	80
6423	1	169971	36	1	2018-04-12	75	168	6.78	1			1	1	72	130	85
7035	1	176854	43	1	2014-12-09	68	172	6.78	1			1	1
605	1	106255	35	1	2018-04-17	81	172	6.77	1			1	1	72	130	80
8141	1	188494	25	1	2018-07-10	87.3	171	6.77	1			1	1	72	131	84
8041	1	187085	76	0	2014-07-01	59	156	6.76	1			1	1	72	135	70
8722	2	194740	73	0	2019-06-16	52.3	157	6.75	1			1	1	96	163	71
6560	2	171660	65	1	2018-11-13	86.6	168	6.74	1			1	1	72	177	108
6805	1	174358	51	0	2014-10-16	67	161	6.74	1			1	1	88	120	85
8723	1	194743	44	1	2015-09-24	84	172	6.74	1			1	1	72	120	85
9996	2	207617	59	0	2018-08-23	50.4	151	6.74	1			1	1	68	156	76
817	1	108298	58	1	2014-06-25	78	173	6.73	1			1	1	72	100	60
6369	1	169391	65	1	2014-10-16	81	174	6.73	1			1	1	72	155	95
488	2	105007	82	1	2018-05-07	86	169	6.71	1			1	1	72	162	80
8448	2	191535	38	0	2018-05-10	86	167	6.71	1			1	1	72	145	101
10275	1	210292	30	0	2018-11-30	54.2	165	6.71	1			1	1	72	135	67
10299	1	210403	43	1	2018-04-16	76	174	6.71	1			1	1	96	135	85
11310	2	221240	96	1	2018-05-26	63	167	6.71	1			1	1	72	161	72
8998	2	197434	48	1	2022-08-19	77.6	170	6.7	1	5.6	0	1	1	72	143	100
10902	2	216978	39	0	2018-05-25			6.7	1			1	1	72	155	80
5179	1	156395	41	0	2017-12-08	49	153	6.69	1			1	1	72	120	75
6078	2	166181	82	1	2018-04-16	71	164	6.69	1			1	1	72	188	86
6546	2	171450	40	1	2019-07-29	79.8	170	6.69	1	5.5	0	1	1	72	177	118
8425	1	191324	42	1	2014-06-09	68	166	6.69	1			1	1	72	130	80
11486	2	99302	84	1	2018-07-03			6.69	1			1	1	64	170	81
1935	1	120927	92	0	2014-06-15	59	159	6.68	1			1	1	72	120	70
3287	1	135724	60	0	2014-05-04	61	159	6.68	1			1	1	72	110	70
8042	2	187085	81	0	2018-07-03	57.1	157	6.68	1			1	1	64	152	65
531	1	105427	60	0	2014-07-10	73	159	6.66	1			1	1	72	120	70
2851	1	131048	53	1	2015-07-20	74	175	6.66	1			1	1	72	120	90
2952	2	132195	65	1	2018-03-14	98	178	6.66	1			1	1	72	142	77
7003	1	176471	29	0	2018-05-21	87	156	6.66	1			1	1	60	108	60
9758	2	205459	62	1	2018-05-08	72	169	6.66	1			1	1	76	110	72
5327	1	157854	68	0	2014-05-28			6.65	1			1	1	100	170	80
10327	1	210659	59	0	2014-07-04	57	150	6.65	1			1	1	72	140	85
857	1	108613	56	1	2018-04-19	73	170	6.64	1			1	1	72	150	90
6388	2	169615	59	1	2018-11-08	67.5	169	6.64	1			1	1	88	211	133
1697	1	118307	49	1	2018-04-23	87	180	6.63	1			1	1	72	146	90
1887	1	120470	36	1	2018-09-28	75.4	178	6.62	1			1	1	72	130	70
4505	1	149346	51	0	2017-11-15	59	163	6.62	1			1	1	72	120	70
6325	1	169056	41	1	2015-10-10	99	178	6.62	1			1	1	72	140	105
6806	2	174358	56	0	2018-05-11	63	160	6.62	1			1	1	112	105	70
8278	2	189928	63	1	2018-06-03	85	176	6.62	1			1	1	72	162	96
4015	1	143553	52	1	2018-04-19	86	171	6.61	1			1	1	72	130	90
7734	2	183791	67	0	2018-05-31	43	158	6.61	1			1	1	72	152	87
8997	1	197434	45	1	2018-05-14	79	169	6.61	1			1	1	72	130	93
10309	1	210448	79	0	2015-05-24	64	154	6.60	1			1	1	72	140	80
222	2	102516	44	1	2022-10-24	73.4	168	6.6	1	5.5	0	1	1	72	145	90
1156	2	112260	48	0	2022-10-11	63.8	164	6.6	1	5.6	0	1	1	72	123	74
5514	2	160106	42	1	2022-04-19	104.9	177	6.6	1	5.4	0	1	1	72	128	85
7372	2	180498	54	1	2022-09-19	58.6	175	6.6	1	4.2	0	1	1	72	134	77
9568	2	203470	59	1	2018-08-21	73	172	6.6	1			1	1	72	130	86
587	1	106099	54	1	2014-11-24	69	174	6.59	1			1	1	72	120	85
9561	1	203432	72	1	2014-10-16	76	184	6.59	1			1	1	64	160	90
10707	1	215143	40	1	2018-04-26	95	165	6.59	1			1	1	72	127	82
11440	2	98778	67	0	2018-05-25	72	158	6.58	1			1	1	72	111	65
1208	2	112911	47	0	2018-10-29	82.6	158	6.57	1			1	1	72	145	75
2436	2	126534	82	0	2018-06-10	66	157	6.57	1			1	1	72	110	60
2621	1	128582	33	1	2018-04-16	55	160	6.57	1			1	1	96	130	70
3575	1	138670	74	0	2014-06-17	63	147	6.57	1			1	1	72	145	85
4783	1	152064	38	1	2018-09-14	83	187	6.57	1	5.5	0	1	1	72	135	90
11365	1	229463	28	0	2018-01-22	58	158	6.57	1			1	1	72	110	80
6739	1	173548	40	1	2017-10-16	78	180	6.56	1			1	1	96	132	79
1738	2	118710	62	0	2020-09-01	56.5	156	6.55	1			1	1	72	148	93
7189	1	178460	39	1	2018-04-13	70	172	6.55	1			1	1	60	135	74
8234	2	189587	52	0	2019-06-15	53.6	161	6.55	1			1	1
253	1	102825	61	1	2014-06-25	73	174	6.54	1			1	1		105	70
3387	1	136908	22	1	2018-12-27	86.8	180	6.54	1			1	1	72	122	71
4417	1	148284	37	1	2018-01-30	75	167	6.54	1			1	1		110	70
4561	1	149854	57	1	2014-09-13	97	174	6.54	1			1	1	72	165	95
6774	2	173838	52	1	2018-05-31	92	183	6.54	1			1	1	72	130	80
8365	1	190705	73	1	2014-05-22			6.54	1			1	1	72	140	80
10129	1	208885	37	1	2018-11-10	76.7	171	6.54	1	5.4	0	1	1	72	121	71
1985	1	121445	26	0	2018-12-11	56.6	164	6.53	1			1	1	104	136	72
7761	1	184022	60	1	2014-10-16	61	167	6.53	1			1	1	72	120	80
8905	1	196568	52	0	2018-04-18	63	158	6.53	1			1	1	72	141	67
11485	1	99302	79	1	2014-07-08			6.53	1			1	1	72	140	80
2634	2	128696	42	0	2020-12-23	53.2	162	6.52	1			1	1	110	143	86
7759	1	183998	32	1	2018-11-07	92.9	177	6.52	1			1	1	72	143	92
11141	1	219269	57	1	2018-04-18	73	167	6.52	1			1	1	72	131	84
11385	1	230189	36	1	2015-08-24	89	167	6.50	1			1	1	72	130	90
1506	2	116216	40	1	2022-10-26	89	186	6.5	1	5.5	0	1	1	NA	133	75
1631	1	117629	55	1	2018-10-19	76.6	170	6.5	1			1	1	72	126	82
2358	2	125586	29	0	2021-10-19	97.5	158	6.5	1	5.6	0	1	1	104	132	89
4750	2	151831	50	1	2022-06-24	60.5	165	6.5	1	5.4	0	1	1	90	151	100
4888	2	153308	53	1	2022-08-30	84.9	170	6.5	1	5.6	0	1	1	90	169	76
5002	2	154497	59	1	2022-06-23	74.7	166	6.5	1	5.6	0	1	1	72	160	107
6358	2	169301	36	1	2022-11-07	73	166	6.5	1	5.6	0	1	1	72	159	97
7514	2	181842	40	1	2022-09-30	77.9	168	6.5	1	5.5	0	1	1	72	126	81
7814	2	184537	40	1	2022-10-13	75.7	173	6.5	1	5.1	0	1	1	72	138	74
7940	2	185931	29	0	2022-09-23	73.9	175	6.5	1	5.4	0	1	1	72	112	68
8264	2	189815	53	1	2022-06-23	93	178	6.5	1	5.6	0	1	1	72	127	81
10382	2	211380	78	1	2018-05-25	55	162	6.5	1			1	1	72	142	78
10432	2	211997	68	1	2022-10-09	89.4	169	6.5	1	5.3	0	1	1	72	151	95
11102	2	218725	46	1	2022-10-12	64.9	162	6.5	1	5.2	0	1	1	72	137	89
1605	1	117383	41	1	2017-09-22	89	172	6.49	1			1	1	72	120	70
5844	2	163545	81	1	2018-04-24	63	161	6.49	1			1	1	72	160	80
8777	1	195173	48	1	2018-03-15	66	163	6.49	1			1	1	72	130	85
1363	1	114495	58	0	2014-06-13	74	164	6.47	1			1	1	72	130	80
4122	2	144863	63	1	2019-06-02	72.9	177	6.47	1			1	1	112	159	102
5173	1	156321	63	0	2014-09-02	59	167	6.47	1			1	1	72	90	60
7424	2	181113	74	1	2018-05-30	69	162	6.47	1			1	1	72	169	84
4615	1	150455	51	1	2014-04-29	91	183	6.46	1			1	1	72	100	75
6955	1	175951	36	1	2018-11-12	79.3	172	6.46	1			1	1	72	119	71
9856	2	206363	85	1	2018-05-26	83	165	6.46	1			1	1	100	164	91
1364	2	114495	63	0	2018-05-30	70	165	6.45	1			1	1	72	128	80
3631	1	139487	55	1	2014-06-05			6.45	1			1	1
4217	1	145942	30	1	2016-10-13	67	169	6.45	1			1	1	72	130	80
5772	2	162723	45	1	2020-11-04	76.6	182	6.45	1			1	1	72	132	85
11525	1	99997	35	0	2017-12-28	88	162	6.45	1			1	1	72	140	100
708	2	107343	63	1	2018-05-22	71	160	6.44	1			1	1	72	148	89
3440	2	137376	75	0	2018-05-30			6.44	1			1	1		179	78
4005	1	143408	64	0	2014-05-22	65	164	6.44	1			1	1	72	130	70
5025	1	154642	32	1	2018-08-01	87.1	176	6.44	1			1	1	72	120	60
6370	2	169391	70	1	2018-05-09	84	173	6.44	1			1	1	72	160	95
6925	1	175660	48	1	2015-09-17	104	182	6.44	1			1	1	72	125	80
7733	1	183791	62	0	2014-10-16	46	157	6.44	1			1	1	72	120	85
8731	1	194788	53	1	2018-04-25	82	177	6.44	1			1	1	72	155	96
1443	1	115359	73	1	2014-10-16	75	168	6.43	1			1	1	68	140	90
4332	2	147204	56	1	2018-04-17	82	164	6.43	1			1	1	72	138	92
4986	2	154388	33	1	2020-12-09	78	177	6.43	1			1	1	90	146	90
5675	1	161738	43	1	2017-11-30	76	167	6.43	1			1	1	72	120	80
1207	1	112911	42	0	2014-12-02	81	158	6.42	1			1	1	72	150	105
1411	1	115046	54	1	2018-03-15	62	167	6.42	1			1	1	72	129	78
2219	1	123902	28	1	2016-10-18	86	176	6.42	1			1	1	72	150	100
7312	2	179670	42	1	2018-06-08	130	170	6.42	1			1	1	72	138	78
3959	1	143011	55	1	2018-04-18	80	169	6.41	1			1	1	72	150	90
818	2	108298	66	1	2018-05-17	74	173	6.4	1			1	1	72	121	89
1063	1	111069	31	1	2018-09-28	75.6	171	6.4	1			1	1	72	140	80
1372	2	114643	51	1	2022-11-08	67.3	159	6.4	1	5.2	0	1	1	NA	NA	NA
5264	2	157208	36	1	2022-01-30	75.2	172	6.4	1			1	1	72	142	85
6222	2	167998	42	1	2022-08-16	79.3	171	6.4	1	5.6	0	1	1	72	139	95
7162	2	178168	37	1	2022-08-31	91.9	177	6.4	1	5.4	0	1	1	72	116	68
8280	2	189950	60	1	2022-09-21	65.8	160	6.4	1	5.4	0	1	1	108	148	85
8732	2	194788	56	1	2022-06-21	84.1	175	6.4	1	5.4	0	1	1	70	130	89
9045	1	197911	31	1	2017-11-20	71	172	6.4	1			1	1	72	110	70
9412	2	201787	30	0	2022-01-27	74	161	6.4	1			1	1	72	127	78
9444	2	202235	57	1	2022-09-29	89.4	173	6.4	1	5.5	0	1	1	72	144	87
10516	2	212708	52	1	2022-08-25	94.7	173	6.4	1	5.5	0	1	1	72	146	94
8317	1	190217	57	1	2015-05-22	59	164	6.39	1	5.60	0	1	1	72	130	80
9995	1	207617	53	0	2014-08-26	50	151	6.39	1			1	1	72	120	80
2121	1	123182	59	1	2014-10-16	76	180	6.38	1			1	1	72	120	80
3053	1	133360	29	0	2018-07-03	61	160	6.38	1			1	1	72	128	74
8426	2	191324	49	1	2018-05-17	68	166	6.38	1			1	1	72	121	78
2535	1	127626	37	0	2018-02-28			6.37	1			1	1	72	110	70
3187	1	134847	46	0	2018-12-20	74.2	161	6.37	1	5.5	0	1	1	72	116	71
4528	2	149541	75	1	2018-07-13	79.6	167	6.37	1			1	1	120	122	74
4845	1	152865	54	1	2018-09-04	64.4	149	6.37	1			1	1	72	105	70
3013	1	132885	35	1	2018-08-09	90.3	174	6.36	1			1	1	72	125	80
4753	1	151841	42	1	2018-03-15	76	184	6.36	1	5.3	0	1	1	72	130	80
10347	1	210902	49	1	2018-10-15	75.9	172	6.36	1	5.4	0	1	1	72	130	80
10416	2	211835	49	1	2018-04-12	72	175	6.36	1			1	1	72
8149	1	188566	85	0	2014-06-21	39	148	6.35	1			1	1	72	135	70
8407	1	191131	59	1	2014-10-17	68	160	6.35	1			1	1	72	120	85
254	2	102825	66	1	2018-06-01	71	174	6.34	1			1	1	72	129	91
376	2	103943	84	1	2018-04-25	76	179	6.34	1			1	1	72	139	68
1541	1	116696	36	1	2018-09-14	66.6	165	6.34	1			1	1	72	131	78
3479	1	137755	36	0	2017-12-25	64	160	6.34	1			1	1	72	140	100
4103	1	144674	32	1	2018-03-07	99	174	6.34	1			1	1	80	130	85
8963	1	197084	60	0	2014-07-03	61	165	6.34	1			1	1	72	120	70
9567	1	203470	54	1	2014-08-29	76	173	6.34	1			1	1	72	130	100
263	1	102904	48	1	2014-05-15	75	171	6.33	1			1	1	100	120	70
1936	2	120927	97	0	2018-06-02			6.33	1			1	1
4218	2	145942	36	1	2020-11-20	66.3	169	6.33	1			1	1	72	152	83
5367	1	158490	44	1	2017-12-25	78	173	6.33	1			1	1	72	130	80
5579	1	160824	62	1	2014-10-16	72	172	6.33	1			1	1	72	140	90
6269	1	168505	31	1	2018-08-31	112.9	187	6.33	1			1	1	72	130	80
7441	1	181260	39	1	2015-07-16	99	180	6.33	1			1	1	72	120	85
1107	1	111488	52	0	2014-09-26	53	156	6.32	1			1	1	72	120	80
3481	1	137772	77	0	2018-05-30	59	159	6.32	1			1	1	72	144	75
10599	1	213869	50	1	2018-09-17	92.2	174	6.32	1	5.3	0	1	1	72	120	89
417	1	104464	55	0	2014-10-16	61	157	6.31	1			1	1	72	120	80
425	1	104583	92	1	2014-06-22	63	173	6.31	1			1	1	72	125	70
1093	1	111313	55	1	2018-04-19	82	166	6.31	1			1	1	72	148	87
5659	1	161545	59	1	2014-03-19	78	176	6.31	1			1	1	72	140	100
11410	2	98332	83	0	2018-07-02	67.5	153	6.31	1			1	1	72	146	69
11439	1	98778	58	0	2014-09-10	76	158	6.31	1			1	1	72	120	80
1053	1	111012	56	1	2014-08-27	68	170	6.30	1			1	1	72	155	80
308	2	103453	31	1	2022-09-27	70.5	175	6.3	1	5.3	0	1	1	72	140	97
1022	2	110689	30	1	2022-04-18	103.1	176	6.3	1	5.5	0	1	1	72	119	74
1437	1	115306	37	1	2018-07-06	73.4	197	6.3	1			1	1	72	120	80
2250	2	124247	63	1	2022-09-06	74.4	179	6.3	1	5.6	0	1	1	72	116	80
2494	2	127175	61	1	2022-10-14	79.4	171	6.3	1	5.6	0	1	1	72	140	79
3038	2	133240	34	1	2022-09-13	65.9	169	6.3	1	5.3	0	1	1	72	126	77
3278	2	135586	39	1	2022-06-20	106.1	178	6.3	1	5.3	0	1	1	72	148	92
4872	2	153160	36	1	2022-07-06	83	173	6.3	1	5.6	0	1	1	72	119	65
4876	2	153192	39	1	2022-02-15	55.5	167	6.3	1	5.6	0	1	1	90	132	81
5041	1	154739	46	0	2018-10-10	76.4	169	6.3	1	5.2	0	1	1	72	134	73
5358	2	158356	38	0	2022-01-24	52.5	153	6.3	1			1	1	72	112	66
7212	2	178637	49	0	2018-04-27	57	165	6.3	1			1	1	72	121	84
8389	1	190986	49	1	2018-04-16	91	166	6.3	1			1	1	72	140	90
9572	2	203497	53	1	2022-09-07	69.5	173	6.3	1	5.4	0	1	1	72	134	71
9886	2	206586	35	1	2022-11-21	82.5	183	6.3	1	5.5	0	1	1	100	146	90
10260	2	210040	37	0	2022-10-24	53.5	157	6.3	1	5.5	0	1	1	72	113	73
10796	2	215967	29	1	2022-10-14	61.6	173	6.3	1	5	0	1	1	72	133	78
10992	2	217655	59	1	2022-08-30	71.9	164	6.3	1	5.6	0	1	1	72	114	78
11026	2	217862	44	1	2022-06-23	76.8	163	6.3	1	5.5	0	1	1	72	138	82
173	1	101877	27	1	2017-11-23	82	172	6.29	1			1	1	72	120	80
567	1	105829	61	0	2015-05-25	50	155	6.29	1			1	1	72	140	85
1459	1	115633	52	1	2014-12-19	75	172	6.29	1			1	1	72	120	90
3378	2	136812	41	1	2019-08-12	87.6	178	6.29	1			1	1	72	134	86
4169	1	145320	61	0	2014-03-04	54	156	6.29	1			1	1	110	120	80
5685	1	161820	61	1	2016-07-05	89	178	6.29	1			1	1	56	120	80
8858	2	196110	83	1	2018-09-04			6.29	1			1	1	60	162	86
10103	1	208656	46	1	2018-08-07	86	173	6.29	1	5.6	0	1	1	60	120	80
1054	2	111012	61	1	2018-01-29	66	171	6.28	1			1	1	72	138	86
2237	1	124047	27	1	2014-10-17			6.28	1			1	1
3018	2	132921	28	1	2019-01-14	77.5	177	6.28	1			1	1	92	132	81
6438	2	170128	51	0	2018-06-04	61	153	6.28	1			1	1	72	125	75
6471	1	170607	49	1	2018-03-23	72	171	6.28	1	5.3	0	1	1	96	140	90
7363	1	180300	30	1	2018-10-19	87.1	183.5	6.28	1			1	1	72	140	94
627	1	106533	40	1	2018-04-23	76	171	6.27	1			1	1	72	125	75
1447	1	115497	65	0	2014-08-18	51	157	6.27	1			1	1	72	140	90
1472	2	115844	49	1	2018-04-18			6.27	1			1	1	112	149	91
2674	2	129174	62	1	2018-05-08	74	179	6.27	1			1	1	72	180	90
2944	2	132050	86	1	2018-05-25	82	174	6.27	1			1	1	72	125	70
6163	1	167294	72	0	2014-06-16	47	153	6.27	1			1	1		100	60
10527	1	212896	56	1	2014-02-26	67	162	6.27	1			1	1	72	120	70
625	1	106512	31	1	2014-11-17	95	176	6.26	1			1	1	72	135	85
1749	1	118785	56	0	2018-09-21	58	165	6.26	1	5.5	0	1	1	72	100	60
6457	1	170318	44	1	2014-07-14	85	173	6.26	1			1	1	72	110	80
7660	2	183201	84	0	2020-10-17	49.3	152	6.26	1			1	1	72	132	66
7833	1	184710	29	1	2018-11-19	82.8	181	6.26	1			1	1	64	150	80
9335	1	200972	41	1	2018-09-17	82.9	167	6.26	1			1	1	110	128	78
1131	1	111693	55	0	2014-10-16	75	168	6.25	1			1	1	72	140	90
1444	2	115359	78	1	2018-05-08	66	169	6.25	1			1	1	64	140	71
1521	1	116403	48	1	2016-03-09	73	163	6.25	1			1	1	96	135	90
2524	2	127527	65	1	2018-08-15	85.4	167	6.25	1			1	1	96	152	86
3563	1	138540	50	1	2017-10-12	69	161	6.25	1			1	1	104	150	90
6421	1	169969	57	1	2015-04-28	67	170	6.25	1			1	1	72	130	90
7513	1	181842	37	1	2018-04-16	75	170	6.25	1			1	1	72	133	78
9151	1	199420	69	0	2017-10-24	53	145	6.25	1			1	1	72	127	75
473	1	104937	39	1	2018-10-18	82.2	171	6.24	1			1	1	72	167	97
1266	2	113540	61	1	2019-07-03	61.2	174	6.24	1	5	0	1	1	112	160	94
2501	1	127300	80	0	2015-11-17			6.24	1			1	1
7684	2	183469	53	1	2018-05-10	93	186	6.24	1			1	1	72	132	87
4771	1	151996	45	1	2015-07-31	74	164	6.23	1			1	1	72	110	80
10099	1	208636	56	1	2015-08-20	77	167	6.23	1			1	1	72	130	90
10515	1	212708	49	1	2018-09-20	88.6	174	6.23	1	5.3	0	1	1	72	145	94
10596	2	213837	77	0	2021-06-23	55	158	6.23	1			1	1	92	166	76
1108	2	111488	57	0	2018-05-04	58	155	6.22	1			1	1	72	123	72
7389	1	180755	35	0	2014-11-21	65	162	6.22	1			1	1	72	100	60
7668	2	183319	61	1	2018-04-20	75	174	6.22	1			1	1	72	128	69
8013	1	186774	50	1	2018-04-16	68	172	6.22	1			1	1	72	132	81
2155	1	123432	36	0	2018-09-28	70	161	6.21	1			1	1	72	124	74
4510	2	149383	83	0	2018-06-23	63.6	154	6.21	1			1	1	72	157	58
5409	1	159048	50	1	2018-04-18	63	171	6.21	1			1	1	110	120	80
6566	2	171732	62	0	2018-05-30	66	157	6.21	1			1	1	92	134	84
8775	1	195168	51	1	2017-10-10	102	179	6.21	1			1	1	72	150	110
8965	1	197086	73	1	2017-09-25	88	179	6.21	1			1	1	72	120	70
9906	2	206925	61	0	2020-09-25	62	174	6.21	1			1	1	72	216	104
2347	1	125478	59	1	2014-10-17	71	173	6.20	1			1	1	72	135	85
2463	1	126969	51	1	2015-12-10	61	164	6.20	1			1	1	72	110	70
9095	1	198526	53	1	2015-07-21	83	177	6.20	1			1	1	72	105	75
496	2	105116	39	1	2022-02-09	81.3	172	6.2	1			1	1	72	141	95
978	2	109983	33	0	2022-10-08	65	169	6.2	1	5.6	0	1	1	84	122	77
1346	2	114233	39	1	2022-02-22	91.3	176	6.2	1			1	1	72	136	92
1843	1	119969	30	1	2018-09-13	82.2	175	6.2	1			1	1	72	120	75
2404	2	126100	36	1	2022-04-21	100.5	172	6.2	1	5.1	0	1	1	72	169	104
2412	2	126259	57	0	2022-09-19	65.5	155	6.2	1	5.3	0	1	1	72	138	81
2750	2	129937	39	1	2022-02-25	80.4	165	6.2	1			1	1	90	143	95
2788	2	130340	37	1	2021-12-08	66	166	6.2	1	5.1	0	1	1	72	145	89
3662	2	139783	34	1	2022-04-19	101.2	183	6.2	1	4.9	0	1	1	72	180	111
3968	2	143098	33	1	2022-10-14	97.1	181	6.2	1	5.6	0	1	1	72	156	98
4322	2	147151	53	0	2022-07-29	62.8	168	6.2	1	4.4	0	1	1	72	109	62
4666	2	151087	50	1	2022-03-22	94.8	173	6.2	1	5	0	1	1	84	149	95
4722	2	151569	52	1	2021-12-10	73	174	6.2	1	5.6	0	1	1	72	153	105
4765	1	151870	50	1	2018-10-23	75	167	6.2	1			1	1	76	133	92
5320	2	157777	73	1	2022-09-20	90	178	6.2	1	5.2	0	1	1	72	140	75
6110	2	166435	37	1	2022-11-14	82.8	174	6.2	1	5.6	0	1	1	72	112	68
6164	2	167294	79	0	2018-06-06	40	153	6.2	1			1	1		140	62
6808	2	174375	55	1	2022-12-14	78.3	167	6.2	1	5.4	0	1	1	80	NA	NA
7118	2	177615	39	0	2022-02-24	81.9	161	6.2	1			1	1	72	155	98
7488	2	181653	41	1	2022-04-18	73.2	170	6.2	1	5.3	0	1	1	72	126	79
8127	1	188319	56	1	2017-09-19	79	171	6.2	1			1	1	72	130	90
8452	2	191628	52	1	2022-09-20	81.4	176	6.2	1	5.6	0	1	1	72	127	82
8494	2	192154	38	1	2022-10-18	83.3	177	6.2	1	5.4	0	1	1	72	152	98
8950	2	197001	51	1	2022-01-26	73.5	171	6.2	1	5.3	0	1	1	72	146	96
10010	2	207736	60	0	2022-06-24	49.7	161	6.2	1	5.4	0	1	1	72	128	81
588	2	106099	59	1	2018-11-13	62.6	172	6.19	1			1	1	72	148	91
683	1	107127	35	1	2018-05-14	74	186	6.19	1			1	1		125	65
3035	1	133237	48	1	2018-04-17	81	176	6.19	1			1	1	72	140	80
3195	1	134920	61	0	2014-03-25	64	155	6.19	1			1	1	72	130	90
5839	1	163501	68	1	2014-07-28	105	179	6.19	1			1	1	72	140	80
6307	1	168843	33	1	2015-05-12	103	177	6.19	1			1	1	72	120	70
7211	1	178637	44	0	2014-09-02	60	165	6.19	1			1	1	72	110	70
8357	1	190651	63	1	2018-04-11	71	160	6.19	1			1	1	84	130	70
10363	1	211159	41	0	2018-09-10	60.1	159	6.19	1	5.6	0	1	1	72	117	68
180	2	101938	26	0	2021-03-24	na	na	6.18	1			1	1	NA	126	87
312	2	103491	46	0	2019-02-26	98.5	163	6.18	1			1	1	72	106	69
707	1	107343	57	1	2014-05-20	71	158	6.18	1			1	1	72	120	85
1407	1	115001	80	1	2015-05-05	62	164	6.18	1			1	1	72	180	100
5556	2	160649	54	0	2018-08-06			6.18	1			1	1		134	68
6296	2	168741	66	0	2018-06-05	61	166	6.18	1			1	1	72	113	59
7667	1	183319	56	1	2014-05-13	78	173	6.18	1			1	1	72	120	80
9115	1	198717	39	0	2018-01-02	72	158	6.18	1			1	1	72	125	80
9581	1	203601	95	1	2014-07-27	66	154	6.18	1			1	1	72	130	70
11150	2	219341	60	1	2018-06-14	68	178	6.18	1			1	1	64	136	85
5660	2	161545	64	1	2018-05-16	70	178	6.17	1			1	1	72	189	113
10203	1	209595	61	0	2014-10-13	58	158	6.17	1			1	1	72	120	80
10831	1	216333	53	1	2014-06-03	80	171	6.17	1			1	1	76	125	85
1257	1	113400	41	1	2018-11-10	70.1	177	6.16	1	5.4	0	1	1	72	131	86
3340	2	136384	53	0	2018-02-22	65	165	6.16	1			1	1	72	132	79
5161	1	156205	56	1	2014-04-10	69	175	6.16	1			1	1	72	110	80
6306	2	168797	73	1	2018-08-06	87.6	181	6.16	1			1	1	72	141	87
10133	1	208910	28	1	2018-09-03	70.4	184	6.16	1			1	1	72	130	70
10328	2	210659	64	0	2018-07-04	56	153	6.16	1			1	1	108	122	90
11149	1	219341	51	1	2014-11-18	68	177	6.16	1			1	1	72	135	85
2356	2	125584	59	1	2018-03-27	68	166	6.15	1			1	1	72	157	77
2794	2	130363	59	0	2018-05-11	57	161	6.15	1			1	1	96	120	85
2878	2	131366	54	0	2018-08-27	73.9	171	6.15	1			1	1		160	105
3121	1	134101	41	1	2018-04-23	71	172	6.15	1			1	1	72	150	90
3619	1	139388	54	1	2018-03-26	78	173	6.15	1			1	1	72	140	80
3635	1	139538	57	1	2014-05-15	63	169	6.15	1			1	1	72	140	80
3743	1	140727	51	1	2014-03-04	67	169	6.15	1			1	1	72	120	80
4727	1	151660	61	0	2014-10-22	45	155	6.15	1	5.30	0	1	1	92	155	80
6741	1	173551	48	1	2014-03-19	76	166	6.15	1			1	1	72	135	85
7121	1	177699	49	0	2018-07-23	55	161	6.15	1	5.6	0	1	1	72	127	74
8554	2	192769	89	1	2018-09-10	70.5	155	6.15	1			1	1	72	180	76
8589	1	193169	55	1	2018-05-11	74	173	6.15	1	5.6	0	1	1	72	130	90
662	2	106898	61	1	2018-03-13	69	170	6.14	1			1	1	64	115	83
2039	1	122156	34	1	2018-05-17	88	175	6.14	1			1	1	52	150	100
3196	2	134920	66	0	2018-03-07	65	155	6.14	1			1	1	72	123	81
3307	1	135848	35	1	2018-02-23	79	177	6.14	1			1	1	96	138	88
3663	1	139787	55	1	2015-08-18	74	160	6.14	1			1	1	72	130	95
5976	2	164861	78	1	2018-05-07	91	177	6.14	1			1	1	72	138	60
6700	2	173290	64	0	2018-05-07	53	162	6.14	1			1	1	88	148	96
9692	2	204758	29	1	2019-05-24	117	172	6.14	1			1	1	112	150	81
532	2	105427	65	0	2018-03-08	81	160	6.13	1			1	1	72	125	65
868	2	108739	62	1	2018-04-09	76	176	6.13	1			1	1	72	152	93
1092	2	111262	67	0	2018-05-25	62	161	6.13	1			1	1	72	143	77
2893	1	131473	62	1	2014-06-06	75	170	6.13	1			1	1	72	145	85
4730	2	151667	52	1	2018-11-06	64.1	161	6.13	1			1	1	90	135	87
5323	1	157783	56	1	2018-10-18	64.2	174	6.13	1			1	1	60	135	80
5771	1	162723	38	1	2016-05-18	75	181	6.13	1			1	1	60	100	70
10305	1	210445	53	1	2018-12-25	89.4	175	6.13	1			1	1	64	133	89
272	2	102984	53	1	2020-10-09	70.1	171	6.12	1			1	1	72	137	88
767	1	107732	60	0	2016-05-08	63	166	6.12	1	5.50	0	1	1	72	110	70
4268	2	146553	72	1	2018-05-21	70	175	6.12	1			1	1	72	148	85
4468	2	148974	59	0	2018-06-06	60	158	6.12	1			1	1	116	158	91
5791	1	162943	35	0	2014-10-28	68	167	6.12	1			1	1	72	135	85
8263	1	189815	50	1	2018-04-23	93	179	6.12	1			1	1	72	147	85
9069	1	198230	52	1	2015-07-21	74	174	6.12	1			1	1	72	125	80
10541	1	213027	37	0	2018-05-15	61	154	6.12	1			1	1	72	135	86
1007	1	110447	44	1	2018-11-20	70	161	6.11	1			1	1	72	114	67
2355	1	125584	54	1	2014-04-15	70	165	6.11	1			1	1	72	160	95
2547	1	127729	65	1	2018-08-08	61	160	6.11	1			1	1	72	148	85
3499	1	137925	41	1	2018-04-10	94	170	6.11	1			1	1	72	200	140
6567	1	171795	74	1	2016-03-11	68	168	6.11	1			1	1	72	150	90
8700	2	194449	64	0	2018-05-25	63	161	6.11	1			1	1	72	126	69
9669	1	204639	36	0	2018-09-27	51	159	6.11	1			1	1	72	100	60
34	2	100324	59	0	2022-10-19	52	157	6.1	1	5.3	0	1	1	72	160	79
94	2	101012	38	1	2022-10-17	83.4	176	6.1	1	5.6	0	1	1	72	144	92
187	1	102082	29	0	2018-02-09	72	163	6.1	1			1	1	72	100	75
218	2	102471	38	1	2022-02-22	81.1	170	6.1	1			1	1	72	130	80
1718	2	118520	47	1	2022-09-21	72.8	169	6.1	1	5.6	0	1	1	88	138	90
1900	2	120581	36	1	2022-10-10	76.7	172	6.1	1	5.4	0	1	1	90	122	83
2157	1	123436	37	1	2018-04-24	101	177	6.1	1			1	1	72	130	80
2190	2	123721	41	1	2022-01-30	66.2	165	6.1	1			1	1	70	139	89
2480	2	127078	30	1	2022-02-10	67.4	177	6.1	1			1	1	72	138	81
2829	1	130814	32	0	2017-11-22	46	164	6.1	1			1	1	72	80	60
3370	2	136637	40	1	2022-09-30	92.4	180	6.1	1	5.4	0	1	1	72	129	75
3448	2	137478	22	1	2022-10-17	63.8	170	6.1	1	5.6	0	1	1	72	122	74
3886	2	142154	45	1	2022-09-23	103	172	6.1	1	5.6	0	1	1	72	140	88
4614	2	150423	51	1	2022-09-20	75.7	166	6.1	1	5.1	0	1	1	NA	NA	NA
4887	1	153308	50	1	2018-09-29	88.4	171	6.1	1	5.5	0	1	1	72	175	93
4896	2	153348	32	1	2022-10-18	80.7	176	6.1	1	5.2	0	1	1	72	126	80
5000	2	154492	46	1	2022-10-08	99.8	180	6.1	1	5.6	0	1	1	72	159	98
6034	2	165640	43	1	2022-10-13	81.6	173	6.1	1	5.3	0	1	1	72	126	88
6134	2	166817	48	1	2022-09-20	87.3	166	6.1	1	5.6	0	1	1	60	117	81
6170	2	167367	54	1	2021-10-29	70.4	177	6.1	1			1	1	72	99	66
7024	2	176716	33	1	2022-01-19	76.5	173	6.1	1			1	1	72	119	73
7048	2	177005	41	1	2022-08-09	53.9	157	6.1	1	5.5	0	1	1	72	118	76
7202	2	178552	43	1	2022-09-06	77.9	182	6.1	1	5.3	0	1	1	72	166	106
7254	2	179153	34	0	2022-01-25	64.5	173	6.1	1			1	1	76	116	74
7358	2	180223	29	1	2022-10-11	65.4	172	6.1	1	5.5	0	1	1	72	113	66
7461	1	181414	64	1	2018-04-18	52	169	6.1	1			1	1	72	148	82
8180	2	188841	31	1	2022-10-13	62.3	168	6.1	1	5.5	0	1	1	72	132	74
8762	2	195033	28	1	2022-10-18	77.7	171	6.1	1	5.4	0	1	1	72	130	74
9414	2	201798	39	1	2021-12-09	99.1	181	6.1	1	5.1	0	1	1	72	158	99
9780	2	205625	44	1	2022-06-22	59.8	172	6.1	1	5.5	0	1	1	72	139	89
10314	2	210476	39	1	2022-09-09	73.5	177	6.1	1	5.4	0	1	1	72	141	78
10396	2	211545	46	0	2021-12-21	51.8	162	6.1	1	5.5	0	1	1	72	113	70
10946	2	217292	40	0	2022-01-26	59.2	163	6.1	1			1	1	72	122	73
11176	2	219545	56	0	2018-06-13	74	169	6.1	1			1	1	72	91	59
11464	2	99126	34	1	2022-09-15	92.9	189	6.1	1	5.4	0	1	1	72	126	75
11492	2	99358	43	1	2022-10-13	69.4	164	6.1	1	5.5	0	1	1	72	138	88
11514	2	99751	32	1	2021-11-22	77.4	173	6.1	1	5.5	0	1	1	72	139	87
5503	1	160009	67	1	2018-09-04	70.9	178	6.09	0	6.1	1	1	1	72	150	90
8285	1	189988	50	1	2018-07-30	64.4	179	6.09	0	5.9	1	1	1	68	130	80
9327	1	200893	43	0	2018-07-03	71	159	6.09	0	5.9	1	1	1	72	131	83
8949	1	197001	48	1	2018-01-17	70	171	6.08	0	5.8	1	1	1	72	150	100
10574	2	213540	47	1	2019-03-14	87.5	173	6.08	0	6.1	1	1	1	72	144	97
3148	2	134414	54	0	2019-07-01	87.4	159	6.05	0	6	1	1	1	72	165	92
8559	1	192885	37	1	2018-11-10	84.7	172	6.05	0	5.7	1	1	1	72	140	90
9989	1	207553	48	1	2018-09-18	80.1	176	6.05	0	6.3	1	1	1	72	131	77
2068	2	122605	72	0	2019-06-25	50	151	6.04	0	6.1	1	1	1	72	164	85
3313	1	136059	59	0	2018-09-10	80.3	165	6.04	0	5.7	1	1	1	72	110	70
5721	1	162299	48	0	2018-07-18	65	165	6.02	0	6	1	1	1	72	135	93
6527	1	171210	49	1	2018-07-13	73.9	172	6.02	0	5.9	1	1	1	72	128	64
7773	1	184080	81	1	2014-03-17	67	156	6.02	0	5.70	1	1	1	72	180	80
220	2	102481	60	1	2022-04-08	58.9	160	6	0	5.7	1	1	1	72	153	86
1412	2	115046	57	1	2022-03-31	63.3	165	6	0	6	1	1	1	72	131	92
1976	2	121365	49	0	2022-10-13	59.9	157	6	0	5.8	1	1	1	108	110	64
2252	2	124281	43	1	2021-10-12	87.1	182	6	0	5.7	1	1	1	72	127	81
2752	2	129957	35	1	2022-09-23	102.4	185	6	0	5.7	1	1	1	72	133	96
2948	2	132159	71	1	2022-09-14	69.1	173	6	0	6.2	1	1	1	72	168	96
3112	2	133847	52	0	2022-06-24	76.3	164	6	0	5.9	1	1	1	72	137	94
3174	2	134727	60	0	2022-06-20	55.6	162	6	0	5.8	1	1	1	72	122	66
3430	2	137264	56	1	2022-11-16	71.2	173	6	0	5.8	1	1	1	72	123	82
3442	2	137403	30	1	2022-10-26	76.6	160	6	0	6.3	1	1	1	72	137	90
3482	2	137772	80	0	2022-07-18	47.9	161	6	0	5.7	1	1	1	72	132	77
3690	2	140145	50	1	2022-08-11	79.7	176	6	0	6	1	1	1	72	111	69
3878	2	142109	37	1	2022-10-21	95.1	176	6	0	5.8	1	1	1	72	131	79
4102	2	144641	37	1	2022-10-27	74.9	175	6	0	5.7	1	1	1	72	137	89
4156	2	145165	30	0	2022-08-01	79.9	167	6	0	5.8	1	1	1	72	128	79
4352	2	147380	48	0	2022-06-28	72.9	149	6	0	6	1	1	1	72	158	89
4354	2	147409	41	1	2022-10-17	73.1	166	6	0	5.9	1	1	1	72	126	71
4541	1	149669	46	1	2018-04-08	78	173	6	0	5.7	1	1	1	64	115	80
4836	2	152789	47	1	2021-11-12	78.2	168	6	0	5.8	1	1	1	72	135	94
5066	2	154964	33	1	2022-10-14	63.5	180	6	0	6	1	1	1	72	136	96
5496	2	159917	58	1	2022-06-20	na	na	6	0	5.7	1	1	1	NA	165	94
5712	2	162171	41	1	2022-07-28	90.6	171	6	0	6	1	1	1	72	123	85
5766	2	162690	39	1	2022-08-25	78.6	166	6	0	6	1	1	1	72	115	76
5876	2	164024	55	0	2022-10-26	51.5	157	6	0	6	1	1	1	72	104	67
6234	2	168078	51	1	2022-10-19	87.1	176	6	0	5.7	1	1	1	72	155	95
6342	2	169218	57	1	2022-10-08	77.6	169	6	0	5.7	1	1	1	60	144	89
6432	2	170058	58	1	2022-10-21	81.1	171	6	0	5.7	1	1	1	72	134	79
6570	2	171802	54	1	2022-01-11	74.5	165	6	0	6.2	1	1	1	NA	NA	NA
7178	2	178374	33	1	2022-10-11	86.6	176	6	0	5.7	1	1	1	72	119	74
7674	2	183364	35	1	2022-11-11	77.6	172	6	0	6.1	1	1	1	72	123	79
7760	2	183998	35	1	2022-11-15	89.3	175	6	0	5.9	1	1	1	72	134	82
7912	2	185481	37	1	2022-09-02	69.6	176	6	0	6.1	1	1	1	72	117	69
8624	2	193555	48	1	2022-09-22	77.4	171	6	0	5.9	1	1	1	110	138	100
9118	2	198764	52	1	2022-09-29	87.9	165	6	0	5.7	1	1	1	64	129	82
9630	2	204240	54	0	2022-11-21	53.4	162	6	0	5.8	1	1	1	72	126	76
9768	2	205557	40	0	2022-04-18	79.1	164	6	0	5.7	1	1	1	72	128	79
9870	2	206491	33	1	2022-11-21	73.2	175	6	0	5.8	1	1	1	72	120	73
9902	2	206892	44	1	2022-06-21	82.8	174	6	0	5.8	1	1	1	72	119	81
10120	2	208822	53	0	2022-01-19	58.4	164	6	0	6	1	1	1	72	132	84
10138	2	208948	35	0	2022-09-16	78.4	158	6	0	5.8	1	1	1	72	140	89
10178	2	209309	45	1	2022-09-22	74.3	173	6	0	5.7	1	1	1	72	125	80
10232	2	209769	45	1	2022-08-23	76.3	167	6	0	6.3	1	1	1	72	118	71
10300	2	210403	46	1	2022-06-23	75.7	172	6	0	5.7	1	1	1	72	138	90
10510	2	212634	58	1	2022-07-14	72	165	6	0	5.9	1	1	1	72	139	88
10744	2	215455	51	1	2022-11-04	78.7	172	6	0	5.8	1	1	1	72	161	102
10834	2	216372	35	1	2021-12-27	80.9	169	6	0	6.1	1	1	1	84	132	86
10910	2	217036	48	1	2022-09-16	80.8	169	6	0	6.1	1	1	1	80	149	97
11132	2	219090	37	1	2022-08-05	96.2	180	6	0	5.7	1	1	1	72	148	88
11298	2	221137	34	1	2022-09-20	91.3	166	6	0	5.9	1	1	1	72	102	61
2351	1	125535	56	1	2018-04-03	75	178	5.99	0	5.8	1	1	1	56	125	80
3977	1	143139	50	1	2017-09-16	79	179	5.99	0	6.1	1	1	1	64	135	80
4452	2	148572	87	1	2019-04-19	51.4	155	5.99	0	5.9	1	1	1	96	199	86
4649	1	150763	34	1	2014-06-18			5.99	0	5.70	1	1	1	72	110	70
5423	1	159117	36	1	2018-04-17	77	179	5.99	0	6.2	1	1	1	72	140	88
10641	1	214265	56	0	2018-01-15	80	171	5.99	0	6.4	1	1	1	72	125	70
5875	1	164024	51	0	2018-03-26	52	158	5.98	0	5.9	1	1	1	72	120	85
1067	1	111096	52	1	2018-09-29	84	169	5.97	0	6	1	1	1	72	131	80
4769	1	151984	47	1	2018-07-03	82.7	170	5.97	0	6.3	1	1	1	72	157	100
6710	2	173384	58	1	2019-07-01	80.5	178	5.97	0	6	1	1	1	72	169	97
9787	1	205743	37	0	2018-09-18	56.3	156	5.97	0	5.9	1	1	1	72	125	80
7657	1	183199	44	0	2018-07-17	75	167	5.95	0	5.8	1	1	1	72	127	76
9433	1	202150	45	1	2018-01-05	87	177	5.95	0	5.8	1	1	1	72	130	90
5395	1	158909	51	1	2018-09-20	94.7	172	5.94	0	5.8	1	1	1	72	130	80
10687	1	214888	52	1	2018-07-03	100.7	180	5.93	0	6.1	1	1	1	72	156	94
9070	2	198230	56	1	2019-07-23	69.7	175	5.92	0	5.8	1	1	1	72	123	71
5671	1	161709	48	0	2018-08-01	61.8	148	5.91	0	6.2	1	1	1	72	117	73
6891	1	175371	47	1	2018-08-08	81.1	172	5.91	0	6	1	1	1	72	130	90
11394	2	231649	75	0	2019-05-20	56.6	160	5.91	0	5.8	1	1	1	72	152	76
6113	1	166518	80	1	2017-03-30	77	174	5.90	0	5.90	1	1	1	76	160	95
310	2	103484	37	0	2022-10-10	104	168	5.9	0	6	1	1	1	72	128	83
888	2	108917	59	1	2022-09-21	91	177	5.9	0	5.7	1	1	1	72	140	87
1110	2	111506	45	1	2022-06-21	89	167	5.9	0	6.3	1	1	1	NA	116	73
1582	2	117224	48	1	2022-08-23	64.5	163	5.9	0	5.9	1	1	1	72	125	90
1862	2	120105	53	1	2022-11-22	69.6	160	5.9	0	5.8	1	1	1	72	126	78
2040	2	122156	37	1	2022-08-08	89	174	5.9	0	6	1	1	1	60	144	93
2228	2	124001	45	0	2022-11-11	91.8	174	5.9	0	5.8	1	1	1	72	158	90
2398	2	126017	34	1	2022-06-22	66.2	157	5.9	0	5.8	1	1	1	72	133	75
2998	2	132727	32	1	2022-09-09	76.7	192	5.9	0	5.9	1	1	1	72	128	87
3024	2	132949	40	1	2022-10-11	68.3	170	5.9	0	5.9	1	1	1	72	125	82
3644	2	139678	53	0	2022-10-11	62.7	166	5.9	0	5.7	1	1	1	72	124	76
4422	2	148376	53	1	2022-11-18	66.9	164	5.9	0	5.8	1	1	1	72	123	71
4520	2	149526	56	1	2019-07-16	92	175	5.9	0	6	1	1	1	72	126	77
4534	2	149575	59	1	2022-06-21	78.7	167	5.9	0	5.8	1	1	1	72	144	83
5270	2	157255	33	1	2022-10-13	87.4	171	5.9	0	5.9	1	1	1	72	142	84
5540	2	160497	40	1	2022-10-21	76.5	173	5.9	0	5.7	1	1	1	72	154	99
5620	2	161245	40	0	2022-10-08	57.9	166	5.9	0	5.8	1	1	1	72	134	91
5678	2	161782	50	1	2022-10-11	56.2	177	5.9	0	5.8	1	1	1	72	128	88
5836	2	163465	52	1	2022-09-19	79.4	170	5.9	0	5.7	1	1	1	72	132	92
5936	2	164551	42	1	2021-12-03	87.7	183	5.9	0	5.8	1	1	1	90	127	84
5948	2	164684	33	1	2022-09-08	76.6	179	5.9	0	5.8	1	1	1	72	114	81
6194	2	167740	46	1	2022-06-21	70.7	167	5.9	0	5.8	1	1	1	72	126	76
6606	2	172148	43	1	2022-10-25	92.2	167	5.9	0	6	1	1	1	72	141	82
6724	2	173465	55	1	2022-06-20	70.9	171	5.9	0	6.2	1	1	1	72	133	76
6788	2	174140	46	1	2022-06-22	66.3	175	5.9	0	5.7	1	1	1	72	144	85
6974	2	176180	44	1	2022-08-16	76.3	170	5.9	0	5.8	1	1	1	72	120	76
7086	2	177307	32	1	2022-09-19	95	178	5.9	0	5.8	1	1	1	72	130	84
7244	2	178950	51	0	2022-09-09	57.2	169	5.9	0	5.8	1	1	1	72	106	66
7284	2	179476	43	1	2022-09-16	71.5	175	5.9	0	5.8	1	1	1	72	117	70
7370	2	180487	38	0	2022-07-04	72	166	5.9	0	6.4	1	1	1	72	96	62
7548	2	182057	55	0	2022-01-12	na	na	5.9	0	5.9	1	1	1	72	137	84
7592	2	182513	42	1	2022-06-20	84.8	172	5.9	0	6	1	1	1	72	136	94
7626	2	182931	58	0	2022-08-23	59.8	157	5.9	0	6.1	1	1	1	72	143	87
7958	2	186235	46	1	2022-11-17	71.7	164	5.9	0	5.8	1	1	1	72	127	84
8064	2	187341	34	1	2022-09-23	93.8	175	5.9	0	5.7	1	1	1	72	139	81
8688	2	194243	44	1	2022-08-09	78.4	177	5.9	0	5.9	1	1	1	72	131	87
8814	2	195585	68	1	2022-09-02	89.3	173	5.9	0	6.2	1	1	1	72	142	75
8958	2	197049	44	1	2022-10-22	75.8	168	5.9	0	5.8	1	1	1	72	127	83
9488	2	202673	40	1	2021-12-02	81.5	170	5.9	0	5.7	1	1	1	80	227	143
9492	2	202709	67	0	2022-09-23	60.1	163	5.9	0	5.8	1	1	1	72	135	80
10126	2	208876	39	1	2022-10-19	74.4	171	5.9	0	5.8	1	1	1	72	135	79
10266	2	210153	42	0	2022-10-13	91.7	166	5.9	0	5.8	1	1	1	72	109	71
10342	2	210858	54	1	2022-01-24	69.8	168	5.9	0	6	1	1	1	72	137	77
10370	2	211256	39	0	2022-10-21	64.3	163	5.9	0	5.8	1	1	1	72	114	65
10586	2	213686	55	0	2022-08-19	66.3	164	5.9	0	6.2	1	1	1	72	137	79
11202	2	219892	48	1	2022-10-21	85.8	171	5.9	0	5.7	1	1	1	72	152	103
11358	2	229446	47	0	2022-10-27	81	159	5.9	0	5.7	1	1	1	72	150	85
2140	2	123336	87	1	2018-04-10	76	165	5.89	0	5.9	1	1	1	90	173	78
8269	1	189882	44	0	2018-01-30	66	157	5.89	0	6.2	1	1	1	72	100	65
10743	1	215455	48	1	2018-01-26	70	171	5.89	0	5.7	1	1	1	72	140	85
8392	2	191007	88	1	2019-03-19	81.3	181	5.87	0	6.1	1	1	1	72	160	70
1466	2	115718	62	1	2018-05-22	90	181	5.86	0	6.1	1	1	1	72	125	85
6642	2	172572	47	1	2018-12-28	81.8	183	5.86	0	5.7	1	1	1		135	83
8335	1	190370	51	1	2018-10-19	66.3	171	5.86	0	6	1	1	1	72	160	100
8609	1	193337	50	1	2018-07-30	74.6	168	5.86	0	6.3	1	1	1	64	140	80
10881	1	216818	44	1	2018-07-11	104.4	197	5.86	0	5.8	1	1	1	72	149	95
2736	2	129781	64	1	2018-05-10	63	171	5.85	0	5.8	1	1	1	72	114	71
4789	1	152110	76	1	2017-05-07	68	162	5.85	0	5.90	1	1	1	72	150	70
10100	2	208636	60	1	2019-09-12	77.6	168	5.85	0	6.2	1	1	1	72	127	91
10633	1	214152	51	1	2018-07-13	78	172	5.85	0	5.9	1	1	1	72	140	90
6039	1	165720	46	0	2018-04-08	64	164	5.84	0	6	1	1	1	96	118	85
3825	1	141672	52	0	2018-09-20	72.2	160	5.83	0	6.1	1	1	1	72	140	80
5931	1	164506	53	1	2018-09-19	82.6	171	5.83	0	5.7	1	1	1	72	140	70
10837	1	216453	74	1	2018-09-04	70.5	172	5.83	0	6.3	1	1	1	72	160	70
2019	1	121906	48	1	2017-02-20	84	178	5.82	0	5.70	1	1	1	72	120	80
7941	1	185944	47	1	2018-09-21	82.6	177	5.82	0	5.9	1	1	1	72	130	100
10407	1	211751	48	0	2018-11-16	65.2	166	5.82	0	5.8	1	1	1	72	127	83
11509	1	99653	39	1	2018-09-26	93.2	179	5.82	0	5.7	1	1	1	72	140	90
271	1	102984	46	1	2016-05-31	69	169	5.81	0	5.70	1	1	1	72	120	80
995	1	110215	43	0	2018-01-17	59	155	5.81	0	5.7	1	1	1	72	100	70
7377	1	180630	50	1	2018-09-17	64.9	178	5.81	0	6	1	1	1	72	124	94
10091	1	208533	36	1	2014-12-25	74	172	5.81	0	5.80	1	1	1	60	120	80
492	2	105063	50	1	2022-09-20	52.5	172	5.8	0	5.8	1	1	1	72	106	69
503	1	105191	59	1	2018-09-21	67.3	166	5.8	0	5.7	1	1	1	72	140	100
1194	2	112775	41	1	2022-10-12	83.3	173	5.8	0	5.7	1	1	1	72	132	89
1248	2	113262	51	1	2022-11-11	75.2	166	5.8	0	6.1	1	1	1	72	151	92
1532	2	116495	27	1	2022-09-26	103.1	178	5.8	0	5.8	1	1	1	72	139	84
1570	2	116949	59	1	2022-09-06	70.8	167	5.8	0	5.9	1	1	1	72	128	81
1626	2	117562	63	1	2022-11-29			5.8	0	5.9	1	1	1
1912	2	120736	45	0	2022-09-27	76.7	156	5.8	0	5.8	1	1	1	72	135	91
2352	2	125535	59	1	2022-07-08	85.6	177	5.8	0	6.2	1	1	1	56	130	75
2364	2	125627	47	1	2022-11-02	65.6	167	5.8	0	5.7	1	1	1	72	142	95
2390	2	125952	40	1	2022-01-11	84	170	5.8	0	5.8	1	1	1	72	137	85
2540	2	127661	33	1	2022-09-23	64.6	168	5.8	0	5.8	1	1	1	72	127	85
2890	2	131470	57	1	2022-08-24	89	174	5.8	0	5.8	1	1	1	72	159	104
2990	2	132606	32	0	2022-04-18	75.5	161	5.8	0	5.8	1	1	1	72	136	97
3158	2	134467	38	1	2022-08-12	76.5	161	5.8	0	5.8	1	1	1	72	153	95
3476	2	137739	40	1	2022-11-09	68.1	169	5.8	0	6.2	1	1	1	72	143	86
3676	2	139834	29	0	2022-07-21	48.8	162	5.8	0	5.7	1	1	1	72	121	74
3874	2	142086	46	1	2022-09-08	87.8	174	5.8	0	5.8	1	1	1	90	115	76
3904	2	142345	59	1	2022-09-05	79	169	5.8	0	5.8	1	1	1	72	124	67
3906	2	142382	51	1	2022-11-23	91.3	170	5.8	0	6.2	1	1	1	72	144	93
3908	2	142393	53	0	2022-09-09	75	163	5.8	0	5.7	1	1	1	72	143	98
3930	2	142737	45	1	2022-09-21	74.5	169	5.8	0	5.8	1	1	1	72	125	82
3948	2	142915	41	0	2022-09-09	71.4	173	5.8	0	6.2	1	1	1	72	134	80
4128	2	144894	37	0	2022-09-20	56.4	164	5.8	0	5.7	1	1	1	90	115	71
4486	2	149092	46	1	2022-11-02	72.9	170	5.8	0	6	1	1	1	72	122	71
4638	2	150587	43	1	2022-10-20	76.4	174	5.8	0	6	1	1	1	72	140	89
4930	2	153732	43	1	2022-10-22	67.9	163	5.8	0	5.7	1	1	1	72	130	84
5148	2	156081	57	0	2022-10-11	58.3	149	5.8	0	6.2	1	1	1	72	139	77
5224	2	156939	29	0	2022-09-28	61.3	157	5.8	0	5.7	1	1	1	72	105	67
5566	2	160697	32	1	2022-10-12	104.8	184	5.8	0	5.9	1	1	1	72	132	83
5746	2	162571	54	1	2022-06-22	72.7	170	5.8	0	6	1	1	1	72	125	83
6094	2	166370	50	1	2022-08-29	86.4	171	5.8	0	5.9	1	1	1	72	156	88
6178	2	167490	57	1	2022-09-20	57.9	163	5.8	0	5.7	1	1	1	72	151	97
6886	2	175284	51	0	2022-09-06	67	163	5.8	0	5.9	1	1	1	72	111	50
6966	2	176108	50	0	2022-08-03	65.4	164	5.8	0	6	1	1	1	72	135	76
7136	2	177878	41	0	2022-08-02	71.8	165	5.8	0	5.8	1	1	1	68	139	81
7346	2	180062	31	1	2022-09-28	99.3	180	5.8	0	6	1	1	1	72	142	79
7798	2	184349	41	1	2022-01-27	75.7	171	5.8	0	5.8	1	1	1	96	154	96
7906	2	185314	45	0	2022-01-05	53.1	163	5.8	0	6	1	1	1	72	116	70
7909	1	185386	45	0	2018-02-12	64	159	5.8	0	5.7	1	1	1	72	110	80
8402	2	191102	55	0	2019-08-19	58.7	157	5.8	0	5.9	1	1	1	72	134	76
8424	2	191279	62	0	2022-10-25	86	164	5.8	0	6.1	1	1	1	72	172	105
8444	2	191482	52	0	2022-10-10	63.9	162	5.8	0	5.8	1	1	1	72	119	67
8654	2	193821	34	1	2022-09-29	76.2	174	5.8	0	5.9	1	1	1	72	140	78
8670	2	193960	44	1	2021-12-07	107.9	180	5.8	0	6.4	1	1	1	72	122	70
8766	2	195120	48	1	2022-06-21	80.9	175	5.8	0	5.8	1	1	1	72	141	93
8808	2	195543	48	1	2022-06-23	67.9	173	5.8	0	5.8	1	1	1	72	128	92
8825	1	195717	70	1	2018-09-12	82.6	171	5.8	0	6.1	1	1	1	72	130	80
9032	2	197793	49	1	2022-09-02	83.1	172	5.8	0	5.8	1	1	1	72	122	78
9112	2	198700	50	0	2022-09-23	56.8	160	5.8	0	5.7	1	1	1	72	113	73
9350	2	201113	57	1	2022-08-24	77.2	165	5.8	0	6.2	1	1	1	72	105	58
9843	1	206195	51	1	2018-08-07	91.2	169	5.8	0	6.4	1	1	1	72	136	92
9954	2	207179	30	1	2022-09-23	78.6	174	5.8	0	6	1	1	1	72	144	82
10000	2	207670	68	1	2022-06-23	62.7	176	5.8	0	5.7	1	1	1	72	136	84
10060	2	208127	53	0	2022-11-07	73	161	5.8	0	6.4	1	1	1	72	136	84
10118	2	208765	37	1	2022-11-14	95.5	173	5.8	0	6.1	1	1	1	72	125	93
10372	2	211280	72	0	2022-04-13	52.4	160	5.8	0	6.1	1	1	1	72	123	54
10502	2	212610	61	1	2022-09-05	69.4	178	5.8	0	5.9	1	1	1	72	114	73
10714	2	215194	50	1	2022-06-23	72.4	169	5.8	0	5.9	1	1	1	72	113	73
11122	2	218930	59	1	2022-09-21	64	172	5.8	0	5.9	1	1	1	72	110	69
1851	1	120033	47	1	2014-02-21			5.79	0	5.70	1	1	1		120	80
11097	1	218664	55	1	2018-09-30	91.2	177	5.79	0	6	1	1	1	72	140	90
6875	1	175040	53	1	2018-02-23	60	164	5.78	0	5.7	1	1	1	72	108	73
6439	1	170174	55	1	2018-07-24	83.5	178	5.77	0	6.2	1	1	1	72	140	80
1967	1	121265	53	1	2018-09-13	87.1	174	5.76	0	5.8	1	1	1	72	140	90
2900	2	131506	48	1	2019-05-23	78.1	179	5.76	0	5.7	1	1	1	72	127	76
6845	1	174715	61	1	2018-01-08	62	163	5.76	0	6.4	1	1	1	72	120	80
2770	2	130173	38	1	2019-10-22	73.6	177	5.75	0	5.8	1	1	1	72	133	75
8282	2	189976	41	0	2018-05-22	61	163	5.75	0	5.7	1	1	1	72	119	74
8519	1	192477	51	1	2018-09-26	84	176	5.75	0	5.7	1	1	1	72	139	82
9837	1	206183	51	0	2018-10-19	83.3	165	5.75	0	5.7	1	1	1	72	140	73
1581	1	117224	44	1	2018-11-02	69.2	165	5.74	0	5.9	1	1	1	72	130	90
2302	2	124802	40	1	2018-05-11	79	177	5.74	0	5.7	1	1	1	72	135	70
5359	1	158360	46	0	2018-02-09	80	169	5.74	0	5.8	1	1	1	72	110	70
5954	2	164726	62	0	2018-03-23	66	160	5.74	0	5.7	1	1	1	72	175	92
6085	1	166242	63	1	2018-10-09	80.7	175	5.74	0	6.4	1	1	1	72	140	90
6523	1	171192	71	1	2018-09-03	81.9	166	5.74	0	5.8	1	1	1	72	128	81
11425	1	98502	30	1	2018-09-26	80.7	177	5.74	0	5.7	1	1	1	72	146	92
2771	1	130191	49	1	2018-07-12	79.4	166	5.73	0	6.1	1	1	1	72	138	97
7054	2	177015	55	1	2019-07-29	76.1	169	5.73	0	6	1	1	1	72	132	74
10021	1	207827	71	0	2015-08-17	38	150	5.73	0	5.70	1	1	1	72	110	70
1633	1	117681	71	1	2014-01-16	72	168	5.72	0	6.30	1	1	1	72	120	80
2484	2	127128	67	1	2019-10-08	73.7	166	5.72	0	6	1	1	1	72	127	66
4645	1	150673	55	1	2018-05-08	75	175	5.72	0	5.9	1	1	1	72	108	67
9143	1	199217	46	1	2018-03-21	77	164	5.72	0	5.7	1	1	1	72	135	90
11400	2	231702	84	1	2019-05-20	67.4	169	5.72	0	5.9	1	1	1	72	146	77
2323	1	125220	39	0	2018-05-17	59	163	5.71	0	5.9	1	1	1	72	121	72
6259	1	168355	55	1	2018-10-22	77	178	5.71	0	6	1	1	1	56	135	83
11469	1	99195	52	1	2018-02-09	83	188	5.71	0	6.1	1	1	1	72	130	80
76	2	100811	32	1	2022-09-23	90.3	172	5.7	0	6.3	1	1	1	72	136	81
468	2	104900	40	0	2022-10-24	60.7	157	5.7	0	5.9	1	1	1	72	154	107
474	2	104937	42	1	2022-10-11	85.4	172	5.7	0	5.8	1	1	1	72	140	96
690	2	107196	35	1	2022-09-30	73.5	175	5.7	0	5.7	1	1	1	72	112	73
1064	2	111069	34	1	2022-11-18	80.7	170	5.7	0	5.8	1	1	1	72	151	94
1066	2	111089	32	1	2022-10-19	87	175	5.7	0	5.8	1	1	1	72	115	68
1332	2	114132	41	1	2022-10-21	64.9	171	5.7	0	5.7	1	1	1	72	134	77
1662	2	118068	52	0	2022-11-22	54.3	158	5.7	0	6.2	1	1	1	72	123	78
1664	2	118069	48	0	2022-06-28	64.7	155	5.7	0	5.7	1	1	1	72	123	82
1716	2	118517	52	1	2022-08-12	63.8	161	5.7	0	5.7	1	1	1	72	113	50
1722	2	118554	37	0	2022-09-20	68.5	167	5.7	0	5.8	1	1	1	72	120	72
1814	2	119696	35	0	2022-09-08	82.3	159	5.7	0	6	1	1	1	100	119	84
2028	2	121981	46	1	2022-07-27	73.3	168	5.7	0	5.7	1	1	1	72	120	71
2066	2	122586	50	1	2022-02-22	76.9	165	5.7	0	6.1	1	1	1	72	126	82
2232	2	124020	49	0	2022-09-08	54.9	154	5.7	0	5.7	1	1	1	72	146	94
2248	2	124224	42	1	2022-08-23	72.5	168	5.7	0	6.2	1	1	1	72	126	74
2276	2	124531	60	1	2022-08-31	79.5	173	5.7	0	5.8	1	1	1	72	120	78
2292	2	124680	40	1	2022-08-12	102.1	177	5.7	0	6.1	1	1	1	72	149	102
2466	2	126974	49	1	2022-02-25	88.2	183	5.7	0	5.9	1	1	1	84	146	93
2516	2	127452	35	1	2022-10-12	66.6	171	5.7	0	5.7	1	1	1	72	137	77
2622	2	128582	36	1	2022-06-21	54.9	160	5.7	0	5.7	1	1	1	72	140	76
2630	2	128653	48	1	2022-10-31	81	176	5.7	0	5.8	1	1	1	72	132	89
3058	2	133369	52	1	2022-05-05	83.9	174	5.7	0	5.9	1	1	1	72	144	104
3258	2	135395	60	1	2022-09-08	76	174	5.7	0	6.1	1	1	1	72	125	76
3382	2	136849	54	0	2022-09-30	55.4	156	5.7	0	5.8	1	1	1	72	157	103
3668	2	139807	39	0	2022-10-22	63.7	160	5.7	0	5.7	1	1	1	72	138	80
3696	2	140192	52	0	2022-11-18	65.1	159	5.7	0	5.8	1	1	1	72	121	74
3800	2	141375	34	1	2022-09-07	91.7	167	5.7	0	5.8	1	1	1	72	137	83
4208	2	145874	41	1	2022-08-23	75.2	171	5.7	0	5.7	1	1	1	72	125	80
4396	2	147914	51	1	2022-04-20	76.2	180	5.7	0	6	1	1	1	NA	140	87
4766	2	151870	53	1	2022-11-01	78.1	167	5.7	0	5.8	1	1	1	72	129	80
4860	2	152965	47	1	2022-01-12	85.5	170	5.7	0	6.1	1	1	1	72	126	81
4962	2	154121	49	1	2022-09-22	73.8	172	5.7	0	5.9	1	1	1	72	112	67
5142	2	156060	65	0	2022-01-17	75.6	162	5.7	0	6	1	1	1	72	138	92
5308	2	157622	42	1	2022-02-15	94.3	182	5.7	0	6.2	1	1	1	72	152	102
5666	2	161678	30	1	2022-09-06	59.1	171	5.7	0	5.9	1	1	1	72	137	83
5784	2	162781	39	1	2022-09-16	98.7	178	5.7	0	5.9	1	1	1	72	151	105
6088	2	166299	37	1	2022-10-18	72.2	179	5.7	0	5.7	1	1	1	72	138	82
6154	2	167169	37	1	2022-10-19	85.7	180	5.7	0	5.9	1	1	1	72	140	90
6252	2	168291	34	1	2022-09-29	95.1	183	5.7	0	5.7	1	1	1	72	135	85
6298	2	168776	39	1	2022-10-20	112.9	170	5.7	0	5.9	1	1	1	72	164	90
6576	2	171834	57	1	2022-09-07	79.5	177	5.7	0	6	1	1	1	72	156	98
6812	2	174382	45	0	2022-01-30	73.6	157	5.7	0	6.3	1	1	1	72	141	86
6814	2	174384	59	1	2022-09-07	68.4	170	5.7	0	5.9	1	1	1	72	136	91
7038	2	176873	43	1	2022-09-29	86.9	177	5.7	0	5.7	1	1	1	72	134	77
7214	2	178667	44	1	2022-04-19	79.7	179	5.7	0	5.7	1	1	1	72	131	85
7510	2	181759	41	1	2022-09-14	63.4	179	5.7	0	5.8	1	1	1	72	129	86
7520	2	181850	45	1	2022-02-28	72.8	177	5.7	0	5.7	1	1	1	72	117	78
7558	2	182175	31	1	2022-09-28	76.2	172	5.7	0	5.7	1	1	1	72	125	76
7618	2	182812	44	0	2022-02-08	74	159	5.7	0	5.8	1	1	1	72	152	93
7826	2	184642	50	0	2022-07-25	59.6	161	5.7	0	5.9	1	1	1	96	156	94
7874	2	185072	34	1	2022-06-24	81	176	5.7	0	6	1	1	1	72	137	85
7888	2	185196	34	0	2022-09-26	65.6	169	5.7	0	5.9	1	1	1	72	117	84
7942	2	185944	51	1	2022-09-16	86.1	175	5.7	0	6	1	1	1	72	143	94
8304	2	190161	50	1	2022-10-10	75.9	174	5.7	0	6	1	1	1	72	130	78
8314	2	190197	41	1	2022-10-19	88.9	181	5.7	0	5.8	1	1	1	72	119	76
8498	2	192279	33	1	2022-10-27	86.9	164	5.7	0	5.8	1	1	1	72	135	85
8628	2	193590	45	0	2022-04-21	59.9	164	5.7	0	5.7	1	1	1	72	122	80
8692	2	194340	47	1	2022-08-10	58.8	160	5.7	0	5.8	1	1	1	72	135	88
9260	2	200348	50	0	2022-09-15	61.2	159	5.7	0	6.1	1	1	1	72	139	85
9634	2	204289	33	1	2022-08-25	82.2	176	5.7	0	6.1	1	1	1	72	139	82
10110	2	208677	51	1	2022-07-14	na	na	5.7	0	5.8	1	1	1	NA	NA	NA
10360	2	211126	35	1	2022-10-17	85.2	179	5.7	0	5.7	1	1	1	72	139	96
10498	2	212548	37	1	2022-11-10	91.7	170	5.7	0	5.8	1	1	1	90	158	106
10672	2	214775	35	1	2022-10-19	71	172	5.7	0	5.9	1	1	1	72	108	58
11162	2	219444	38	1	2022-09-21	86.2	170	5.7	0	5.8	1	1	1	72	138	88
11236	2	220127	55	1	2022-06-23	78.8	171	5.7	0	5.9	1	1	1	72	138	80
11426	2	98502	33	1	2022-10-31	88.8	177	5.7	0	6	1	1	1	72	151	94
11506	2	99611	57	1	2022-07-13	103	174	5.7	0	6.2	1	1	1	72	131	88
11071	1	218377	26	1	2014-02-27	79	175	5.69	0	5.80	1	1	1	72	120	70
1121	1	111611	67	0	2018-12-18	64.7	161	5.68	0	5.8	1	1	1	72	162	97
8279	1	189950	57	1	2018-07-16	62.6	161	5.68	0	5.8	1	1	1	92	149	85
9821	1	206077	40	1	2018-12-13	100.5	182	5.68	0	6	1	1	1	96	149	94
8799	1	195480	34	1	2018-09-21	91	179	5.67	0	5.8	1	1	1	72	130	80
5691	1	161977	70	0	2018-04-21	59	164	5.66	0	6	1	1	1	72	134	77
7071	1	177222	45	0	2018-03-27	91	160	5.66	0	5.7	1	1	1	72	135	95
591	1	106119	42	1	2018-08-13	77.9	175	5.65	0	5.7	1	1	1	72	119	69
1919	1	120803	33	1	2018-09-19	69.2	173	5.65	0	5.8	1	1	1	50	120	70
2147	1	123398	48	0	2018-02-14	64	160	5.65	0	5.9	1	1	1	72	110	70
5243	1	157088	41	0	2018-09-17	55.2	162	5.65	0	5.7	1	1	1	72	110	60
5905	1	164249	55	1	2018-10-17	101.4	181	5.65	0	6.1	1	1	1	72	125	88
9737	1	205230	73	1	2014-10-22	83	170	5.65	0	5.70	1	1	1	88	120	70
201	1	102318	65	1	2018-04-02	88	179	5.63	0	6	1	1	1	72	130	80
5209	1	156736	46	0	2014-09-25	53	157	5.63	0	5.90	1	1	1		100	60
10585	1	213686	52	0	2018-01-26	70	165	5.63	0	6.2	1	1	1	72	120	80
3561	1	138460	54	0	2018-03-27	73	158	5.62	0	5.7	1	1	1	72	111	74
8873	1	196244	38	1	2014-09-30	92	172	5.62	0	5.80	1	1	1	72	120	90
9530	2	203149	57	1	2019-07-18	84.3	178	5.62	0	6	1	1	1		120	76
4269	1	146574	41	0	2018-03-27	64	164	5.61	0	6.1	1	1	1	72	114	65
4341	1	147285	50	1	2018-08-06	69.9	174	5.61	0	5.7	1	1	1	72	131	74
6341	1	169218	54	1	2018-08-15	75	170	5.61	0	5.7	1	1	1	72	136	84
24	2	100214	32	0	2022-07-25	69.4	168	5.6	0	5.9	1	1	1	72	115	78
174	2	101877	30	1	2021-12-23	90.8	173	5.6	0	6.1	1	1	1	72	133	81
368	2	103907	34	1	2022-11-04	77	168	5.6	0	5.9	1	1	1	72	130	83
688	2	107190	51	0	2022-10-11	59.1	169	5.6	0	5.8	1	1	1	NA	126	78
892	2	108969	45	1	2022-06-24	84.6	177	5.6	0	5.7	1	1	1	72	117	72
1042	2	110850	31	1	2022-10-28	89.9	171	5.6	0	5.7	1	1	1	72	133	86
1228	2	113076	49	1	2022-10-10	78.2	174	5.6	0	5.8	1	1	1	72	131	85
1236	2	113123	33	1	2022-09-27	77.1	181	5.6	0	6	1	1	1	72	147	96
1290	2	113797	44	0	2022-09-09	69	160	5.6	0	5.9	1	1	1	72	125	75
1544	2	116712	59	1	2022-09-02	74.4	170	5.6	0	5.7	1	1	1	72	123	72
1710	2	118482	48	0	2022-08-11	65.3	168	5.6	0	5.7	1	1	1	72	115	83
1920	2	120803	36	1	2022-10-19	71.1	172	5.6	0	5.8	1	1	1	NA	136	83
1928	2	120903	51	1	2022-09-22	82.2	175	5.6	0	6	1	1	1	72	114	76
2120	2	123162	43	1	2022-09-08	77.3	180	5.6	0	5.7	1	1	1	72	128	76
2514	2	127451	36	1	2022-10-24	76.2	170	5.6	0	5.7	1	1	1	72	152	96
2544	2	127707	38	1	2022-09-23	70	170	5.6	0	5.8	1	1	1	72	131	85
2742	2	129841	34	1	2022-10-13	75.5	162	5.6	0	5.7	1	1	1	72	116	79
3048	2	133335	36	1	2022-08-24	76.3	171	5.6	0	5.7	1	1	1	72	115	70
3240	2	135218	38	1	2021-10-21	90.2	180	5.6	0	5.8	1	1	1	72	117	69
3778	2	141025	36	1	2022-10-28	88.1	177	5.6	0	5.9	1	1	1	72	141	93
3788	2	141273	71	1	2022-10-12	71.5	162	5.6	0	5.8	1	1	1	72	116	69
4166	2	145260	42	1	2022-08-12	78.7	169	5.6	0	5.8	1	1	1	72	130	83
4466	2	148953	38	1	2022-04-18	63	166	5.6	0	5.7	1	1	1	72	125	74
4806	2	152260	37	1	2022-10-13	80.3	168	5.6	0	5.7	1	1	1	72	136	90
5172	2	156310	46	1	2022-09-30	73.8	165	5.6	0	5.9	1	1	1	56	160	97
5204	2	156673	51	0	2022-10-18	75.5	163	5.6	0	6.1	1	1	1	72	124	84
5400	2	158926	65	1	2022-04-11	79.8	175	5.6	0	5.7	1	1	1	90	139	91
5456	2	159480	33	1	2022-09-26	71.3	178	5.6	0	5.8	1	1	1	72	118	67
5472	2	159659	34	1	2022-11-16	63.8	173	5.6	0	5.7	1	1	1	72	119	70
5510	2	160015	42	1	2022-10-20	59.8	163	5.6	0	5.8	1	1	1	72	136	84
5654	2	161520	53	1	2021-12-01	77.6	170	5.6	0	5.8	1	1	1	72	115	77
5810	2	163090	35	1	2021-12-31	77.2	174	5.6	0	5.7	1	1	1	72	141	85
5898	2	164192	35	1	2022-10-27	85.8	177	5.6	0	5.8	1	1	1	72	130	84
6272	2	168519	34	1	2022-10-20	75	168	5.6	0	5.9	1	1	1	72	152	97
6320	2	168955	59	0	2022-08-11	63.5	158	5.6	0	5.9	1	1	1	72	109	61
6412	2	169877	42	0	2022-12-27	64	160	5.6	0	5.7	1	1	1	112	NA	NA
6503	1	170914	34	1	2018-10-19	76.8	179	5.6	0	5.7	1	1	1	72	121	72
6614	2	172205	36	0	2022-10-12	59.4	163	5.6	0	5.7	1	1	1	72	122	79
6844	2	174699	39	1	2022-09-23	77.1	183	5.6	0	5.8	1	1	1	72	115	77
6950	2	175901	57	0	2021-10-13	64	160	5.6	0	6.2	1	1	1	72	172	101
6984	2	176256	52	1	2022-06-24	99.5	172	5.6	0	6	1	1	1	72	135	84
7030	2	176787	31	1	2021-12-06	68.7	168	5.6	0	5.7	1	1	1	72	114	62
7070	2	177220	49	0	2022-08-23	80.4	163	5.6	0	6	1	1	1	72	141	97
7286	2	179489	44	0	2022-08-18	76.2	157	5.6	0	5.7	1	1	1	72	124	78
7540	2	181971	48	0	2022-06-22	62.7	158	5.6	0	5.7	1	1	1	72	151	81
7612	2	182742	35	1	2022-09-14	87.1	180	5.6	0	6	1	1	1	72	113	77
7710	2	183623	58	1	2021-03-24	63.3	171	5.6	0	5.9	1	1	1	72	129	85
7910	2	185386	48	0	2022-02-07	71.1	161	5.6	0	5.9	1	1	1	72	128	78
8126	2	188199	59	0	2022-09-14	70.7	156	5.6	0	5.9	1	1	1	68	145	82
8186	2	188922	39	0	2022-11-21	68.9	166	5.6	0	5.7	1	1	1	72	104	61
8420	2	191251	29	1	2022-10-28	93.3	175	5.6	0	5.8	1	1	1	72	138	88
8580	2	193060	35	1	2022-09-20	85.1	179	5.6	0	5.9	1	1	1	72	134	79
8813	1	195585	65	1	2018-09-06	88.2	173	5.6	0	5.8	1	1	1	72	135	81
8852	2	196072	69	0	2022-04-22	61.8	166	5.6	0	6.1	1	1	1	72	160	72
8910	2	196595	38	1	2022-10-13	80.4	181	5.6	0	5.7	1	1	1	72	127	77
9184	2	199699	48	0	2022-08-23	58.2	161	5.6	0	6	1	1	1	72	156	90
9442	2	202209	34	1	2022-09-02	76	170	5.6	0	5.8	1	1	1	72	129	81
9454	2	202373	60	1	2022-07-15	82.7	167	5.6	0	5.7	1	1	1	72	142	81
9472	2	202571	35	1	2022-10-26	85.7	175	5.6	0	6	1	1	1	90	146	82
9760	2	205463	30	0	2022-09-01	64.1	162	5.6	0	6	1	1	1	92	128	80
9872	2	206510	33	1	2022-10-08	74	182	5.6	0	5.7	1	1	1	72	137	85
9900	2	206797	38	1	2022-10-10	68	167	5.6	0	5.7	1	1	1	72	131	87
10238	2	209806	64	1	2022-06-20	63.1	163	5.6	0	6.4	1	1	1	72	164	104
10268	2	210158	65	0	2022-09-13	55.4	160	5.6	0	5.9	1	1	1	56	164	79
10480	2	212403	36	1	2022-10-11	76.7	173	5.6	0	5.7	1	1	1	72	144	99
10870	2	216734	36	1	2022-10-08	63.8	169	5.6	0	5.7	1	1	1	72	138	81
11018	2	217823	32	1	2022-10-19	86.7	177	5.6	0	6	1	1	1	72	124	78
11044	2	218044	47	0	2022-06-23	75	167	5.6	0	5.8	1	1	1	72	119	78
11188	2	219644	35	1	2021-07-23	84.2	178	5.6	0	5.8	1	1	1	72	133	97
2310	2	124950	37	1	2019-07-29	87.4	179	5.59	0	5.8	1	1	1	72	125	78
5488	2	159783	45	1	2021-06-27	77.1	179	5.59	0	5.7	1	1	1	56	127	85
10558	2	213277	50	1	2019-06-25	73.9	173	5.59	0	5.7	1	1	1	72	116	80
4327	1	147180	49	1	2018-08-03	73	172	5.58	0	6.3	1	1	1	72	124	78
4943	1	153913	42	1	2018-07-16	77.7	172	5.58	0	6	1	1	1	72	129	83
6422	2	169969	61	1	2019-05-15	69	172	5.58	0	5.9	1	1	1	108	156	85
6973	1	176180	41	1	2018-03-26	80	171	5.58	0	5.7	1	1	1	92	110	70
8301	1	190151	50	1	2018-07-27	73.4	170	5.58	0	5.7	1	1	1	72	117	73
8903	1	196535	68	0	2014-05-29	61	156	5.58	0	6.00	1	1	1	72	140	80
9119	1	198776	71	1	2018-09-27	74.2	178	5.58	0	5.8	1	1	1	72	143	90
1203	1	112846	46	1	2018-02-07	81	177	5.57	0	5.9	1	1	1	72	130	90
4061	1	144157	47	1	2018-07-24	46.1	161	5.57	0	5.9	1	1	1	72	120	70
8306	2	190162	81	1	2019-07-10	62.2	162	5.57	0	6.3	1	1	1	96	175	90
11030	2	217897	47	0	2018-05-18	53	163	5.57	0	5.7	1	1	1	72	120	70
2455	1	126848	49	1	2018-10-18	86.3	173	5.56	0	5.9	1	1	1	72	126	80
4961	1	154121	46	1	2018-08-10	76	174	5.56	0	5.7	1	1	1	72	133	87
4014	2	143548	38	1	2019-11-06	81.3	178	5.55	0	5.7	1	1	1	72	129	72
2693	1	129357	25	1	2014-02-26	60	167	5.54	0	5.80	1	1	1	72	120	80
5769	1	162712	46	0	2018-03-01	55	167	5.54	0	5.8	1	1	1	72	110	70
6758	2	173781	40	1	2019-08-29	76.3	174	5.54	0	5.9	1	1	1	72	123	74
8101	1	187919	51	1	2018-07-04	81.4	170	5.54	0	6	1	1	1	72	125	76
11107	1	218741	54	1	2018-03-07	67	174	5.54	0	5.7	1	1	1	68	124	82
6348	2	169270	51	0	2019-07-05	55.5	159	5.53	0	5.8	1	1	1	92	148	84
10022	2	207827	75	0	2019-05-21	35.8	150	5.53	0	5.9	1	1	1	72	123	74
941	1	109544	49	1	2018-07-17	77.7	175	5.52	0	5.8	1	1	1	72	149	79
2497	1	127239	58	1	2018-07-12	79.1	173	5.52	0	5.7	1	1	1	72	144	93
10334	2	210698	59	1	2019-07-18	72.9	169	5.52	0	6.1	1	1	1	72	112	65
1902	2	120593	72	0	2019-07-09	65.2	160	5.51	0	5.7	1	1	1	72	154	75
6042	2	165749	47	0	2019-05-18	58.9	150	5.51	0	5.9	1	1	1	72	117	67
8606	2	193322	40	1	2019-05-14	78.1	179	5.51	0	5.9	1	1	1	72	120	70
284	2	103185	69	1	2022-06-20	76.2	163	5.5	0	6.3	1	1	1	72	133	83
389	1	104084	41	0	2017-09-23	58	164	5.5	0	5.8	1	1	1	72	105	70
442	2	104679	58	1	2022-02-16	na	na	5.5	0	5.7	1	1	1	NA	124	74
504	2	105191	62	1	2022-09-20	70.2	164	5.5	0	6	1	1	1	72	150	99
694	2	107216	40	0	2022-10-20	65.1	166	5.5	0	5.8	1	1	1	NA	137	77
780	2	107860	41	0	2022-09-13	52.9	161	5.5	0	5.8	1	1	1	72	100	54
816	2	108284	46	1	2022-05-09	74	172	5.5	0	5.8	1	1	1	60	132	92
1122	2	111611	70	0	2022-04-28	67.9	160	5.5	0	6	1	1	1	50	164	89
1192	2	112742	51	0	2022-01-14	68	164	5.5	0	6	1	1	1	72	108	71
1222	2	113016	58	1	2022-08-24	94.5	175	5.5	0	5.7	1	1	1	72	135	90
1224	2	113020	49	1	2022-06-22	88.5	168	5.5	0	5.7	1	1	1	72	123	85
1476	2	115875	54	1	2022-10-14	69.3	166	5.5	0	5.7	1	1	1	72	117	62
1496	2	116135	58	1	2022-09-16	76.9	167	5.5	0	5.9	1	1	1	72	144	97
1726	2	118578	39	1	2022-08-16	86.5	170	5.5	0	5.7	1	1	1	72	139	95
1880	2	120268	32	1	2021-10-15	75.3	183	5.5	0	5.8	1	1	1	72	135	87
2008	2	121706	39	1	2022-08-29	72.1	170	5.5	0	5.8	1	1	1	72	151	90
2152	2	123410	35	1	2022-09-15	82.7	172	5.5	0	5.7	1	1	1	72	124	79
2156	2	123432	39	0	2022-09-23	72.6	162	5.5	0	5.8	1	1	1	72	107	71
2592	2	128301	60	0	2022-09-20	60.6	163	5.5	0	5.7	1	1	1	72	130	69
2706	2	129447	61	1	2022-06-23	64.8	169	5.5	0	6.3	1	1	1	72	132	80
2716	2	129570	35	1	2022-08-30	88.1	174	5.5	0	6.1	1	1	1	72	124	85
2820	2	130763	45	0	2022-02-17	61.3	159	5.5	0	5.7	1	1	1	72	109	63
3026	2	132975	59	1	2022-09-01	80.3	174	5.5	0	5.8	1	1	1	72	129	85
3342	2	136403	35	0	2022-09-20	56.4	159	5.5	0	5.7	1	1	1	72	95	72
3610	2	139256	39	1	2022-10-12	76.5	180	5.5	0	5.7	1	1	1	72	144	90
3660	2	139771	50	1	2022-06-21	69.5	166	5.5	0	5.8	1	1	1	72	119	81
4390	2	147861	68	1	2022-10-21	81.5	166	5.5	0	5.9	1	1	1	72	NA	NA
4802	2	152242	48	0	2022-09-14	57.1	155	5.5	0	5.9	1	1	1	72	118	74
4834	2	152788	48	1	2019-07-30	74.2	165	5.5	0	5.8	1	1	1	72	144	102
4844	2	152851	36	0	2022-11-16	66.3	167	5.5	0	5.8	1	1	1	72	114	71
5006	2	154519	54	1	2022-08-12	85.1	171	5.5	0	5.7	1	1	1	72	156	96
5054	2	154915	55	0	2022-06-21	56.3	164	5.5	0	5.9	1	1	1	72	135	83
5060	2	154952	37	0	2022-01-12	61.7	159	5.5	0	5.7	1	1	1	72	123	79
5062	2	154953	48	0	2022-09-29	69.3	156	5.5	0	6	1	1	1	72	147	92
5126	2	155807	40	1	2022-09-28	70.7	169	5.5	0	5.7	1	1	1	88	142	96
5324	2	157783	59	1	2022-10-27	61.7	173	5.5	0	6.4	1	1	1	64	133	81
5776	2	162733	37	1	2022-08-23	80.3	176	5.5	0	6	1	1	1	72	126	78
5854	2	163724	56	1	2022-07-13	97.2	168	5.5	0	5.7	1	1	1	72	111	72
5942	2	164617	35	1	2022-09-29	63.5	168	5.5	0	5.8	1	1	1	72	135	92
6080	2	166208	37	1	2022-11-11	65.2	174	5.5	0	5.7	1	1	1	72	122	65
6084	2	166223	38	1	2022-06-20	74	161	5.5	0	5.7	1	1	1	72	118	74
6478	2	170671	37	1	2022-11-18	67.3	172	5.5	0	5.7	1	1	1	72	123	72
6512	2	171084	43	1	2022-11-09	73.8	167	5.5	0	5.8	1	1	1	72	135	78
6518	2	171113	47	0	2022-10-25	85.2	162	5.5	0	6.2	1	1	1	72	128	79
6668	2	172818	77	1	2022-11-10	79.8	173	5.5	0	5.9	1	1	1	72	NA	NA
6694	2	173154	37	0	2022-08-26	73.6	166	5.5	0	5.8	1	1	1	72	108	67
6846	2	174715	64	1	2022-07-23	59.9	163	5.5	0	6.1	1	1	1	72	146	78
6946	2	175876	54	1	2022-06-23	78.5	176	5.5	0	6	1	1	1	72	139	98
7296	2	179560	35	0	2022-11-15	59.1	165	5.5	0	5.7	1	1	1	72	120	75
7576	2	182401	56	0	2021-11-12	62.8	159	5.5	0	5.7	1	1	1	72	132	73
7736	2	183792	52	1	2022-03-09	96.2	173	5.5	0	5.7	1	1	1	72	127	84
7854	2	184889	28	1	2021-12-29	97	172	5.5	0	5.9	1	1	1	72	124	69
7954	2	186115	43	1	2022-06-24	85	170	5.5	0	5.7	1	1	1	72	127	75
7996	2	186665	31	1	2022-10-26	85.7	170	5.5	0	5.8	1	1	1	72	144	89
8144	2	188508	29	1	2022-10-20	52.6	159	5.5	0	5.8	1	1	1	72	122	75
8218	2	189325	54	1	2022-09-23	78.6	168	5.5	0	6.1	1	1	1	72	119	74
8260	2	189787	40	0	2022-09-06	60.6	156	5.5	0	5.7	1	1	1	72	105	68
8294	2	190113	54	1	2022-09-19	73.8	179	5.5	0	5.7	1	1	1	72	117	79
8340	2	190401	47	1	2022-08-24	79.2	176	5.5	0	5.8	1	1	1	72	132	87
8376	2	190802	51	1	2021-11-23	88.2	179	5.5	0	6.1	1	1	1	72	125	81
8396	2	191058	44	1	2022-06-23	74.5	172	5.5	0	5.7	1	1	1	72	134	81
8432	2	191362	35	0	2022-08-17	65.2	161	5.5	0	5.7	1	1	1	72	100	65
8446	2	191513	42	0	2021-12-30	59.3	158	5.5	0	5.7	1	1	1	72	106	63
8612	2	193350	75	0	2022-09-20	51.6	155	5.5	0	6.3	1	1	1	72	134	70
8930	2	196865	52	1	2022-06-21	65.9	161	5.5	0	5.7	1	1	1	72	138	86
8972	2	197191	67	0	2022-09-19	64.3	156	5.5	0	5.7	1	1	1	72	153	78
9144	2	199217	49	1	2022-08-16	78.1	161	5.5	0	5.8	1	1	1	72	138	94
9240	2	200244	50	0	2022-01-28	59.2	156	5.5	0	6	1	1	1	72	123	89
9280	2	200485	34	1	2022-09-07	75.5	178	5.5	0	5.7	1	1	1	72	121	72
9356	2	201203	49	0	2022-10-26	50.6	162	5.5	0	5.7	1	1	1	60	139	73
9452	2	202299	34	1	2022-09-23	na	na	5.5	0	5.7	1	1	1	72	131	78
9546	2	203282	35	0	2022-10-26	61	168	5.5	0	5.7	1	1	1	72	105	59
9602	2	203903	37	1	2022-09-23	71.8	179	5.5	0	5.9	1	1	1	72	146	95
9678	2	204661	23	1	2022-08-24	101.1	167	5.5	0	5.9	1	1	1	72	129	68
9722	2	205085	41	1	2022-10-25	116.7	181	5.5	0	5.8	1	1	1	72	154	89
9946	2	207135	56	1	2022-10-18	68.4	157	5.5	0	5.8	1	1	1	72	127	85
10234	2	209790	50	1	2022-11-22	53.3	164	5.5	0	5.9	1	1	1	72	129	75
10272	2	210277	54	1	2022-09-02	66.2	168	5.5	0	5.8	1	1	1	72	126	79
10340	2	210811	80	1	2022-09-20	83	165	5.5	0	6.3	1	1	1	72	164	93
10346	2	210900	37	1	2022-09-29	79.9	172	5.5	0	5.8	1	1	1	72	115	68
10514	2	212685	54	0	2022-09-13	64.5	160	5.5	0	5.7	1	1	1	72	121	65
10560	2	213356	34	1	2022-08-26	120.5	176	5.5	0	6	1	1	1	72	138	94
10562	2	213392	50	0	2022-09-06	50.2	153	5.5	0	5.7	1	1	1	72	109	69
10566	2	213403	54	0	2022-08-23	68	163	5.5	0	5.9	1	1	1	72	126	69
10770	2	215704	48	1	2022-08-24	100.1	171	5.5	0	6.2	1	1	1	72	132	90
10842	2	216485	63	0	2022-10-25	68.5	161	5.5	0	5.8	1	1	1	72	186	93
11080	2	218480	40	1	2022-06-27	92.5	179	5.5	0	6	1	1	1	72	136	79
11146	2	219309	46	0	2022-08-29	64	158	5.5	0	5.7	1	1	1	72	123	62
11348	2	229426	46	0	2022-08-23	66.8	167	5.5	0	5.9	1	1	1	72	110	75
11354	2	229439	41	0	2022-12-28	57.7	167	5.5	0	6	1	1	1	72	114	75
11414	2	98377	59	1	2021-11-17	75	170	5.5	0	5.9	1	1	1	72	148	96
11480	2	99244	33	1	2022-10-08	82.4	179	5.5	0	5.7	1	1	1	72	136	71
349	1	103679	37	0	2018-03-30	83	172	5.49	0	5.7	1	1	1	72	153	99
866	2	108735	60	1	2018-04-02	84	177	5.49	0	5.7	1	1	1	72	127	82
2585	1	128273	51	1	2018-07-20	87.7	182	5.49	0	5.9	1	1	1	72	135	87
7857	1	184924	53	1	2018-10-09	72	166	5.49	0	5.7	1	1	1	72	150	90
753	1	107648	49	1	2014-06-17	83	170	5.48	0	6.40	1	1	1	72	120	70
1221	1	113016	55	1	2018-07-24	93.9	176	5.48	0	5.8	1	1	1	72	130	80
1625	1	117562	60	1	2018-01-30			5.48	0	5.9	1	1	1
3560	2	138408	65	0	2019-03-25	73.9	169	5.48	0	5.9	1	1	1	72	121	81
9169	1	199563	84	0	2015-09-18	71	160	5.48	0	5.70	1	1	1	64	130	80
4661	1	151068	50	1	2018-02-12	90	169	5.47	0	6.1	1	1	1	90	105	70
6811	1	174382	42	0	2018-01-19	73	156	5.47	0	6.3	1	1	1	72	110	70
729	1	107439	56	1	2018-09-28	82.6	182	5.46	0	6.3	1	1	1	72	130	80
6093	1	166370	47	1	2018-07-04	84.9	172	5.46	0	5.7	1	1	1	72	155	84
6657	1	172698	54	1	2014-09-16	79	174	5.46	0	5.80	1	1	1	72	120	75
6768	2	173814	67	1	2021-06-02	72.6	176	5.46	0	5.8	1	1	1	72	128	76
6802	2	174267	55	1	2019-07-18	69	177	5.46	0	5.7	1	1	1	72	118	72
7033	1	176825	43	1	2018-08-02	82.7	171	5.46	0	5.7	1	1	1	72	147	94
8074	2	187467	67	0	2021-06-03	61.7	157	5.46	0	5.9	1	1	1	72	141	81
9201	1	199877	64	0	2018-09-28	72.3	157	5.46	0	5.8	1	1	1	72	129	85
2216	2	123886	30	1	2019-09-03	101.7	182	5.45	0	5.8	1	1	1	72
3494	2	137848	54	0	2019-05-22	60	158	5.45	0	5.8	1	1	1	96	139	95
7022	2	176693	36	1	2019-05-17	110.8	184	5.45	0	5.7	1	1	1	108	125	84
10386	2	211429	36	1	2019-08-26	97.9	187	5.45	0	5.7	1	1	1	72	135	85
870	2	108740	59	1	2019-10-22	64.9	167	5.44	0	5.8	1	1	1	84	144	90
4619	1	150468	43	1	2018-08-06	107.7	174	5.44	0	6	1	1	1	72	146	93
8851	1	196072	66	0	2018-04-12	64	166	5.44	0	6.1	1	1	1	72	154	78
9533	1	203158	45	0	2018-01-10	53	160	5.44	0	5.7	1	1	1	72	110	70
5290	2	157407	56	1	2018-05-03	82	177	5.43	0	6	1	1	1	64	130	78
9290	2	200521	73	1	2019-10-18	52.6	163	5.43	0	5.7	1	1	1	88	150	72
2073	1	122619	54	1	2018-01-26	84	180	5.42	0	5.8	1	1	1	72	125	90
3257	1	135395	57	1	2018-09-11	70.3	176	5.42	0	5.9	1	1	1	72	117	74
5255	1	157153	57	1	2018-08-06	70.6	178	5.42	0	5.7	1	1	1	72	130	70
5562	2	160671	48	1	2018-04-12	84	172	5.42	0	6	1	1	1		140	93
40	2	100369	39	1	2022-06-22	96.1	175	5.4	0	6	1	1	1	72	132	95
88	2	100888	42	0	2022-03-02	72.9	154	5.4	0	6.1	1	1	1	90	119	78
156	2	101657	35	1	2022-09-29	81.8	180	5.4	0	5.7	1	1	1	72	142	93
200	2	102257	45	0	2022-09-21	49	158	5.4	0	6.1	1	1	1	72	124	84
356	2	103724	36	1	2022-09-21	71.6	174	5.4	0	5.8	1	1	1	72	126	82
414	2	104412	37	1	2022-10-28	83.5	178	5.4	0	5.8	1	1	1	72	126	80
460	2	104870	47	0	2022-11-18	59.3	160	5.4	0	5.7	1	1	1	72	145	92
514	2	105256	46	1	2022-06-22	71.1	162	5.4	0	5.9	1	1	1	60	125	76
656	2	106819	41	1	2022-06-24	75.6	158	5.4	0	5.9	1	1	1	72	110	68
806	2	108150	35	1	2022-09-26	98.4	186	5.4	0	5.9	1	1	1	72	122	74
876	2	108805	35	1	2022-11-08	49.6	175	5.4	0	5.7	1	1	1	72	134	74
942	2	109544	52	1	2022-08-26	75.9	174	5.4	0	6	1	1	1	56	125	72
966	2	109826	36	1	2022-07-13	84.2	174	5.4	0	5.8	1	1	1	72	124	80
1182	2	112681	36	1	2022-09-07	109.2	178	5.4	0	5.7	1	1	1	72	131	81
1514	2	116322	43	1	2021-12-09	71.5	169	5.4	0	5.7	1	1	1	72	121	76
1686	2	118247	32	1	2022-10-28	71.2	171	5.4	0	5.7	1	1	1	72	136	85
1706	2	118437	32	1	2022-06-16	78.8	179	5.4	0	5.7	1	1	1	84	133	79
1732	2	118679	25	1	2022-09-26	89.9	165	5.4	0	6	1	1	1	72	140	79
1874	2	120193	68	0	2022-07-12	47	160	5.4	0	5.9	1	1	1	72	151	86
1954	2	121137	44	0	2022-10-26	72.8	157	5.4	0	6	1	1	1	72	141	83
1990	2	121512	32	1	2022-09-27	59	169	5.4	0	5.9	1	1	1	72	114	62
2132	2	123280	39	1	2022-09-29	91.2	164	5.4	0	6.1	1	1	1	72	151	93
2322	2	125179	47	0	2022-02-10	55	160	5.4	0	5.7	1	1	1	72	154	133
2344	2	125387	34	1	2022-09-16	85.5	183	5.4	0	5.7	1	1	1	72	120	64
2426	2	126391	37	1	2022-09-15	78.9	172	5.4	0	5.9	1	1	1	72	147	92
2468	2	126988	50	1	2022-06-22	63.3	164	5.4	0	5.9	1	1	1	72	150	94
2496	2	127185	42	0	2022-10-24	88.2	170	5.4	0	5.7	1	1	1	72	159	91
3272	2	135540	35	0	2022-08-31	53.6	162	5.4	0	5.7	1	1	1	72	110	72
3294	2	135791	42	0	2022-04-21	74.9	158	5.4	0	6.2	1	1	1	72	139	96
3562	2	138460	57	0	2022-10-17	75.1	157	5.4	0	5.8	1	1	1	72	144	81
4010	2	143515	32	1	2022-08-22	98.8	185	5.4	0	5.9	1	1	1	72	138	82
4356	2	147415	33	1	2022-09-07	116	180	5.4	0	5.7	1	1	1	72	151	96
4430	2	148445	36	1	2022-10-24	75.7	177	5.4	0	5.7	1	1	1	72	131	73
4618	2	150456	50	1	2022-09-20	85	180	5.4	0	6	1	1	1	72	141	94
4890	2	153317	35	1	2022-10-09	77	182	5.4	0	5.7	1	1	1	72	117	67
5198	2	156571	45	1	2022-08-08	57.2	174	5.4	0	5.9	1	1	1	72	130	85
5626	2	161344	31	1	2022-10-17	65.9	173	5.4	0	5.8	1	1	1	72	124	74
6292	2	168689	45	0	2022-02-25	67.3	158	5.4	0	5.7	1	1	1	NA	NA	NA
6376	2	169561	52	0	2022-06-20	49.5	159	5.4	0	5.7	1	1	1	80	155	95
7182	2	178396	40	1	2022-07-21	90.2	176	5.4	0	5.7	1	1	1	72	154	94
7446	2	181294	25	1	2022-08-26	79.5	169	5.4	0	5.7	1	1	1	72	130	76
7534	2	181946	45	1	2022-08-25	80	178	5.4	0	5.8	1	1	1	76	117	77
7616	2	182793	33	1	2022-10-21	97.6	175	5.4	0	5.9	1	1	1	72	137	94
7836	2	184743	53	0	2022-10-18	55.7	163	5.4	0	5.7	1	1	1	72	117	70
7858	2	184924	56	1	2022-08-26	71.9	165	5.4	0	5.9	1	1	1	72	124	74
7956	2	186162	59	0	2022-09-13	79.6	171	5.4	0	5.7	1	1	1	60	131	79
8200	2	189086	36	0	2022-10-13	53	165	5.4	0	5.9	1	1	1	72	104	70
8470	2	191836	40	0	2022-08-23	59.5	171	5.4	0	6.2	1	1	1	72	109	59
8656	2	193847	52	1	2022-10-27	89.5	181	5.4	0	5.7	1	1	1	72	126	86
8678	2	194182	33	0	2021-09-26	59.6	163	5.4	0	5.9	1	1	1	72	121	65
8748	2	194889	44	1	2021-11-11	65.6	171	5.4	0	5.7	1	1	1	60	111	77
9296	2	200562	32	1	2022-11-21	68.1	170	5.4	0	5.7	1	1	1	72	131	76
9362	2	201293	51	1	2022-08-31	59.9	166	5.4	0	5.7	1	1	1	72	136	85
9486	2	202663	47	1	2022-06-23	65.6	170	5.4	0	5.7	1	1	1	NA	135	85
9826	2	206102	41	1	2021-12-13	82.5	177	5.4	0	5.7	1	1	1	72	121	76
9950	2	207167	45	0	2022-06-20	70.4	169	5.4	0	6	1	1	1	84	124	80
10114	2	208739	64	1	2021-12-30	61.9	163	5.4	0	5.7	1	1	1	72	134	83
10248	2	209903	47	0	2022-02-21	65.3	162	5.4	0	6	1	1	1	72	139	80
10500	2	212608	33	1	2022-08-26	67.6	169	5.4	0	5.9	1	1	1	72	119	70
10532	2	212913	30	0	2022-09-16	58.7	155	5.4	0	5.8	1	1	1	72	123	83
10656	2	214443	46	0	2022-08-26	69.5	166	5.4	0	6	1	1	1	72	123	72
10738	2	215429	62	1	2022-06-20	66.3	171	5.4	0	5.8	1	1	1	72	138	85
10846	2	216496	50	0	2022-06-20	61.6	156	5.4	0	6	1	1	1	72	118	88
[truncated: 9,527 more rows]
