# Supplementary material for: Prediabetes, diabetes, and the risk of progression to diabetes among working population in Beijing-the Tongren HealthCare Study
Source: PLoS One. 2026 May 20;21(5):e0343993. doi: 10.1371/journal.pone.0343993 (PMC13189350; doi:10.1371/journal.pone.0343993)
Supplement: S6 File — This dataset includes baseline characteristics, clinical measurements, and follow-up data of the working population cohort from the Beijing Tongren HealthCare Study. All personally identifiable information, including date of birth, has been removed to ensure participant privacy. (ZIP) [file pone.0343993.s006.zip › Raw Employee Cohort Data (anonymized)/5 years_datas.xlsx]

## Sheet: Sheet1
num	timed	patientid	age	sex	date	weight	height	glu	type_1	HbA1c	type_2	type_1_2	type_3	rate	SBP	DBP
1	1	100128	59	0	2014-09-01	73	163	5.39	0			0	0	72	120	70
2	2	100128	64	0	2019-09-02	82.7	163	5.28	0	5.4	0	0	0	72	142	83
3	1	100200	37	1	2017-09-21	63	170	5.13	0			0	0	72	110	70
4	2	100200	40	1	2022-08-22	70.1	170	5.2	0	5.4	0	0	0	72	132	79
5	1	100281	42	0	2017-12-20	60	158	4.65	0	5.2	0	0	0	72	115	70
6	2	100281	45	0	2022-01-21	60.6	160	5.1	0	5.3	0	0	0	72	115	64
7	1	100292	46	1	2017-02-04			5.76	0	5.80	1	1	1
8	2	100292	52	1	2022-02-17	NA	NA	6.2	1	5.8	1	2	1	NA	NA	NA
9	1	100318	25	0	2017-01-24	45	161	4.75	0			0	0	72	110	70
10	2	100318	31	0	2022-02-14	49.4	161	4.8	0			0	0	56	121	65
11	1	100326	77	0	2014-06-21	61	153	6.11	1			1	1	72	120	70
12	2	100326	82	0	2019-04-13	58.6	151	5.53	0			0	0	72	109	54
13	1	100328	58	0	2014-08-19	73	165	5.37	0			0	0	72	100	70
14	2	100328	63	0	2019-08-12	76.3	164	5.55	0			0	0	72	111	66
15	1	100329	25	1	2014-11-18	67	180	4.72	0			0	0	72	120	75
16	2	100329	30	1	2019-09-03	72.3	182	5.09	0			0	0	72	113	63
17	1	100345	26	1	2017-11-23	74	175	5.21	0			0	0	72	120	80
18	2	100345	29	1	2022-08-12	84.6	174	4.7	0	5.1	0	0	0	72	125	80
19	1	100347	29	0	2017-11-22	56	159	4.51	0			0	0	72	110	75
20	2	100347	32	0	2022-09-01	58.7	159	4.7	0	5.5	0	0	0	72	112	80
21	1	100436	50	1	2014-10-24	76	175	5.96	0			0	0	72	140	90
22	2	100436	55	1	2019-09-16	74.6	174	5.94	0	5.8	1	1	1	72	142	90
23	1	100451	37	1	2017-11-24	73	171	5.06	0			0	0	72	120	70
24	2	100451	41	1	2022-08-09	77	170	5.4	0	5.3	0	0	0	72	138	90
25	1	100571	38	0	2014-09-23	74	163	4.63	0			0	0	68	100	60
26	2	100571	43	0	2019-09-24	77.6	162	4.31	0			0	0	72	113	58
27	1	100600	41	0	2014-04-15	60	158	5.38	0			0	0	72	100	70
28	2	100600	46	0	2019-05-15	61.3	159	6.11	1	6.1	1	2	1	72	115	62
29	1	100630	38	0	2017-12-29	62	158	4.82	0			0	0	72	120	80
30	2	100630	41	0	2022-02-24	71.5	158	5.2	0	5.8	1	1	1	72	120	80
31	1	100654	26	0	2014-05-19	44	166	4.85	0			0	0	72	90	60
32	2	100654	31	0	2019-03-27	46	167	4.24	0	5.6	0	0	0	72	128	75
33	1	100658	42	0	2017-02-04	63	161	5.24	0			0	0	72	120	80
34	2	100658	47	0	2022-12-28	69	164	5.5	0	5.7	1	1	1	72	135	88
35	1	100686	28	1	2016-11-16	72	168	4.47	0	5.20	0	0	0	72	115	70
36	2	100686	34	1	2021-12-23	82.6	170	5.2	0	5.5	0	0	0	72	139	82
37	1	100726	38	1	2017-10-20	72	175	4.99	0			0	0	72	120	80
38	2	100726	41	1	2022-10-29	72.9	175	5.2	0	5.2	0	0	0	72	122	73
39	1	100766	41	0	2014-08-14	57	161	5.37	0			0	0	72	120	90
40	2	100766	46	0	2019-08-07	62	162	5.51	0			0	0	72	126	75
41	1	100793	37	1	2014-08-13	92	174	5.76	0			0	0	72	130	80
42	2	100793	43	1	2019-08-01	85.7	174	5.3	0			0	0	72	152	90
43	1	100835	47	0	2014-08-22	63	167	5.00	0			0	0	72	110	70
44	2	100835	52	0	2019-08-16	69.3	167	5.37	0			0	0	72	123	70
45	1	100871	34	0	2015-11-20	55	160	5.09	0			0	0	72	115	70
46	2	100871	41	0	2020-11-13	53.9	160	5.19	0	5.9	1	1	1	72	132	74
47	1	100925	27	1	2014-10-30	77	184	4.95	0			0	0	72	100	70
48	2	100925	32	1	2019-09-25	91.6	184	5.04	0	5.6	0	0	0	56	113	59
49	1	100936	57	1	2015-11-02	78	164	5.62	0			0	0	72	120	70
50	2	100936	64	1	2020-06-15	83.3	166	6.17	1			1	1	64	140	93
51	1	100957	31	0	2014-08-15	53	156	5.26	0			0	0	84	100	60
52	2	100957	36	0	2019-04-15	59.9	157	4.55	0	5.3	0	0	0	72	100	60
53	1	101021	25	1	2014-08-18	63	172	4.80	0			0	0	72	100	70
54	2	101021	30	1	2019-08-15	72	172	5.2	0			0	0	72	123	79
55	1	101026	29	0	2017-12-11	47	160	3.91	0			0	0	72	110	73
56	2	101026	32	0	2022-12-20	46.8	160	4.6	0			0	0	72	111	75
57	1	101085	31	1	2017-02-20	61	174	5.00	0	5.20	0	0	0	72	110	70
58	2	101085	36	1	2022-02-25	68	175	5.5	0			0	0	72	114	77
59	1	101151	30	1	2017-11-21	64	162	4.51	0			0	0	72	100	70
60	2	101151	33	1	2022-09-14	64.2	160	5.2	0	5.1	0	0	0	72	116	67
61	1	101166	33	0	2014-10-15	52	156	5.25	0			0	0	96	120	80
62	2	101166	38	0	2019-09-12	51.6	158	4.66	0	5.5	0	0	0	72	118	78
63	1	101292	45	0	2017-11-22	54	159	5.42	0			0	0	72	120	80
64	2	101292	48	0	2022-08-09	56.4	159	5.5	0	6	1	1	1	72	103	66
65	1	101327	29	0	2017-12-22	52	162	4.33	0			0	0	72	85	55
66	2	101327	32	0	2022-01-17	53.3	163	4.9	0			0	0	72	102	58
67	1	101374	31	0	2015-03-04	65	168	5.65	0	4.90	0	0	0	72	100	70
68	2	101374	39	0	2020-05-13	54.8	169	5.32	0			0	0	84	129	79
69	1	101469	21	0	2017-03-27	49	166	5.29	0			0	0	88	110	70
70	2	101469	26	0	2022-01-19	57.2	166	5.5	0			0	0	72	105	69
71	1	101503	68	0	2014-02-27	52	151	5.69	0			0	0	72	110	60
72	2	101503	73	0	2019-09-02	44.9	151	5.43	0			0	0	72	142	72
73	1	101529	28	0	2014-08-14	53	162	5.16	0			0	0	72	100	60
74	2	101529	33	0	2019-08-15	68.8	162	5.21	0			0	0	90	114	74
75	1	101642	26	0	2014-09-11	61	173	4.93	0			0	0	72	100	60
76	2	101642	31	0	2019-10-30	66.8	174	4.67	0	5.2	0	0	0	72	113	67
77	1	101748	50	0	2014-08-20	59	151	5.09	0			0	0	72	110	70
78	2	101748	55	0	2019-08-20	60.1	150	5.26	0			0	0	72	150	79
79	1	101760	32	0	2017-12-20	70	163	4.94	0			0	0	72	110	70
80	2	101760	35	0	2022-01-25	76	165	5.5	0			0	0	72	130	90
81	1	101776	49	1	2014-03-27	83	166	5.47	0			0	0	72	120	70
82	2	101776	54	1	2019-04-29	84.7	167	5.77	0	5.9	1	1	1	76	126	85
83	1	101854	33	0	2014-10-16	51	166	4.65	0			0	0	72	120	75
84	2	101854	38	0	2019-09-12	58.7	166	4.98	0	5.6	0	0	0	72	100	63
85	1	101855	53	0	2014-08-19	73	153	6.13	1			1	1	72	140	90
86	2	101855	59	0	2019-08-09	71.2	151	9.54	2			2	2	108	170	99
87	1	101856	26	0	2016-05-27	53	161	3.98	0			0	0	72	100	70
88	2	101856	32	0	2021-02-26	57.7	162	4.19	0			0	0	72	111	66
89	1	101925	50	0	2014-08-13	65	157	5.21	0			0	0	72	110	80
90	2	101925	55	0	2019-08-01	62	161	4.91	0			0	0	64	134	81
91	1	101978	24	1	2017-08-21	90	168	5.01	0			0	0	88	160	95
92	2	101978	27	1	2022-02-21	90.9	170	5.7	0			0	0	72	143	90
93	1	101987	48	0	2014-08-22	66	149	6.34	1			1	1	72	150	100
94	2	101987	55	0	2019-08-09	61.6	150	7.51	2			2	2	72	151	77
95	1	102148	53	0	2014-07-18	55	155	5.10	0			0	0	72	110	80
96	2	102148	58	0	2019-09-30	60.2	155	4.78	0	5.9	1	1	1	72	136	87
97	1	102176	48	1	2014-08-14	92	178	5.34	0			0	0	72	140	85
98	2	102176	53	1	2019-08-08	89.1	177	5.31	0			0	0	72	127	79
99	1	102240	33	0	2017-11-30	69	163	4.87	0			0	0	72	110	70
100	2	102240	36	0	2022-08-18	77.1	163	5	0	5.4	0	0	0	72	130	76
101	1	102274	49	1	2014-12-09	68	175	4.89	0			0	0	100	160	100
102	2	102274	54	1	2019-10-12	68.1	175	5.01	0	5.7	1	1	1	110	155	92
103	1	102543	25	0	2014-06-16	49	158	5.32	0			0	0	72	120	70
104	2	102543	30	0	2019-04-26	53	159	4.69	0			0	0	92	96	67
105	1	102618	37	1	2017-10-10	88	184	4.92	0			0	0	72	118	77
106	2	102618	40	1	2022-01-21	88.2	183	6.1	1	5.9	1	2	1	72	115	78
107	1	102661	49	1	2014-07-21	69	163	5.63	0			0	0	72	130	100
108	2	102661	54	1	2019-07-18	72	162	5.92	0	6.3	1	1	1	72	135	98
109	1	102666	61	1	2015-07-07	69	167	5.06	0			0	0	72	100	75
110	2	102666	68	1	2020-08-06	62.7	168	5.04	0			0	0	56	109	62
111	1	102676	23	0	2014-09-23	48	162	4.48	0	5.50	0	0	0	64	100	60
112	2	102676	28	0	2019-09-23	52.3	162	5.05	0			0	0	72	127	79
113	1	102731	27	0	2015-03-17	53	164	4.53	0			0	0	72	110	75
114	2	102731	34	0	2020-09-13	52.3	166	4.56	0			0	0	72	109	68
115	1	102741	42	0	2017-11-15	47	160	5.52	0			0	0	108	146	94
116	2	102741	45	0	2022-11-03	46.9	160	6.5	1	6.1	1	2	1	92	150	105
117	1	102784	35	1	2016-09-23	77	178	4.44	0			0	0	72	110	80
118	2	102784	41	1	2021-09-09	67.9	180	4.8	0	5.4	0	0	0	72	134	75
119	1	102874	39	0	2016-01-15	54	166	4.23	0	5.30	0	0	0	72	100	70
120	2	102874	46	0	2021-12-09	57.8	166	5.3	0	5.3	0	0	0	72	91	55
121	1	102896	33	0	2017-10-13	46	150	5.44	0			0	0	72	100	70
122	2	102896	36	0	2022-08-18	49	152	5.6	0	5.6	0	0	0	72	129	76
123	1	102906	42	0	2014-10-13	65	172	5.33	0			0	0	72	120	80
124	2	102906	47	0	2019-10-11	68.3	173	4.85	0	5.6	0	0	0	92	125	78
125	1	103023	31	0	2017-12-29	64	160	5.28	0			0	0	72	110	70
126	2	103023	34	0	2022-01-21	66.4	161	4.8	0			0	0	64	110	70
127	1	103070	30	0	2014-09-04	47	153	4.26	0			0	0	72	90	60
128	2	103070	36	0	2019-10-21	47.1	154	4.61	0	5.6	0	0	0	72	97	71
129	1	103101	46	0	2014-07-31	49	151	4.95	0			0	0	72	100	60
130	2	103101	51	0	2019-10-18	49	152	4.94	0			0	0	64	103	59
131	1	103191	50	0	2017-12-26	62	156	5.37	0			0	0	72	110	70
132	2	103191	53	0	2022-08-12	65.6	156	4.8	0	6	1	1	1	72	162	84
133	1	103210	81	1	2014-05-04	79	163	8.02	2			2	2	72	180	90
134	2	103210	86	1	2019-04-16	70.1	162	7.57	2	6.3	1	3	2	70	129	60
135	1	103256	62	1	2014-04-28	72	173	6.21	1			1	1	88	140	90
136	2	103256	67	1	2019-05-06	72.7	174	5.68	0	6.4	1	1	1	72
137	1	103537	38	0	2014-04-14	69	155	5.17	0			0	0	72	100	60
138	2	103537	43	0	2019-05-13	78.5	156	5.14	0	5.9	1	1	1	72	132	88
139	1	103576	36	1	2017-09-20	87	173	6.08	0			0	0	72	120	80
140	2	103576	39	1	2022-08-04	89.2	171	5.6	0	5.2	0	0	0	72	141	97
141	1	103714	39	0	2014-04-08	57	158	6.39	1			1	1	72	100	60
142	2	103714	44	0	2019-05-17	58.3	159	6.11	1	5.9	1	2	1	72	120	77
143	1	103754	26	0	2017-02-03	51	158	5.38	0			0	0	72	105	70
144	2	103754	31	0	2022-12-29	51.4	159	4.8	0			0	0	72	112	64
145	1	103792	32	1	2017-12-04	68	164	4.72	0			0	0	72	110	80
146	2	103792	36	1	2022-08-09	62	163	5	0	5.2	0	0	0	72	128	81
147	1	103862	31	1	2017-09-26	73	170	4.61	0			0	0	60	115	63
148	2	103862	34	1	2022-03-31	84.1	171	5.2	0			0	0	72	112	66
149	1	103922	39	0	2014-05-06	57	163	4.61	0			0	0	72	120	70
150	2	103922	44	0	2019-04-19	57.3	164	5.08	0	5	0	0	0	72	118	69
151	1	103930	24	1	2017-11-21	78	173	5.32	0			0	0	72	110	70
152	2	103930	27	1	2022-10-12	86.4	173	5.4	0	5.7	1	1	1	72	125	80
153	1	104027	38	0	2014-02-08	42	153	5.11	0	5.30	0	0	0	72	100	70
154	2	104027	44	0	2019-02-11	44.1	151	4.98	0	5.4	0	0	0	72	110	70
155	1	104169	79	0	2014-06-15	49	148	5.38	0			0	0	60	130	70
156	2	104169	84	0	2019-06-15	52.6	146	5.68	0			0	0	72	146	62
157	1	104273	26	1	2016-06-24	65	170	4.32	0			0	0	72	115	70
158	2	104273	32	1	2021-06-17	69.2	172	4.82	0			0	0	72	104	66
159	1	104327	67	1	2014-10-30	79	168	6.05	0	5.90	1	1	1	72	105	70
160	2	104327	72	1	2019-08-30	76.3	168	5.87	0	6.2	1	1	1	72	128	79
161	1	104331	41	0	2017-10-20			5.09	0			0	0
162	2	104331	44	0	2022-09-27	NA	NA	5.5	0	5.9	1	1	1	NA	156	94
163	1	104395	61	0	2014-05-05	48	168	5.15	0			0	0	72	100	70
164	2	104395	66	0	2019-04-26	52.3	168	4.57	0	5.5	0	0	0	72	111	69
165	1	104411	48	1	2014-02-26	78	165	5.16	0	5.70	1	1	1	72
166	2	104411	54	1	2019-01-02	74.3	165	5.52	0	5.6	0	0	0		157	95
167	1	104530	36	1	2017-10-31	83	172	5.03	0			0	0	72	130	80
168	2	104530	39	1	2022-09-26	84.1	171	5.5	0	5.6	0	0	0	72	122	87
169	1	104735	54	1	2017-12-12	80	177	6	0			0	0	72	130	90
170	2	104735	57	1	2022-10-26	82.6	177	5.8	0	6	1	1	1	72	142	83
171	1	104791	25	1	2016-02-29	91	188	5.08	0			0	0	72	120	75
172	2	104791	31	1	2021-03-18	101.5	189	4.8	0			0	0	72	130	78
173	1	104893	31	0	2017-12-12	46	165	4.34	0			0	0	72	92	55
174	2	104893	34	0	2022-12-28	50	166							72	104	70
175	1	104912	25	0	2017-12-11	54	161	3.95	0			0	0	72	107	63
176	2	104912	28	0	2022-11-08	54.2	162	4.4	0	5.2	0	0	0	72	105	73
177	1	104940	40	1	2016-10-24	82	171	4.55	0			0	0	64	120	90
178	2	104940	46	1	2021-11-09	88.8	172	5.1	0	5.2	0	0	0	72	148	100
179	1	105037	45	1	2014-12-08	84	180	5.79	0			0	0	72	100	60
180	2	105037	50	1	2019-10-12	89.7	180	5.28	0	5.6	0	0	0	60	135	76
181	1	105329	72	1	2014-07-07	71	164	5.20	0			0	0	90	120	70
182	2	105329	77	1	2019-07-10			5.05	0	5.8	1	1	1	72	150	70
183	1	105432	38	0	2014-05-28	83	176	5.51	0	5.60	0	0	0	72	135	70
184	2	105432	43	0	2019-04-15	84.7	177	5.46	0	5.8	1	1	1	72	150	83
185	1	105451	24	1	2014-04-09	77	187	6.07	0			0	0	100	135	85
186	2	105451	30	1	2019-11-05	78.9	185	4.82	0	5.4	0	0	0	72	140	84
187	1	105459	41	0	2017-11-21	66	166	5.21	0			0	0	72	120	80
188	2	105459	44	0	2022-08-05	61.9	165	5	0	5.1	0	0	0	72	100	54
189	1	105487	43	1	2017-10-19	64	170	4.74	0	5.6	0	0	0	72	120	80
190	2	105487	46	1	2022-08-19	71	170							72	135	82
191	1	105489	34	1	2017-12-26	94	183	5.56	0			0	0	72	120	80
192	2	105489	37	1	2022-08-11	86.2	181	5.3	0	5.6	0	0	0	72	161	88
193	1	105516	35	1	2017-11-08	57	174	4.94	0			0	0	60	100	70
194	2	105516	38	1	2022-12-06	56.5	174	4.9	0			0	0	96	134	84
195	1	105555	43	0	2014-05-20	56	152	5.12	0	5.70	1	1	1	72	120	70
196	2	105555	48	0	2019-04-16			5.27	0	5.8	1	1	1
197	1	105647	29	1	2017-09-19	97	175	5.15	0			0	0	72	140	100
198	2	105647	32	1	2022-08-04	98.3	177	5.4	0	5.7	1	1	1	88	142	91
199	1	105706	21	0	2016-03-17	51	159	4.62	0			0	0	72	100	60
200	2	105706	28	0	2021-12-21	60	159	4.9	0			0	0	72	106	63
201	1	105734	45	0	2017-11-29	71	168	5.59	0			0	0	100	140	78
202	2	105734	48	0	2022-08-16	74.5	168	5.5	0	6	1	1	1	72	136	77
203	1	105922	26	1	2016-07-19	83	174	5.33	0			0	0	72	115	75
204	2	105922	32	1	2021-07-07	88.4	176	4.75	0			0	0	88	111	71
205	1	105953	26	0	2017-02-24	46	158	4.28	0			0	0	72	110	70
206	2	105953	31	0	2022-01-21	49.9	158	4.5	0			0	0	72	124	68
207	1	106037	61	1	2014-12-22	68	167	5.67	0	5.50	0	0	0	60	110	60
208	2	106037	66	1	2019-11-21	68.6	168	6.26	1			1	1	72	101	63
209	1	106054	50	1	2017-09-27	68	169	6.99	1			1	1	70	130	90
210	2	106054	53	1	2022-08-12	65.4	168	7.4	2	6	1	3	2	72	142	96
211	1	106065	28	1	2014-06-30	64	163	4.62	0			0	0	60	120	80
212	2	106065	34	1	2019-10-09	70.1	163	4.29	0	5.2	0	0	0	68	113	69
213	1	106075	43	1	2017-09-19	75	180	6.16	1			1	1	72	120	80
214	2	106075	46	1	2022-08-05	78	180	7.6	2	5.9	1	3	2	72	152	104
215	1	106133	31	0	2014-09-17	46	159	5.25	0			0	0	72	100	60
216	2	106133	37	0	2019-11-05	49.8	162	4.9	0	4.9	0	0	0	72	111	64
217	1	106196	37	0	2017-11-27	57	158	4.69	0			0	0	72	83	45
218	2	106196	40	0	2022-02-21	58.9	157	5	0	5	0	0	0	72	124	71
219	1	106498	43	0	2014-08-14	64	164	5.66	0			0	0	72	130	80
220	2	106498	48	0	2019-08-13	61.4	165	5.25	0			0	0	72	131	81
221	1	106507	29	0	2017-11-01	63	164	4.54	0			0	0	112	130	70
222	2	106507	32	0	2022-09-29	62.7	165	4.9	0	5.4	0	0	0	72	112	67
223	1	106749	54	0	2014-06-22	70	152	7.86	2			2	2	72	135	80
224	2	106749	59	0	2019-05-26	62	153	11.86	2			2	2	108	142	78
225	1	106841	36	0	2017-01-23	58	166	4.36	0			0	0	72	110	70
226	2	106841	42	0	2022-06-02	55.6	167	4.9	0	5	0	0	0	60	133	70
227	1	106897	50	1	2014-05-07	81	174	5.34	0			0	0	72	120	70
228	2	106897	55	1	2019-04-28	81.8	175	5.81	0	5.5	0	0	0	72	114	66
229	1	106962	49	0	2017-12-13	69	160	5.51	0	5.8	1	1	1	72	135	90
230	2	106962	52	0	2022-01-14	67.6	161	6.4	1	5.8	1	2	1	72	130	76
231	1	107092	37	0	2014-05-27	53	153	5.06	0			0	0	72	120	70
232	2	107092	42	0	2019-05-28	54.3	153	5.12	0	5.3	0	0	0	100	141	80
233	1	107106	29	1	2017-04-25	93	168	4.93	0			0	0	72	110	70
234	2	107106	35	1	2022-07-28	96.1	169	5.2	0	5.2	0	0	0	64	134	61
235	1	107140	87	0	2014-05-06	64	153	4.49	0			0	0	72	120	50
236	2	107140	92	0	2019-04-28	53.3	152	4.72	0	5.4	0	0	0	72	200	65
237	1	107145	48	1	2014-12-18	63	172	5.19	0			0	0	72	110	70
238	2	107145	53	1	2019-10-16	61.6	172	5.36	0	6	1	1	1	72	118	68
239	1	107212	48	1	2017-10-13	80	165	10.52	2			2	2	116	165	95
240	2	107212	51	1	2022-01-20	81.2	165	11	2	10	2	4	2	72	151	97
241	1	107217	77	1	2014-09-25	76	168	5.46	0			0	0	72	120	80
242	2	107217	86	1	2019-06-10	77.7	170	5.37	0	5.5	0	0	0	72	136	70
243	1	107218	42	1	2014-12-08	80	178	5.49	0			0	0	72	120	70
244	2	107218	47	1	2019-10-11	81.8	178	5.4	0	5.6	0	0	0	72	141	87
245	1	107297	30	1	2014-09-11	83	184	4.61	0			0	0	72	135	85
246	2	107297	35	1	2019-12-25	88.6	184	5.03	0			0	0	100	133	88
247	1	107530	30	0	2017-09-18	55	158	4.59	0			0	0	72	90	60
248	2	107530	33	0	2022-08-04	52.2	157	4.9	0	5.1	0	0	0	72	131	75
249	1	107537	30	1	2015-02-10	83	179	5.88	0			0	0	72	135	85
250	2	107537	38	1	2020-07-27	81.5	179	4.95	0	5.8	1	1	1	80	146	80
251	1	107568	78	1	2014-07-12	80	168	5.46	0			0	0	72	150	80
252	2	107568	83	1	2019-06-01	77.1	168	8.12	2			2	2	72	161	86
253	1	107597	59	1	2014-04-10	74	169	5.24	0			0	0	72	100	70
254	2	107597	64	1	2019-05-14	75	171	4.9	0	5.9	1	1	1	72	113	74
255	1	107622	55	1	2016-11-24	60	166	5.73	0	5.80	1	1	1	72	130	90
256	2	107622	61	1	2021-12-23	63.6	166	6.5	1	5.8	1	2	1	72	179	105
257	1	107633	30	0	2016-05-24	64	165	5.06	0			0	0	72	90	60
258	2	107633	36	0	2021-08-04	60.6	168	5.32	0			0	0	72	104	62
259	1	107657	61	1	2014-09-26	63	167	4.93	0			0	0	72	100	60
260	2	107657	66	1	2019-06-21	71.3	171							72	139	76
261	1	107673	54	0	2016-02-14	78	160	4.92	0			0	0	72	120	80
262	2	107673	60	0	2021-07-28	77	161	5.08	0	5.9	1	1	1	72	128	82
263	1	107856	28	0	2014-02-10	65	164	4.14	0	5.10	0	0	0	72	100	65
264	2	107856	34	0	2019-12-25	79.2	163	4.6	0			0	0	72	120	65
265	1	107865	39	0	2014-12-22	60	165	4.92	0			0	0	72	100	70
266	2	107865	44	0	2019-10-18	56	166	4.66	0	5.5	0	0	0	68	94	62
267	1	107874	28	0	2016-02-17	61	163	4.93	0			0	0	72	100	65
268	2	107874	34	0	2021-12-01	64.6	164	5	0			0	0	72	115	63
269	1	107895	34	0	2014-09-09	54	162	4.88	0			0	0	72	100	60
270	2	107895	39	0	2019-10-12	55.6	163	4.41	0	5.4	0	0	0	72	117	69
271	1	107964	25	0	2014-11-18	44	157	4.25	0			0	0	72	120	60
272	2	107964	30	0	2019-05-10	42.7	157	4.85	0			0	0	72	102	63
273	1	107988	27	0	2016-01-05	61	168	5.08	0	5.50	0	0	0	72	110	80
274	2	107988	35	0	2021-12-24	71.8	168	5.8	0			0	0	72	106	63
275	1	108134	40	1	2017-09-20	79	172	5.62	0			0	0	72	120	80
276	2	108134	43	1	2022-08-01	81.5	173	7.1	2	6.3	1	3	2	72	163	101
277	1	108203	27	1	2014-10-29	59	185	4.81	0			0	0	72	100	60
278	2	108203	32	1	2019-08-21	59.6	186	5.35	0	5.4	0	0	0	72	102	61
279	1	108220	57	1	2014-04-29	64	167	4.90	0			0	0	72	100	70
280	2	108220	62	1	2019-04-26	61.4	166	4.18	0	5.4	0	0	0	72	132	81
281	1	108226	50	0	2015-02-06	53	163	5.67	0	5.90	1	1	1	72	110	70
282	2	108226	58	0	2020-11-07	59.8	164	5.59	0			0	0	72	137	81
283	1	108276	39	1	2014-12-22	66	171	5.22	0			0	0	72	110	70
284	2	108276	43	1	2019-12-24	65.4	172	5.31	0			0	0	56	115	77
285	1	108286	45	0	2014-12-05	50	153	5.48	0			0	0	72	105	60
286	2	108286	50	0	2019-11-01	48.2	154	5.25	0			0	0	72	121	66
287	1	108288	58	1	2014-08-19	63	163	9.18	2			2	2	72	130	80
288	2	108288	63	1	2019-08-16	63.6	164	11.31	2			2	2	72	129	79
289	1	108367	34	1	2017-12-29	78	174	5.55	0			0	0	72	115	70
290	2	108367	37	1	2022-08-16	80.4	171	5.4	0	5.5	0	0	0	72	109	65
291	1	108377	61	1	2014-03-25	81	174	5.57	0			0	0	72	135	85
292	2	108377	66	1	2019-04-24	83.7	175	5.68	0	5.7	1	1	1	112	165	97
293	1	108382	46	1	2014-10-14	72	175	5.54	0			0	0	72	140	90
294	2	108382	52	1	2019-07-19	72.4	176	5.09	0	5.6	0	0	0	72	138	88
295	1	108463	61	1	2014-07-03	59	159	5.62	0			0	0	72	135	75
296	2	108463	66	1	2019-07-03	61.1	159	7.3	2	8	2	4	2	104	119	70
297	1	108498	33	0	2015-05-15	65	161	5.22	0			0	0	72	100	60
298	2	108498	40	0	2020-08-03	69.5	162	5.27	0			0	0	72	120	56
299	1	108521	41	0	2017-10-16	90	166	8.94	2	7.7	2	4	2	72	110	70
300	2	108521	44	0	2022-01-26	85.5	166	17.9	2	12.8	2	4	2	72	140	88
301	1	108541	69	1	2014-09-05	70	182	5.31	0			0	0	72	140	95
302	2	108541	74	1	2019-07-11	80.1	183	7.02	2	6.7	2	4	2	72	144	88
303	1	108631	74	1	2017-09-12	82	167	7.99	2	6.7	2	4	2	72	145	80
304	2	108631	77	1	2022-11-03	75.4	166	10.5	2	8.3	2	4	2	72	182	93
305	1	108667	28	0	2014-08-26	57	168	5.00	0			0	0	72	120	70
306	2	108667	34	0	2019-10-19			4.9	0			0	0
307	1	108711	46	0	2014-04-29	59	158	5.78	0			0	0	60	120	80
308	2	108711	51	0	2019-04-25	61.1	159								123	82
309	1	108742	62	1	2017-10-19	70	169	4.68	0			0	0	72	130	75
310	2	108742	65	1	2022-07-21	66.2	168	5.6	0	5.9	1	1	1	72	146	76
311	1	108754	25	1	2014-12-15	90	180	5.07	0			0	0	84	130	80
312	2	108754	30	1	2019-08-07	89.7	182	5.1	0			0	0	88	136	88
313	1	108779	36	0	2014-08-13	53	159	5.21	0			0	0	68	100	70
314	2	108779	42	0	2019-08-12	54.6	160	4.83	0			0	0	72	105	64
315	1	108787	54	1	2014-03-24	65	174	5.27	0			0	0	72	110	70
316	2	108787	59	1	2019-04-28	73.3	174	5.25	0	5.5	0	0	0	72	132	77
317	1	108789	50	0	2017-09-21	59	158	5.21	0			0	0	72	120	80
318	2	108789	53	0	2022-08-11	59.3	159	5.3	0	5.9	1	1	1	64	127	65
319	1	108804	40	1	2014-12-09	85	173	6.33	1			1	1	72	140	95
320	2	108804	45	1	2019-10-11	87.1	174	9.41	2	8.3	2	4	2	100	159	113
321	1	108807	25	1	2014-08-20	67	170	6.75	1			1	1	96	120	80
322	2	108807	29	1	2019-08-12	66.6	171	9.99	2			2	2	72	127	80
323	1	108930	54	1	2014-08-20	75	171	5.20	0			0	0	72	120	85
324	2	108930	59	1	2019-08-09	76.4	173	5.87	0			0	0	72	141	89
325	1	108939	64	0	2014-09-03	60	150	10.41	2			2	2	72	120	70
326	2	108939	70	0	2019-09-02	59.9	150	12	2	10.1	2	4	2	72	160	70
327	1	108941	59	1	2014-08-12	67	163	5.67	0			0	0	92	135	85
328	2	108941	65	1	2019-08-13	73.3	163	5.82	0			0	0	96	160	91
329	1	108972	36	1	2014-12-18	80	175	5.19	0			0	0	72	130	70
330	2	108972	41	1	2019-10-11	77.4	175	4.75	0	5.6	0	0	0	108	123	70
331	1	109016	74	1	2014-09-01	68	160	8.05	2			2	2	96	140	90
332	2	109016	81	1	2019-09-03	68.9	161	6.27	1	7	2	3	2	90	141	89
333	1	109064	50	1	2014-11-26	65	160	4.46	0			0	0	72	120	80
334	2	109064	56	1	2019-12-20	67.1	161	4.44	0			0	0	72	143	101
335	1	109081	26	0	2017-11-23	61	164	5.28	0			0	0	72	110	70
336	2	109081	29	0	2022-08-18	64.1	163	5.4	0	5.5	0	0	0	72	113	73
337	1	109110	29	0	2017-11-02	47	161	4.32	0			0	0	72	120	70
338	2	109110	32	0	2022-10-10	47.1	159	4.7	0	5.8	1	1	1	72	128	78
339	1	109118	33	0	2015-02-27	68	164	4.54	0	5.00	0	0	0	72	100	70
340	2	109118	40	0	2020-12-29	65.6	164	5.47	0			0	0	72	116	68
341	1	109231	52	0	2017-10-17	51	161	5.87	0	6	1	1	1	64	110	80
342	2	109231	55	0	2022-08-15	49.6	162	6.2	1	6.1	1	2	1	72	124	78
343	1	109242	70	0	2016-10-18	55	163	5.19	0			0	0	72	140	90
344	2	109242	76	0	2021-09-14	45.3	161	5.5	0			0	0	72	122	81
345	1	109246	32	0	2017-11-17	54	159	4.68	0			0	0	72	114	72
346	2	109246	35	0	2022-11-03	63.5	159	4.8	0	5	0	0	0	72	124	81
347	1	109267	74	0	2014-07-10	58	151	5.18	0			0	0	72	120	70
348	2	109267	79	0	2019-07-05	67.7	151	4.99	0	5.9	1	1	1	72	140	55
349	1	109389	41	0	2014-05-06	52	165	5.09	0			0	0	72	100	70
350	2	109389	46	0	2019-04-23	51.8	167	4.94	0	5.6	0	0	0	72	145	87
351	1	109407	75	0	2014-07-12	49	155	8.29	2			2	2	72	120	70
352	2	109407	80	0	2019-05-26	48.3	156	10.5	2			2	2	72	125	57
353	1	109484	64	0	2014-08-18	61	165	5.09	0			0	0	72	140	90
354	2	109484	69	0	2019-08-14	59	164	5.68	0			0	0	64	175	81
355	1	109511	37	1	2015-02-09	76	178	4.64	0	4.40	0	0	0	60	110	75
356	2	109511	45	1	2020-05-21	75.9	179	5.42	0	5	0	0	0	72	134	75
357	1	109598	46	1	2017-12-01	68	172	6.4	1			1	1	72	110	80
358	2	109598	50	1	2022-08-10	68.2	170	6.7	1	5.9	1	2	1	72	139	80
359	1	109730	37	1	2017-10-23	97	184	5.13	0			0	0	72	125	75
360	2	109730	40	1	2022-11-17	90.2	183	5.3	0	5.9	1	1	1	72	143	78
361	1	109800	49	1	2017-12-29	60	169	4.92	0	5.4	0	0	0	72	120	80
362	2	109800	52	1	2022-01-28	63.7	170	5.5	0	5.5	0	0	0	72	137	84
363	1	109882	23	0	2014-07-22	51	161	4.63	0			0	0	72	100	65
364	2	109882	28	0	2019-01-16	50.9	162	4.67	0			0	0	72	124	82
365	1	109911	24	0	2017-02-13	59	167	4.64	0	5.00	0	0	0	72	115	75
366	2	109911	30	0	2022-01-24	85.8	169	4.9	0			0	0	72	118	75
367	1	109941	43	1	2014-04-17	64	179	4.98	0			0	0	72	110	70
368	2	109941	48	1	2019-05-16	67.9	181	4.56	0	5.7	1	1	1	72	113	80
369	1	109946	24	0	2015-02-11	60	158	4.79	0	4.90	0	0	0	120	120	70
370	2	109946	32	0	2020-05-07	69.8	159	5.51	0			0	0	72	132	88
371	1	109984	52	0	2014-04-29	62	156	5.08	0			0	0	72	115	75
372	2	109984	57	0	2019-04-26	57.8	158	5.18	0	6	1	1	1	72	148	86
373	1	110039	64	0	2014-04-29	41	150	5.03	0			0	0	64	120	80
374	2	110039	69	0	2019-05-06	40.6	151	4.19	0	5.6	0	0	0	72	116	69
375	1	110107	29	0	2017-10-23	51	159	4.21	0			0	0	104	110	70
376	2	110107	32	0	2022-11-09	56.5	160	4.3	0	4.9	0	0	0	72	132	73
377	1	110168	30	1	2014-02-26	72	169	6.28	1	6.10	1	2	1	72	130	70
378	2	110168	36	1	2019-01-16			6.71	1			1	1	72	125	81
379	1	110186	55	1	2014-08-21	65	164	4.97	0			0	0	72	120	80
380	2	110186	60	1	2019-08-08	64.9	165	5.4	0			0	0	84	136	88
381	1	110203	29	0	2014-01-13	81	165	5.38	0	5.30	0	0	0	72	110	70
382	2	110203	35	0	2019-01-16	90.7	165	4.96	0			0	0	72	96	76
383	1	110235	30	0	2017-11-30	64	165	5.29	0			0	0	72	100	60
384	2	110235	33	0	2022-09-14	75.1	165	3.8	0	5.5	0	0	0	72	116	65
385	1	110300	28	1	2017-01-23	64	172	4.84	0	4.90	0	0	0	72	120	80
386	2	110300	34	1	2022-02-14	71.6	175	5.2	0			0	0	72	128	82
387	1	110302	37	0	2017-11-21	61	160	5.11	0			0	0	72	110	80
388	2	110302	40	0	2022-09-20	47.7	157	5.2	0	5.5	0	0	0	72	97	68
389	1	110362	33	0	2014-03-10	53	158	5.00	0	5.30	0	0	0	64	100	60
390	2	110362	39	0	2019-01-30	50	157	4.75	0			0	0	72	121	67
391	1	110380	38	1	2017-11-21	71	183	5.37	0			0	0	72	110	75
392	2	110380	41	1	2022-11-10	73.1	182	5.8	0	5.8	1	1	1	72	121	71
393	1	110394	31	1	2017-11-28	93	177	6.85	1			1	1	72	130	85
394	2	110394	34	1	2022-01-25	89.9	178	6.3	1	6.8	2	3	2	72	135	86
395	1	110396	53	1	2014-12-10	79	172	4.76	0			0	0	72	140	90
396	2	110396	58	1	2019-10-12	84.2	173	4.68	0	5.9	1	1	1	72	142	88
397	1	110552	31	0	2017-12-01	67	159	4.45	0			0	0	72	133	85
398	2	110552	34	0	2022-11-01	NA	NA	5.2	0	5.4	0	0	0	72	127	81
399	1	110645	39	1	2017-05-12	80	175	4.59	0	5.40	0	0	0	72	120	80
400	2	110645	44	1	2022-08-02	72.3	178	5.7	0	6	1	1	1	72	135	81
401	1	110650	32	0	2014-03-17	52	158	5.66	0	5.30	0	0	0	72	95	60
402	2	110650	38	0	2019-06-18	48.7	158	5.3	0			0	0	72	99	61
403	1	110691	43	1	2014-04-15	86	162	5.08	0			0	0	72	130	90
404	2	110691	48	1	2019-05-15	87.6	164	4.79	0	4.9	0	0	0	72	156	114
405	1	110692	68	1	2014-07-12	80	169	8.09	2			2	2	72	120	70
406	2	110692	73	1	2019-04-20	75.7	171	14.03	2			2	2		159	68
407	1	110697	52	0	2014-08-21	53	162	5.00	0			0	0	72	100	60
408	2	110697	57	0	2019-08-06	54.7	162	5	0			0	0	72	115	79
409	1	110727	46	1	2016-03-16	67	173	5.30	0			0	0	72	120	80
410	2	110727	52	1	2021-04-13	64.7	173	5.59	0	5.6	0	0	0	72	124	73
411	1	110741	30	0	2015-01-22	51	159	5.46	0	4.90	0	0	0	72	120	70
412	2	110741	39	0	2020-12-21	55.6	159	5.49	0			0	0	72	157	94
413	1	110742	35	1	2014-08-12	77	171	4.88	0			0	0	72	120	80
414	2	110742	41	1	2019-08-12	79.7	173	5.77	0			0	0	72	141	87
415	1	110855	55	1	2014-12-09	92	175	5.21	0			0	0	72	145	90
416	2	110855	60	1	2019-10-11	92	175	5.05	0	6.3	1	1	1	70	126	80
417	1	111008	61	1	2014-07-03	81	172	5.87	0			0	0	60	140	85
418	2	111008	66	1	2019-07-03	77.9	173	5.76	0	5.4	0	0	0	64	156	86
419	1	111044	38	1	2016-03-08	83	178	8.96	2	7.20	2	4	2	72
420	2	111044	45	1	2021-01-20	80.7	179	7.57	2	7.5	2	4	2	72	149	87
421	1	111048	27	0	2014-06-30	47	160	5.76	0			0	0	100	120	80
422	2	111048	32	0	2019-09-04	44.8	160	5.52	0	5.5	0	0	0	110	145	81
423	1	111074	34	1	2017-11-23	53	165	5.09	0			0	0	72	110	70
424	2	111074	37	1	2022-08-23	60.8	166	4.5	0	5	0	0	0	72	121	75
425	1	111088	31	1	2016-10-19	74	173	5.56	0			0	0	60	135	90
426	2	111088	37	1	2021-09-26	78.9	175	6.4	1			1	1	72	137	85
427	1	111104	42	1	2014-08-19	92	179	4.94	0			0	0	72	120	80
428	2	111104	47	1	2019-08-14	93.9	180	5.52	0			0	0	72	173	105
429	1	111179	42	1	2015-03-12	90	185	5.77	0	5.10	0	0	0	72	150	90
430	2	111179	50	1	2020-05-18	84.7	185	5.55	0	5.6	0	0	0	72	139	78
431	1	111231	76	0	2014-07-01	68	167	6.70	1			1	1	72	120	70
432	2	111231	81	0	2019-07-01	71.3	169	6.32	1	6.4	1	2	1	72	175	79
433	1	111244	68	0	2014-07-12	50	155	4.72	0			0	0	72	130	80
434	2	111244	73	0	2019-05-26	41.4	158	5.38	0			0	0	72	131	68
435	1	111256	76	0	2014-07-12	67	163	5.31	0			0	0	72	120	80
436	2	111256	81	0	2019-05-25	63.4	165	5.2	0			0	0	88	156	78
437	1	111270	52	0	2016-10-19	61	158	4.92	0			0	0	72	120	75
438	2	111270	58	0	2021-11-04	60.7	158	4.9	0	5.5	0	0	0	72	120	61
439	1	111271	47	0	2017-02-03	57	157	5.47	0	5.30	0	0	0	72	105	70
440	2	111271	53	0	2022-12-26	53.3	155	4.6	0	5.1	0	0	0	72	122	76
441	1	111297	30	0	2017-12-13	76	168	4.24	0			0	0	72	100	70
442	2	111297	33	0	2022-01-14	69.5	167	4.8	0			0	0	72	99	64
443	1	111310	27	0	2017-06-07	57	167	5.03	0			0	0	72	107	65
444	2	111310	33	0	2022-08-02	60.1	168	5.3	0	5.6	0	0	0	72	115	70
445	1	111462	34	0	2017-10-31	52	161	4.53	0			0	0	72	100	65
446	2	111462	37	0	2022-09-28	58.1	164	5.1	0	5.4	0	0	0	72	102	66
447	1	111468	37	0	2017-07-07	59	158	4.31	0			0	0	72	105	53
448	2	111468	42	0	2022-09-22	62.4	159	4.4	0	5.7	1	1	1	72	110	69
449	1	111493	60	0	2014-03-26	56	160	4.36	0			0	0	72	130	70
450	2	111493	65	0	2019-04-26	57	160	5.25	0	5.8	1	1	1	72	147	81
451	1	111508	33	1	2017-09-20	85	175	5.23	0			0	0		135	90
452	2	111508	36	1	2022-08-05	86.6	175	5.6	0	5.2	0	0	0	72	158	95
453	1	111509	50	0	2014-10-14	51	163	4.91	0			0	0	72	120	80
454	2	111509	57	0	2019-06-10	51.8	162	5.2	0	5.9	1	1	1	72	113	74
455	1	111523	31	0	2015-01-09	62	163	4.49	0	5.40	0	0	0	72	100	70
456	2	111523	40	0	2020-05-13	NA	NA	4.59	0			0	0	72	115	81
457	1	111527	24	0	2015-05-20	55	168	4.63	0			0	0	72	120	85
458	2	111527	31	0	2020-09-28	59.6	171	4.68	0			0	0	72	122	74
459	1	111563	41	0	2014-09-05	46	160	4.77	0			0	0	72	90	60
460	2	111563	46	0	2019-07-11	49.6	160	5.29	0	6.1	1	1	1	72	83	56
461	1	111576	59	0	2014-08-19	71	156	6.08	0			0	0	72	120	90
462	2	111576	64	0	2019-08-07	72.2	156	7.03	2			2	2	72	127	82
463	1	111582	53	0	2014-12-10			5.99	0			0	0	72	100	60
464	2	111582	58	0	2019-10-12	49.4	157	5.64	0	6.2	1	1	1	72	91	60
465	1	111607	69	0	2014-07-01	59	149	6.39	1			1	1	72	120	80
466	2	111607	74	0	2019-07-03	56.1	150	7.04	2	7.1	2	4	2	100	136	63
467	1	111623	59	1	2014-03-24	87	174	5.98	0			0	0	72	120	80
468	2	111623	64	1	2019-04-09	85.7	173	5.3	0	5.8	1	1	1	68	147	79
469	1	111663	44	1	2014-06-11	62	164	5.14	0	5.60	0	0	0	68	120	70
470	2	111663	48	1	2019-05-29	67.5	166	5.45	0	5.7	1	1	1	72	168	99
471	1	111673	27	0	2017-08-07	38	154	4.48	0			0	0	72	110	70
472	2	111673	30	0	2022-04-02	39.6	154	5	0			0	0	72	124	77
473	1	111727	34	0	2017-10-16	63	162	4.84	0			0	0	72	110	70
474	2	111727	38	0	2022-09-01	69.8	162	4.8	0	5.8	1	1	1	72	140	78
475	1	111728	29	0	2017-09-19	58	161	4.88	0			0	0	72	110	70
476	2	111728	32	0	2022-08-16	62.2	161	4.6	0	5.3	0	0	0	72	105	64
477	1	111735	29	0	2015-06-03	58	167	4.77	0			0	0	72	110	65
478	2	111735	36	0	2020-06-05	59.2	169	4.95	0			0	0	72	138	77
479	1	111976	28	0	2017-10-23	52	159	4.56	0			0	0	72	123	68
480	2	111976	31	0	2022-09-30	60.7	160	4.7	0	5.1	0	0	0	84	142	76
481	1	112076	37	1	2017-09-13	75	176	4.57	0			0	0	64	115	75
482	2	112076	41	1	2022-09-22	80.9	177	4.6	0	5.9	1	1	1	72	118	79
483	1	112134	27	1	2016-07-01	80	176	4.43	0			0	0	72	120	70
484	2	112134	33	1	2021-11-18	89.7	178	5.5	0			0	0	72	132	86
485	1	112172	46	1	2014-04-30	83	177	6.43	1			1	1	72	120	85
486	2	112172	51	1	2019-04-25	81.2	176	7.22	2	6.7	2	4	2	72	141	91
487	1	112200	59	0	2014-06-22	52	152	4.74	0			0	0	60	125	70
488	2	112200	64	0	2019-06-01	49.3	152	5.4	0			0	0	72	150	82
489	1	112220	44	0	2014-08-22	67	167	4.88	0			0	0	72	130	80
490	2	112220	49	0	2019-08-13	68.8	168	4.79	0			0	0	72	123	76
491	1	112275	54	1	2014-05-04	95	168	6.92	1			1	1	72	140	100
492	2	112275	59	1	2019-04-17	79.7	169	5.05	0	5.6	0	0	0	72	128	82
493	1	112288	57	0	2016-10-20	54	158	4.71	0			0	0	72	140	90
494	2	112288	63	0	2021-11-19	50.5	158	4.9	0			0	0	72	151	89
495	1	112315	46	1	2014-08-13	87	175	5.85	0			0	0	72	110	85
496	2	112315	51	1	2019-08-08	90.9	174	6.45	1			1	1	72	140	89
497	1	112320	38	0	2015-07-20	74	170	5.42	0			0	0	72	120	85
498	2	112320	45	0	2020-08-19
499	1	112420	35	0	2016-04-23	63	163	5.70	0	5.40	0	0	0	72	115	70
500	2	112420	42	0	2021-06-26	63.6	167	6.09	0	5.6	0	0	0	76	124	80
501	1	112440	53	1	2014-08-14	71	167	6.47	1			1	1	72	160	95
502	2	112440	58	1	2019-08-13	74	168	8.29	2			2	2	72	162	90
503	1	112487	32	1	2017-11-21	79	179	5.21	0			0	0	72	110	75
504	2	112487	35	1	2022-08-11	86.4	177	4.8	0	5.3	0	0	0	72	120	74
505	1	112555	31	0	2017-11-22	71	169	5.82	0			0	0	72	110	80
506	2	112555	34	0	2022-09-08	80.8	169	5.1	0	5.3	0	0	0	72	112	68
507	1	112578	28	0	2014-06-30	63	166	4.78	0			0	0	72	100	60
508	2	112578	33	0	2019-08-13	65.5	166	5.35	0	6.1	1	1	1	72	116	70
509	1	112582	28	1	2017-12-04	97	185	5.24	0			0	0	72	130	90
510	2	112582	31	1	2022-10-14	119.5	186	5.3	0	5.6	0	0	0	100	155	103
511	1	112598	37	0	2017-12-11	56	160	5.18	0			0	0	72	114	68
512	2	112598	40	0	2022-10-13	66.3	160	5.4	0	5.6	0	0	0	72	110	65
513	1	112631	28	0	2014-05-21	62	162	4.69	0			0	0	72	100	60
514	2	112631	33	0	2019-05-23	61	163	4.36	0	5.6	0	0	0	72	132	83
515	1	112694	25	0	2017-12-28	57	159	5.55	0			0	0	72	110	70
516	2	112694	28	0	2022-01-17	58	160	4.4	0			0	0	72	123	70
517	1	112723	29	0	2017-12-27			4.64	0			0	0	72	100	65
518	2	112723	32	0	2022-02-16	56.9	161	5.6	0			0	0	72	126	75
519	1	112793	48	1	2014-08-18	89	171	6.41	1			1	1	72	160	120
520	2	112793	53	1	2019-08-21	84.2	172	5.87	0			0	0	88	178	119
521	1	112837	65	1	2014-05-13	77	174	5.13	0			0	0	72	120	80
522	2	112837	70	1	2019-04-28	82.3	175	5.32	0	5.4	0	0	0	60	144	95
523	1	112873	44	0	2014-05-05	69	149	7.03	2			2	2	72	100	60
524	2	112873	49	0	2019-04-26	68	151	7.45	2	7.1	2	4	2	72	126	74
525	1	112914	26	0	2017-05-26	54	160	5.01	0	5.40	0	0	0	72	128	65
526	2	112914	31	0	2022-08-24	49.8	161	5.2	0	5.5	0	0	0	84	122	80
527	1	112941	34	0	2014-07-06			5.24	0			0	0	96	120	80
528	2	112941	39	0	2019-05-19			4.57	0			0	0	72	149	97
529	1	113049	84	0	2016-05-28	61	152	5.99	0			0	0	72	150	70
530	2	113049	90	0	2021-07-24	57.7	153	6.72	1			1	1	72	176	66
531	1	113097	54	1	2015-08-19	75	179	5.72	0			0	0	72	160	100
532	2	113097	62	1	2020-10-20	77.9	182	6.21	1			1	1	72	156	103
533	1	113143	25	1	2014-09-05	61	172	4.54	0			0	0	72	120	70
534	2	113143	31	1	2019-09-20	70.8	172	5.26	0	5.3	0	0	0	72	135	86
535	1	113172	32	0	2014-06-09	50	156	5.03	0			0	0	72	100	60
536	2	113172	37	0	2019-07-22	56.3	157	4.67	0	5.4	0	0	0	72	108	62
537	1	113207	31	1	2017-12-04	70	165	5.96	0			0	0	72	120	80
538	2	113207	34	1	2022-08-26	79.8	165	6.2	1	5.7	1	2	1	72	141	91
539	1	113309	20	1	2016-12-07	56	164	4.79	0			0	0	72	120	80
540	2	113309	27	1	2021-02-01	65	165	4.95	0			0	0	64	136	89
541	1	113638	32	0	2017-12-29	64	161	4.94	0			0	0	60	100	75
542	2	113638	35	0	2022-03-03	81.1	162	5.2	0			0	0	68	107	73
543	1	113650	38	0	2014-09-24			5.09	0			0	0	72	120	75
544	2	113650	43	0	2019-07-31	60.2	169	4.89	0	5.4	0	0	0	96	112	78
545	1	113652	26	1	2017-11-23	89	182	4.94	0			0	0	72	105	80
546	2	113652	29	1	2022-01-05	95.6	182	5.5	0	5.5	0	0	0	72	129	87
547	1	113662	37	1	2014-04-11	60	180	5.14	0			0	0	72	110	75
548	2	113662	42	1	2019-05-14	63	181	4.87	0	5.1	0	0	0	72	125	80
549	1	113715	34	1	2016-12-15	87	169	5.49	0	5.50	0	0	0	72	130	90
550	2	113715	40	1	2021-11-10	NA	NA	6.2	1	5.8	1	2	1	NA	NA	NA
551	1	113787	41	0	2016-03-21	62	156	5.21	0			0	0	72	110	70
552	2	113787	47	0	2021-04-14	71.8	157	6.1	1	5.7	1	2	1	72	132	78
553	1	113835	38	0	2014-08-12	61	162	5.07	0			0	0	72	120	80
554	2	113835	43	0	2019-08-15	69.3	161	5.31	0			0	0	72	115	71
555	1	113865	21	0	2017-03-27	77	165	5.31	0			0	0	72	120	80
556	2	113865	26	0	2022-02-24	69.6	166	5.1	0			0	0	72	111	56
557	1	113966	34	1	2017-10-24	63	178	4.68	0			0	0	68	130	88
558	2	113966	37	1	2022-09-22	74.2	177	5.3	0	5.4	0	0	0	72	124	63
559	1	114055	37	1	2014-08-15	69	177	4.73	0			0	0	72	110	75
560	2	114055	42	1	2019-08-14	68.4	177	4.94	0			0	0	68	131	83
561	1	114101	30	1	2017-12-07	55	170	5.48	0			0	0	72	120	70
562	2	114101	34	1	2022-08-10	55.8	170	4.9	0	5.5	0	0	0	72	112	63
563	1	114136	77	1	2014-04-23			6.40	1			1	1
564	2	114136	82	1	2019-09-24			5.75	0			0	0		173	88
565	1	114214	36	1	2017-01-10	88	183	5.55	0	5.50	0	0	0	72	120	80
566	2	114214	41	1	2022-01-27	88.2	185							72	128	79
567	1	114230	37	0	2017-11-20	79	160	5.71	0			0	0	96	130	80
568	2	114230	40	0	2022-08-05	81.9	159	5.4	0	5.4	0	0	0	72	149	98
569	1	114278	46	1	2014-05-04	77	174	5.57	0			0	0	72	120	70
570	2	114278	51	1	2019-04-26	76.7	176	6.1	1	5.7	1	2	1	72	135	72
571	1	114317	31	0	2014-10-29	62	165	5.59	0			0	0	120	120	80
572	2	114317	36	0	2019-09-27	59.8	167	4.99	0	5.5	0	0	0	104	124	82
573	1	114399	36	1	2014-09-02	78	164	5.32	0			0	0	84	135	85
574	2	114399	41	1	2019-10-10	76.7	164	5.43	0	5.4	0	0	0
575	1	114447	26	1	2017-11-10	66	184	4.61	0			0	0	64	110	80
576	2	114447	29	1	2022-01-18	67.2	182	4.3	0	5.2	0	0	0	72	143	87
577	1	114484	42	0	2014-08-19	86	165	8.74	2			2	2	72	120	100
578	2	114484	47	0	2019-08-07	90.6	165	9.72	2			2	2	90	142	90
579	1	114485	34	0	2014-08-11	59	155	4.68	0			0	0	72	100	70
580	2	114485	39	0	2019-08-01	50.8	157	5	0	5.4	0	0	0	72	93	60
581	1	114598	29	0	2017-08-28	65	165	4.97	0			0	0	72	110	70
582	2	114598	32	0	2022-02-11	NA	NA	5.5	0			0	0	72	118	67
583	1	114631	31	0	2016-10-25	70	157	4.72	0			0	0	72	120	90
584	2	114631	37	0	2021-09-18	65.1	160	5.8	0			0	0	72	143	87
585	1	114650	40	1	2014-08-13	75	175	4.82	0			0	0	72	110	80
586	2	114650	45	1	2019-08-16	80.4	174	4.88	0			0	0	72	142	87
587	1	114804	31	1	2015-02-13	66	173	4.97	0			0	0	72	110	70
588	2	114804	38	1	2020-09-30	69	174	4.75	0			0	0	72	126	64
589	1	114847	70	1	2014-06-16	74	164	5.94	0			0	0	72	145	80
590	2	114847	77	1	2019-06-17	73.7	166	5.94	0	6	1	1	1	72	135	68
591	1	114933	35	0	2014-08-18	54	156	4.78	0			0	0	72	110	80
592	2	114933	40	0	2019-08-06	50.8	157	4.98	0			0	0	72	130	78
593	1	114934	63	1	2014-04-29	78	168	4.87	0			0	0	72	140	90
594	2	114934	68	1	2019-04-26	79.2	169	4.91	0	5.8	1	1	1	92	177	91
595	1	115084	38	1	2017-09-16	83	182	4.52	0	5.1	0	0	0	72	124	82
596	2	115084	41	1	2022-10-22	79.9	181	5.4	0	5.1	0	0	0	72	136	83
597	1	115101	33	1	2014-08-18	68	164	5.09	0			0	0	72	110	60
598	2	115101	38	1	2019-08-06	74.2	165	4.96	0			0	0	72	119	75
599	1	115160	26	0	2017-02-06	64	159	4.61	0			0	0	72	110	70
600	2	115160	32	0	2022-02-11	64.1	160	5.1	0			0	0	72	113	77
601	1	115164	25	1	2014-02-19	108	182	4.72	0	5.20	0	0	0	92	120	70
602	2	115164	30	1	2019-02-26	121.2	183	4.91	0			0	0	72	140	85
603	1	115171	35	1	2017-09-18	83	170	5.12	0			0	0	72	110	70
604	2	115171	38	1	2022-08-31	88.2	170	7.2	2	5.5	0	2	2	72	118	78
605	1	115277	37	0	2017-09-30	57	162	4.89	0			0	0		100	60
606	2	115277	40	0	2022-08-29	58.7	162							NA	128	61
607	1	115285	53	1	2017-03-08	95	170	9.88	2	7.40	2	4	2	72	120	80
608	2	115285	59	1	2022-02-14	91.3	170	11.9	2	8.2	2	4	2	72	137	84
609	1	115332	33	1	2014-08-18	65	174	4.87	0			0	0	72	110	80
610	2	115332	38	1	2019-08-12	65.5	175	5.48	0			0	0	72	105	66
611	1	115423	31	0	2017-12-01	55	164	5.17	0			0	0	72	120	80
612	2	115423	34	0	2022-08-23	66.5	165	5.6	0	5.3	0	0	0	72	134	71
613	1	115446	22	0	2017-03-27	43	156	5.38	0			0	0	72	130	80
614	2	115446	27	0	2022-01-27	46.6	156	4.9	0			0	0	72	119	76
615	1	115452	70	0	2014-07-13	95	150	5.31	0			0	0	72	130	80
616	2	115452	75	0	2019-05-26	85.2	147	5.4	0			0	0	120	144	69
617	1	115460	49	1	2014-12-10	86	182	4.88	0			0	0	72	140	100
618	2	115460	54	1	2019-10-12	83.3	183	4.85	0	5.5	0	0	0	72	148	90
619	1	115482	57	0	2015-05-23	76	165	7.33	2			2	2	72	140	80
620	2	115482	64	0	2020-10-24	73.2	166	7.22	2			2	2	72	144	86
621	1	115537	46	0	2017-10-10	54	164	4.94	0	5.5	0	0	0	72	90	65
622	2	115537	49	0	2022-08-15	59.3	163	5.5	0	5.5	0	0	0	NA	113	74
623	1	115562	33	0	2017-01-18	48	159	4.92	0			0	0	72	110	70
624	2	115562	38	0	2022-04-12	52.3	160	5.2	0			0	0	72	133	88
625	1	115623	29	0	2017-11-24	53	152	4.73	0			0	0	72	100	65
626	2	115623	32	0	2022-08-29	57.6	155	4.9	0	5.2	0	0	0	72	101	60
627	1	115635	60	1	2016-11-18			16.90	2			2	2
628	2	115635	67	1	2021-11-11	73.2	165	10.3	2	8	2	4	2	72	144	84
629	1	115660	52	0	2016-06-21	58	158	4.24	0			0	0	72	110	70
630	2	115660	59	0	2021-06-25	58.3	159	4.68	0			0	0	72	101	64
631	1	115860	30	1	2017-10-12	64	184	4.6	0			0	0	72	120	63
632	2	115860	33	1	2022-01-07	72	186	5.1	0	4.8	0	0	0	72	125	68
633	1	115908	30	0	2017-12-01	47	162	5.45	0			0	0	72	110	70
634	2	115908	33	0	2022-09-02	47.6	162	5.4	0	5.4	0	0	0	72	110	64
635	1	116002	50	0	2014-08-18	59	168	4.82	0			0	0	72	140	80
636	2	116002	55	0	2019-08-22	57.6	167	4.88	0			0	0	84	138	78
637	1	116012	33	1	2014-10-28	77	177	5.14	0			0	0	72	115	75
638	2	116012	38	1	2019-08-29	77	178	4.98	0	5.4	0	0	0	72	115	72
639	1	116054	80	0	2014-10-20	42	152	5.00	0			0	0	72	100	60
640	2	116054	85	0	2019-10-17	43.5	151	4.74	0			0	0	72	100	60
641	1	116087	64	1	2014-05-06	59	178	5.78	0			0	0	72	120	80
642	2	116087	69	1	2019-04-15	59.9	179	5.53	0	5.6	0	0	0	72	114	81
643	1	116147	46	0	2014-03-07	53	160	4.72	0	5.30	0	0	0	72	140	90
644	2	116147	51	0	2019-04-09	52.6	160	4.7	0	5.6	0	0	0	72	134	91
645	1	116253	45	0	2014-08-14	57	159	4.83	0			0	0	72	100	65
646	2	116253	50	0	2019-08-13	59.2	159	4.99	0			0	0	72	126	71
647	1	116318	36	1	2016-10-20	97	178	5.46	0			0	0	96	130	90
648	2	116318	42	1	2021-09-15	98.4	180	5.5	0			0	0	72	145	98
649	1	116354	40	1	2014-04-09	62	158	6.06	0			0	0	88	130	80
650	2	116354	45	1	2019-05-13	59.1	159	5.34	0	5.8	1	1	1	88	141	80
651	1	116400	46	0	2014-05-13	61	156	5.73	0			0	0	72	100	70
652	2	116400	52	0	2019-04-28	61.6	156	6.2	1	5.7	1	2	1	72	138	72
653	1	116480	30	0	2014-01-30	78	167	5.06	0	5.30	0	0	0	72	100	70
654	2	116480	36	0	2019-01-25	80.2	165	4.84	0			0	0	72	120	75
655	1	116500	66	1	2015-07-03	62	169	5.88	0			0	0	72	100	60
656	2	116500	73	1	2020-09-01	62.6	170	5.36	0			0	0	72	146	90
657	1	116534	73	0	2014-07-19	39	153	6.32	1			1	1	72	120	70
658	2	116534	78	0	2019-05-26	40.9	151	5.74	0			0	0	72	171	84
659	1	116641	32	1	2014-09-10	70	169	4.92	0			0	0	72	135	70
660	2	116641	38	1	2019-11-06	67.2	170	4.96	0	5.3	0	0	0	72	136	76
661	1	116650	32	1	2014-02-24	88	176	5.98	0	5.60	0	0	0	72	120	90
662	2	116650	38	1	2019-03-08	80.5	176	6.03	0			0	0	64	137	81
663	1	116807	58	1	2014-05-05	66	162	12.94	2			2	2	72	120	70
664	2	116807	64	1	2019-04-10	72.4	164	6.94	1	5.9	1	2	1	116	138	85
665	1	116820	47	1	2017-10-26	70	168	4.89	0			0	0	72	145	85
666	2	116820	51	1	2022-01-05	75.2	166	7.1	2	6.5	2	4	2	NA	144	84
667	1	116850	30	0	2014-12-12	56	159	4.92	0			0	0	72	90	60
668	2	116850	35	0	2019-11-04	56.3	159	5.02	0			0	0	72	117	74
669	1	116856	55	1	2014-12-18	93	180	5.23	0			0	0	72	120	80
670	2	116856	60	1	2019-07-09	88.9	178	5.33	0			0	0	72	119	71
671	1	116932	48	1	2014-01-08	74	165	4.50	0			0	0	72	120	70
672	2	116932	53	1	2019-06-10	71.8	165	5.08	0	5.6	0	0	0	64	125	84
673	1	116956	28	0	2015-06-04	49	161	4.38	0			0	0	72	100	70
674	2	116956	35	0	2020-10-30	47.1	163	4.3	0			0	0	72	120	70
675	1	116970	79	0	2014-07-20	61	162	4.91	0			0	0	92	140	60
676	2	116970	84	0	2019-04-21	60.3	161	5.36	0			0	0	72	168	82
677	1	116972	40	0	2017-12-06	58	153	5.55	0			0	0	72	110	70
678	2	116972	43	0	2022-09-20	53.2	152	5.5	0	5.1	0	0	0	72	142	89
679	1	117013	24	0	2016-12-19	54	164	5.24	0	5.20	0	0	0	72	110	70
680	2	117013	30	0	2021-12-29	56	166	5	0	5.2	0	0	0	72	119	66
681	1	117079	51	1	2014-03-27	70	167	5.58	0			0	0	72	120	85
682	2	117079	56	1	2019-04-24	69.8	168	5.17	0	5.4	0	0	0	72	131	61
683	1	117144	46	1	2017-11-27	72	168	6.63	1			1	1	72	140	90
684	2	117144	49	1	2022-10-20	70.3	169	8.8	2	7.3	2	4	2	72	148	90
685	1	117156	24	0	2014-07-31	45	158	4.78	0			0	0	72	120	80
686	2	117156	30	0	2019-03-06	48.6	154	4.85	0			0	0	72	107	63
687	1	117191	49	1	2017-10-25	70	177	5.46	0			0	0	72	100	75
688	2	117191	52	1	2022-02-15	71.1	178	6.2	1	5.7	1	2	1	72	126	75
689	1	117196	37	0	2017-12-13	55	167	4.81	0			0	0	72	90	60
690	2	117196	41	0	2022-01-05	57.2	166	5.4	0			0	0	72	NA	NA
691	1	117213	63	1	2017-09-11	75	175	6.33	1	6.2	1	2	1	72	160	100
692	2	117213	66	1	2022-10-27	77.5	176	8.6	2	6.7	2	4	2	90	180	94
693	1	117223	33	1	2016-10-27	131	174	5.29	0			0	0	72	140	90
694	2	117223	39	1	2021-11-25	NA	NA	5.6	0			0	0	72	134	94
695	1	117249	24	0	2017-07-07	54	167	5.03	0			0	0	72	109	73
696	2	117249	28	0	2022-03-02	68.6	168	5.3	0			0	0	72	104	64
697	1	117280	52	1	2014-12-08	89	180	5.49	0			0	0	72	120	80
698	2	117280	57	1	2019-10-11	88.7	180	5.12	0	5.4	0	0	0	72	158	85
699	1	117355	46	1	2014-08-20	57	168	4.39	0			0	0	72	110	80
700	2	117355	52	1	2019-08-09	57	168	4.84	0			0	0	80	133	85
701	1	117362	42	1	2017-10-26			5.26	0			0	0
702	2	117362	45	1	2022-09-28	NA	NA	5.2	0	5.5	0	0	0	NA	NA	NA
703	1	117394	81	0	2014-05-04	57	148	7.54	2			2	2	72	130	70
704	2	117394	86	0	2019-04-09	53.8	151	7.94	2	6.9	2	4	2	68	154	80
705	1	117471	36	1	2017-11-23	80	170	5.31	0			0	0	72	115	80
706	2	117471	39	1	2022-08-17	87.1	167	5.3	0	5.1	0	0	0	72	169	106
707	1	117535	26	1	2017-12-12	56	170	4.27	0			0	0	72	130	70
708	2	117535	29	1	2022-09-27	56.3	171	4.8	0	5.5	0	0	0	72	128	75
709	1	117569	46	0	2014-08-13	59	162	5.20	0			0	0	72	110	70
710	2	117569	51	0	2019-08-13	58.4	162	5.02	0			0	0	72	108	60
711	1	117575	55	1	2017-12-11	88	176	5.53	0	5.5	0	0	0	72	160	105
712	2	117575	58	1	2022-12-23	88.4	176	5.4	0	6	1	1	1	60	163	100
713	1	117609	50	0	2014-05-12	69	163								110	75
714	2	117609	56	0	2019-05-10	69.6	165	4.95	0	5.3	0	0	0	72	133	84
715	1	117617	38	1	2014-04-22	85	173	5.84	0	6.10	1	1	1	72	105	80
716	2	117617	43	1	2019-10-14	86	173	5.84	0	6.3	1	1	1	72	127	80
717	1	117668	56	1	2014-05-04	69	160	5.38	0			0	0	72	120	85
718	2	117668	61	1	2019-04-08	72.5	161	5.77	0	5.7	1	1	1	72	159	99
719	1	117902	37	1	2017-11-10	85	169	5.07	0			0	0	72	110	80
720	2	117902	40	1	2022-11-18	84.3	169	5.2	0	5.6	0	0	0	72	132	82
721	1	117970	59	1	2014-04-29	60	172	4.96	0			0	0	72	120	70
722	2	117970	64	1	2019-04-29	59.2	173	5.07	0	5.5	0	0	0	68	143	76
723	1	117990	75	0	2014-09-09	67	157	5.40	0			0	0	80	120	75
724	2	117990	80	0	2019-09-25	64.8	157	4.85	0	5.8	1	1	1	72	145	77
725	1	118020	62	0	2014-06-14	62	160	6.22	1			1	1	72	130	80
726	2	118020	67	0	2019-06-02	66.3	164	6.03	0			0	0	72	147	87
727	1	118026	82	0	2014-10-11	59	153	6.18	1			1	1		125	60
728	2	118026	87	0	2019-08-22	56.6	152	6.43	1	6.7	2	3	2	84	182	76
729	1	118027	23	0	2015-06-10	54	166	4.86	0			0	0	72	115	85
730	2	118027	30	0	2020-09-21	58	167	4.86	0			0	0	72	111	66
731	1	118041	46	0	2014-02-21	56	154	5.17	0	5.20	0	0	0	72	100	60
732	2	118041	52	0	2019-01-21	58.3	155	5.5	0	5.4	0	0	0	72	124	68
733	1	118049	30	1	2014-07-31	94	183	4.84	0			0	0	72	120	80
734	2	118049	35	1	2019-12-09	104.5	183	5.08	0			0	0	72	134	77
735	1	118056	30	0	2017-12-07	46	158	4.46	0			0	0	72	110	65
736	2	118056	33	0	2022-01-27	44.3	158	5.5	0			0	0	84	115	74
737	1	118081	37	1	2017-12-26	78	173	5.49	0			0	0	72	120	80
738	2	118081	40	1	2022-08-15	79.9	172	5.1	0	5.6	0	0	0	72	121	80
739	1	118117	28	0	2017-12-19	47	16	4.43	0			0	0	72	110	70
740	2	118117	31	0	2022-02-08	61.9	167	5	0			0	0	72	118	63
741	1	118127	60	0	2014-05-28	66	155	4.82	0			0	0	72	140	90
742	2	118127	66	0	2019-03-14	63.3	156	4.69	0	5.2	0	0	0	84	167	88
743	1	118170	32	0	2017-05-10	69	169	4.82	0	5.30	0	0	0	72	120	80
744	2	118170	38	0	2022-07-28	65.4	169	4.9	0	5.6	0	0	0	64	104	62
745	1	118232	34	0	2014-04-29	75	162	5.62	0			0	0	72	125	70
746	2	118232	39	0	2019-05-07	72.6	163	5.39	0	6	1	1	1	72	144	86
747	1	118255	20	0	2016-12-06	49	160	5.15	0			0	0	110	100	80
748	2	118255	27	0	2021-12-08	58.4	162	5.4	0			0	0	110	132	93
749	1	118256	28	0	2017-10-19	64	159	4.71	0			0	0	72	120	80
750	2	118256	31	0	2022-09-29	68.8	159	4.2	0	5.2	0	0	0	96	149	108
751	1	118292	30	0	2016-07-21	66	164	5.49	0			0	0	72	105	80
752	2	118292	36	0	2021-07-12	64.8	165	5.66	0			0	0	72	135	81
753	1	118353	20	0	2014-08-13	53	158	5.05	0			0	0	72	110	70
754	2	118353	25	0	2019-08-08	58.1	160	5.34	0			0	0	88	111	71
755	1	118357	34	0	2017-12-28	52	158	5.01	0			0	0	72	110	70
756	2	118357	38	0	2022-01-25	59.3	160	5	0			0	0	72	NA	NA
757	1	118395	73	0	2014-10-15	63	163	5.81	0			0	0	72	150	70
758	2	118395	78	0	2019-10-21	61.2	164	5.7	0			0	0	72	173	88
759	1	118416	29	1	2017-09-20	91	180	5.01	0			0	0	72	120	80
760	2	118416	32	1	2022-08-09	103	180	5.1	0	5.4	0	0	0	72	133	87
761	1	118429	36	0	2017-01-12	58	163	4.72	0	5.40	0	0	0	72	100	70
762	2	118429	41	0	2022-12-23	67.6	164	4.9	0	5.6	0	0	0	72	122	76
763	1	118507	25	0	2014-06-10	54	168	5.70	0			0	0	72	120	80
764	2	118507	30	0	2019-07-15	52.3	171	4.79	0	5.5	0	0	0	72	129	80
765	1	118551	36	0	2017-10-11	51	159	4.47	0			0	0	72	110	70
766	2	118551	39	0	2022-08-15	48	157	4.5	0	5.2	0	0	0	80	127	73
767	1	118589	43	0	2015-07-30	54	162	4.72	0			0	0	72	120	80
768	2	118589	51	0	2020-09-02
769	1	118599	65	1	2014-05-29	61	168	12.26	2	10.50	2	4	2	72	120	60
770	2	118599	70	1	2019-05-21	57.3	169	13.44	2	10.2	2	4	2	72	149	67
771	1	118803	40	1	2017-10-18	63	171	4.25	0			0	0	72	100	75
772	2	118803	43	1	2022-08-16	70.1	169	4.7	0	5.7	1	1	1	72	122	74
773	1	118863	28	0	2017-09-28	69	151	5.71	0			0	0	72	110	70
774	2	118863	31	0	2022-08-31	76	150	5.8	0	5.6	0	0	0	72	125	82
775	1	118956	53	1	2017-11-14	97	177	5.37	0	5.5	0	0	0	72	125	75
776	2	118956	56	1	2022-11-11	87.7	177	5.2	0	5.5	0	0	0	70	109	67
777	1	118965	60	0	2014-03-31	64	167	5.11	0			0	0	72	110	60
778	2	118965	65	0	2019-04-15	64.9	167	4.97	0	5.7	1	1	1	60	123	68
779	1	119039	29	1	2014-09-10	77	166	5.18	0			0	0	72	120	80
780	2	119039	34	1	2019-10-25	75	165	4.84	0	4.9	0	0	0	72	125	74
781	1	119055	57	0	2014-02-14	80	163							72	120	80
782	2	119055	62	0	2019-05-24	75.3	163							72	135	64
783	1	119077	51	0	2014-07-22	47	162	4.57	0			0	0	72	90	60
784	2	119077	57	0	2019-07-18	48.1	163	4.87	0	5.8	1	1	1	72	112	68
785	1	119143	64	1	2014-04-29	76	169	4.70	0			0	0	72	120	80
786	2	119143	69	1	2019-05-06	77.1	170	4.42	0	4.9	0	0	0	72	115	71
787	1	119191	64	0	2014-09-26	75	156	5.35	0			0	0	72	120	80
788	2	119191	74	0	2019-07-08	78.9	157	5.08	0	5.7	1	1	1	72	179	90
789	1	119211	42	1	2017-09-16	90	167	6.95	1	6.2	1	2	1	72	148	94
790	2	119211	46	1	2022-10-22	88.3	167	7.5	2	6.8	2	4	2	72	142	88
791	1	119229	30	0	2014-05-20	52	157	4.23	0			0	0	72	120	70
792	2	119229	35	0	2019-04-12	51.6	157	4.75	0	5.2	0	0	0	112	139	86
793	1	119243	26	0	2014-06-27	52	153	4.43	0			0	0	72	100	70
794	2	119243	31	0	2019-07-16	57.6	153	4.92	0	5.4	0	0	0	72	98	60
795	1	119247	60	0	2015-07-03	48	158	4.89	0			0	0	72	130	80
796	2	119247	67	0	2020-08-06	49.3	158	5.9	0			0	0	72	132	87
797	1	119286	61	1	2014-06-16	72	166	7.06	2			2	2	80	120	60
798	2	119286	66	1	2019-06-18	75.2	166	8.81	2	8	2	4	2	72	138	75
799	1	119300	56	1	2014-05-14	86	170	5.34	0			0	0	72	120	80
800	2	119300	61	1	2019-05-13	86.5	174	5.13	0	5.7	1	1	1	72	145	94
801	1	119320	42	0	2014-08-06	67	155	5.38	0			0	0	72	110	80
802	2	119320	48	0	2019-08-07	66.8	155	5.2	0			0	0	72	118	78
803	1	119369	31	0	2016-12-02			6.74	1	5.50	0	1	1	72	110	80
804	2	119369	37	0	2021-12-24	82	159	7.5	2	6.5	2	4	2	72	140	84
805	1	119437	27	1	2016-12-09	70	170	5.78	0			0	0	88	120	80
806	2	119437	33	1	2021-11-11	75	171	5.5	0	5.6	0	0	0	72	135	90
807	1	119624	30	0	2016-12-29	53	164	4.95	0	5.40	0	0	0	72	110	70
808	2	119624	36	0	2021-12-24	59.4	166	NA		5.5	0	0	0	72	115	62
809	1	119679	69	0	2014-07-07	63	158	8.12	2			2	2	72	120	60
810	2	119679	74	0	2019-07-10	63	160	13.57	2	9.3	2	4	2	72	152	75
811	1	119792	43	1	2014-08-12	78	171	4.62	0			0	0	72	140	100
812	2	119792	48	1	2019-08-05	77.3	172	4.96	0			0	0	72	147	85
813	1	119804	42	0	2017-03-13	60	167	5.16	0			0	0	72	110	70
814	2	119804	48	0	2022-04-20	61.2	168	5.1	0			0	0	72	118	65
815	1	119859	28	1	2017-11-29	83	171	5.05	0			0	0	72	120	80
816	2	119859	31	1	2022-02-21	84.3	170	5.4	0	5.2	0	0	0	72	130	70
817	1	119865	26	0	2014-09-09	57	162	4.98	0			0	0	72	100	60
818	2	119865	31	0	2019-04-10	56	162	4.33	0			0	0	72	105	66
819	1	119972	54	0	2015-11-27	67	160	5.53	0			0	0	72	120	80
820	2	119972	61	0	2020-11-06	59.3	161	5.19	0			0	0	72	142	78
821	1	120013	48	1	2014-04-29	75	179	5.42	0			0	0	72	120	80
822	2	120013	53	1	2019-04-30	79.1	180	5.08	0	5.5	0	0	0	72	131	77
823	1	120169	25	1	2015-02-02	63	172	5.11	0			0	0	72	110	80
824	2	120169	33	1	2020-07-13	63.2	174	5.1	0			0	0	72	116	68
825	1	120201	42	0	2014-08-12	56	156	5.53	0			0	0	72	120	70
826	2	120201	47	0	2019-08-07			5.11	0			0	0		147	96
827	1	120228	30	1	2017-11-20	69	166	4.94	0			0	0	72	110	70
828	2	120228	33	1	2022-08-05	76.2	167	5.2	0	4.8	0	0	0	72	132	88
829	1	120338	35	1	2017-10-26	73	174	5.99	0			0	0	72	110	70
830	2	120338	38	1	2022-10-10	71.5	173	6.7	1	5.8	1	2	1	72	124	83
831	1	120360	31	0	2015-10-14	62	160	4.44	0			0	0	72	100	60
832	2	120360	38	0	2020-09-03	75.9	158	5.26	0	5.8	1	1	1	NA	NA	NA
833	1	120394	36	1	2017-10-26	89	185	4.48	0			0	0	72	120	80
834	2	120394	39	1	2022-10-09	93.2	185	5.3	0	5.2	0	0	0	72	117	75
835	1	120403	48	0	2017-12-29	60	157	5.57	0	5.4	0	0	0	72	110	70
836	2	120403	51	0	2022-01-21	64	157	5.4	0	5.4	0	0	0	72	134	80
837	1	120440	62	0	2014-08-18	59	157	4.55	0			0	0	72	110	85
838	2	120440	67	0	2019-08-16	55	157	4.86	0			0	0	72	149	89
839	1	120509	34	0	2017-12-29			4.93	0			0	0		115	80
840	2	120509	37	0	2022-01-17	53.4	164	4.9	0			0	0	72	125	66
841	1	120549	21	0	2016-02-19	60	160	4.35	0			0	0	72	110	70
842	2	120549	27	0	2021-03-19	64.4	162	4.77	0			0	0	72	114	68
843	1	120571	46	1	2017-10-19	63	171	5.12	0	5.7	1	1	1	72	120	80
844	2	120571	49	1	2022-08-17	59.2	170	4.4	0	5.6	0	0	0	72	122	74
845	1	120576	61	0	2014-08-12	65	160	7.85	2			2	2	72	120	80
846	2	120576	66	0	2019-08-14	69.8	160	12.37	2			2	2	72	159	102
847	1	120606	49	1	2014-10-24	75	180	5.87	0			0	0	72	150	95
848	2	120606	54	1	2019-09-16	74.4	181	5.48	0	5.3	0	0	0	72	148	95
849	1	120617	28	0	2016-09-06	50	154	4.67	0			0	0	92	110	70
850	2	120617	34	0	2021-10-20	52	158	5.2	0	5.7	1	1	1	72	157	90
851	1	120663	72	0	2014-07-13	69	153	7.72	2			2	2	72	110	60
852	2	120663	77	0	2019-06-15	78.3	156	9.57	2			2	2	72	156	74
853	1	120675	40	0	2014-05-06	55	164	4.72	0			0	0	72	120	70
854	2	120675	45	0	2019-05-09	59	165	4.57	0	5.5	0	0	0	72	100	55
855	1	120678	28	0	2014-08-12	80	163	5.03	0			0	0	72	105	80
856	2	120678	33	0	2019-08-15	81.2	164	5.22	0			0	0	90	121	85
857	1	120760	34	1	2017-04-11	70	171	5.41	0	5.50	0	0	0	104	125	90
858	2	120760	42	1	2022-05-10	71.4	173	6	0	5.7	1	1	1	96	133	88
859	1	120786	45	0	2016-11-25	48	165	5.10	0			0	0	72	90	50
860	2	120786	51	0	2021-10-29	56.7	165	5	0	5.1	0	0	0	72	121	61
861	1	120811	54	0	2014-08-19	61	158	5.23	0			0	0	72	130	70
862	2	120811	59	0	2019-08-08	63.3	157	6.2	1			1	1	72	135	79
863	1	120829	36	0	2017-11-22	49	161	5.07	0			0	0	72	100	60
864	2	120829	40	0	2022-08-09	52.1	162	4.8	0	5.1	0	0	0	60	97	54
865	1	120895	41	0	2014-08-22	70	155	4.27	0			0	0	72	110	80
866	2	120895	46	0	2019-08-07	64.6	154	4.75	0			0	0	72	118	78
867	1	120908	28	1	2017-09-18	53	177	5.15	0			0	0	90	110	70
868	2	120908	32	1	2022-08-03	56.1	176	5.4	0	5.2	0	0	0	72	136	81
869	1	120910	55	1	2017-09-23	62	164	4.85	0	5.5	0	0	0	72	115	70
870	2	120910	58	1	2022-10-22	60.3	164	4.6	0	5.4	0	0	0	72	127	78
871	1	120911	55	0	2014-12-03	50	157	5.17	0	5.50	0	0	0	72	110	65
872	2	120911	60	0	2019-06-15	51.6	160	4.8	0			0	0	96	131	64
873	1	120975	36	0	2014-05-06	49	157	5.07	0			0	0	72	100	70
874	2	120975	41	0	2019-04-08	52.6	158	5.03	0	5.4	0	0	0	72	123	71
875	1	120997	41	1	2017-11-27	57	169	6.04	0			0	0	90	120	80
876	2	120997	44	1	2022-09-14	59.1	168	5.1	0	5.2	0	0	0	72	134	89
877	1	121039	52	1	2014-10-09	99	182	5.36	0			0	0	72	130	80
878	2	121039	58	1	2019-05-27	113.8	183	5.83	0	6.2	1	1	1	72	148	88
879	1	121098	35	0	2017-01-18			4.15	0	5.20	0	0	0		120	70
880	2	121098	41	0	2022-01-07	52	156	5.1	0	5.6	0	0	0	72	114	61
881	1	121125	79	0	2014-07-01	44	154	4.61	0			0	0	72	120	80
882	2	121125	84	0	2019-07-01	39.5	154	4.39	0	5.3	0	0	0	72	169	85
883	1	121128	31	0	2017-10-20	52	158	4.64	0			0	0	72	125	65
884	2	121128	34	0	2022-10-09	53	159	4.5	0	5.3	0	0	0	72	109	60
885	1	121132	37	0	2014-12-29	64	163	4.90	0			0	0	72	100	70
886	2	121132	42	0	2019-08-12	59.2	164	5.02	0	5.5	0	0	0	72	91	56
887	1	121234	34	0	2014-01-07	46	156	4.57	0	5.50	0	0	0	72	100	65
888	2	121234	40	0	2019-12-26	50.1	157	5.06	0	5.7	1	1	1	72	128	80
889	1	121408	45	0	2014-10-23	49	163	4.57	0			0	0	64	100	60
890	2	121408	50	0	2019-12-04	49.8	164	4.63	0			0	0	72	96	70
891	1	121420	26	0	2014-02-19	62	161	5.43	0			0	0	96	100	65
892	2	121420	31	0	2019-12-25	62.6	163	5.44	0	5.8	1	1	1	72	119	77
893	1	121426	31	1	2017-12-01	66	172	5.23	0			0	0	64	110	70
894	2	121426	34	1	2022-01-06	70.7	173	4.9	0	4.2	0	0	0	NA	120	69
895	1	121435	29	1	2017-04-14	58	164	5.27	0			0	0	72	90	60
896	2	121435	34	1	2022-06-20	66.3	164	5.1	0	5.4	0	0	0	60	107	62
897	1	121437	26	1	2017-12-01	58	159	5.26	0			0	0	72	110	70
898	2	121437	29	1	2022-09-01	65.3	160	4.7	0	5.4	0	0	0	72	126	76
899	1	121481	42	1	2014-08-20	72	174	12.15	2			2	2	72	150	110
900	2	121481	47	1	2019-08-12	64.4	175	8.33	2			2	2	72	176	109
901	1	121551	60	1	2014-05-05	75	169	5.37	0			0	0	72	120	80
902	2	121551	65	1	2019-04-01	69.8	171	4.98	0	5.5	0	0	0	60	143	97
903	1	121707	47	0	2017-10-17	87	179	4.7	0	5.4	0	0	0	72	130	80
904	2	121707	50	0	2022-08-17	77.4	178	4.7	0	5.2	0	0	0	72	131	82
905	1	121760	42	0	2014-02-28			5.94	0	5.80	1	1	1
906	2	121760	48	0	2019-02-12			5.3	0	6	1	1	1
907	1	121790	30	0	2017-02-23	49	153	4.72	0	5.30	0	0	0	72	105	60
908	2	121790	36	0	2022-02-18	58	152	4.4	0			0	0	72	117	64
909	1	121843	56	1	2014-05-13	67	163	5.34	0			0	0	72	120	70
910	2	121843	61	1	2019-05-20	67.1	163	5.14	0	5.7	1	1	1	72	145	89
911	1	121854	25	0	2016-10-12	53	164	4.00	0			0	0	72	90	60
912	2	121854	31	0	2021-09-22	51.1	167	5.3	0			0	0	72	104	71
913	1	121928	35	1	2014-08-14	89	174	5.66	0			0	0	72	110	85
914	2	121928	40	1	2019-08-02	92.2	174	5.58	0			0	0	72	126	89
915	1	121934	51	1	2014-08-18	97	175	6.80	1			1	1	72	140	80
916	2	121934	56	1	2019-08-13	91.7	175	12.16	2			2	2	72	136	83
917	1	121985	36	1	2014-08-13	81	172	11.52	2			2	2	72	110	85
918	2	121985	41	1	2019-08-02	72.3	172	7.3	2			2	2	72	117	66
919	1	121994	36	0	2017-12-12	55	159	4.44	0			0	0	96	129	67
920	2	121994	40	0	2022-01-19	60.4	159	4.8	0			0	0	72	113	74
921	1	122193	86	0	2014-07-02			6.83	1			1	1	84	135	70
922	2	122193	91	0	2019-07-02			12.25	2	9.8	2	4	2		142	68
923	1	122244	28	0	2017-12-13	60	173	5.18	0			0	0	72	110	70
924	2	122244	31	0	2022-01-11	59.9	172	5.3	0			0	0	68	114	66
925	1	122364	25	1	2014-12-12	74	178	5.08	0			0	0	72	110	65
926	2	122364	30	1	2019-10-09	71.2	179	4.75	0			0	0	68	116	68
927	1	122408	67	1	2014-07-03	54	175	5.39	0			0	0	72	120	70
928	2	122408	72	1	2019-07-04	55	176	5.26	0	5.7	1	1	1	72	138	74
929	1	122409	38	1	2014-08-18	79	167	5.24	0			0	0	96	130	100
930	2	122409	43	1	2019-08-09	77.7	169	5.78	0			0	0	72	134	85
931	1	122540	51	1	2017-10-12	80	172	6.01	0			0	0	72	120	90
932	2	122540	54	1	2022-08-24	79	171	5.2	0	5.5	0	0	0	72	118	78
933	1	122564	38	1	2017-10-16	87	171	5.35	0			0	0	72	120	70
934	2	122564	41	1	2022-08-15	88.4	170	5.2	0	5.3	0	0	0	60	123	84
935	1	122616	51	1	2017-12-01	74	172	5.41	0			0	0	64	110	70
936	2	122616	54	1	2022-08-11	72.3	170	5.1	0	5.3	0	0	0	72	117	83
937	1	122713	50	0	2014-08-18	61	154	7.55	2			2	2	72	145	100
938	2	122713	56	0	2019-08-14	53.4	154	7.07	2			2	2	104	168	89
939	1	122802	60	1	2016-06-15	95	183	4.91	0			0	0	56	110	70
940	2	122802	67	1	2021-06-22	90.7	184	5.25	0			0	0	64	127	74
941	1	122862	67	0	2014-06-05	65	161	4.90	0	5.80	1	1	1	72	120	70
942	2	122862	72	0	2019-05-28	65.6	160	4.84	0	6	1	1	1	72	150	87
943	1	122905	49	1	2014-08-12	90	170	6.37	1			1	1	72	140	100
944	2	122905	54	1	2019-08-02	88.4	169	7.73	2			2	2	110	132	87
945	1	123085	32	0	2017-10-24	60	163	4.7	0			0	0	72	90	60
946	2	123085	36	0	2022-07-28	54.6	163	5.2	0	5.3	0	0	0	72	105	60
947	1	123197	34	0	2017-12-20	83	170	4.61	0			0	0	72	95	70
948	2	123197	37	0	2022-01-10	75	170	5.1	0			0	0	72	127	85
949	1	123231	49	0	2014-09-29	58	155	5.45	0			0	0	72	100	60
950	2	123231	54	0	2019-09-02	56	155	4.94	0	5.4	0	0	0	72	115	75
951	1	123260	32	1	2017-11-30	111	170	8.96	2			2	2	72	140	100
952	2	123260	35	1	2022-08-08	92.9	170	4.7	0	5.1	0	0	0	72	143	95
953	1	123400	27	0	2016-12-16	56	163	4.97	0	5.00	0	0	0	72	110	65
954	2	123400	33	0	2021-11-12	55.5	164	4.9	0	5	0	0	0	72	110	63
955	1	123513	26	0	2014-10-16	48	172	4.99	0			0	0	72	100	60
956	2	123513	31	0	2019-09-24	50.4	172	4.71	0	5.3	0	0	0	72	123	76
957	1	123613	41	0	2014-08-18	68	161	5.00	0			0	0	72	110	70
958	2	123613	46	0	2019-08-12	70.6	162	5.47	0			0	0	64	110	64
959	1	123695	63	1	2015-12-17	74	169	5.83	0	5.70	1	1	1	72	150	90
960	2	123695	70	1	2020-11-05	73.6	170	5.48	0	6.3	1	1	1	100	NA	NA
961	1	123709	41	1	2014-05-05	72	174	5.61	0			0	0	72	120	80
962	2	123709	46	1	2019-04-25	72.1	174	5.46	0	6	1	1	1	96	150	94
963	1	123737	28	0	2017-12-07	55	160	3.54	0			0	0	72	100	60
964	2	123737	31	0	2022-01-12	48.3	160	5	0			0	0	72	132	77
965	1	123874	34	1	2014-08-14	78	171	5.93	0			0	0	72	130	100
966	2	123874	39	1	2019-08-13	79.1	172	10.74	2			2	2	72	138	96
967	1	123922	39	1	2017-09-26	76	171	5.43	0			0	0	72	125	80
968	2	123922	42	1	2022-08-16	79.3	170	5.2	0	5.6	0	0	0	72	125	80
969	1	124122	39	1	2017-11-29	70	177	6.21	1			1	1	72	120	80
970	2	124122	42	1	2022-08-12	80	176	6.4	1	5.7	1	2	1	72	128	88
971	1	124208	32	1	2017-11-07	67	169	5.22	0			0	0	72	110	80
972	2	124208	35	1	2022-10-31	72.5	168	5.4	0	5.6	0	0	0	72	125	77
973	1	124213	49	1	2017-10-16	74	175	5.68	0			0	0	72	138	85
974	2	124213	52	1	2022-10-13	74.8	175	6	0	5.9	1	1	1	72	132	87
975	1	124243	37	0	2014-12-05	75	169	5.72	0			0	0	72	100	60
976	2	124243	42	0	2019-12-11	79.7	169	5.24	0			0	0	72	140	71
977	1	124295	37	1	2017-11-30	60	177	5.31	0			0	0	72	120	70
978	2	124295	40	1	2022-08-05	65.2	176	5.3	0	5.2	0	0	0	72	108	66
979	1	124339	59	0	2014-07-06	51	160	5.92	0			0	0	72	120	70
980	2	124339	64	0	2019-04-27	52	161	5.45	0			0	0	72	124	83
981	1	124353	69	0	2014-10-11	54	157	5.20	0			0	0	72	160	90
982	2	124353	76	0	2019-10-15	54.5	155	5.56	0	6.1	1	1	1		140	78
983	1	124382	42	1	2014-08-22	77	176	4.95	0			0	0	72	120	80
984	2	124382	47	1	2019-08-15	86.2	178	5.12	0			0	0	72	135	85
985	1	124405	43	0	2016-01-27	54	157	4.77	0	5.20	0	0	0	72	100	70
986	2	124405	50	0	2021-03-10	53.4	157	4.6	0	5.7	1	1	1	60	109	72
987	1	124451	64	0	2015-01-06	81	160	8.34	2			2	2	72	150	90
988	2	124451	71	0	2020-09-29	76	162	9.05	2			2	2	72	176	92
989	1	124452	51	0	2014-08-18	64	154	7.48	2			2	2	72	130	90
990	2	124452	56	0	2019-08-15	59.6	154	8.92	2			2	2	72	136	82
991	1	124453	31	0	2017-12-05	55	155	5.68	0			0	0	72	110	70
992	2	124453	34	0	2022-09-29	55.3	152	5.2	0	5.3	0	0	0	72	103	69
993	1	124478	49	0	2014-10-15	53	153	5.37	0			0	0	72	120	70
994	2	124478	55	0	2019-09-23	49.2	153	5.32	0	6.1	1	1	1	72	143	84
995	1	124525	51	1	2014-08-12	86	172	5.72	0			0	0	72	110	80
996	2	124525	56	1	2019-08-01	82	172	4.73	0			0	0	72	102	63
997	1	124648	55	0	2014-05-07	61	169	5.92	0			0	0	64	160	90
998	2	124648	60	0	2019-03-15	60.6	170	6.11	1	6.5	2	3	2	＜50	145	74
999	1	124668	41	0	2014-08-20	57	156	6.89	1			1	1	72	90	70
1000	2	124668	46	0	2019-08-05	56.7	156	6.24	1			1	1	72	103	68
1001	1	124683	28	1	2017-11-22	85	186	4.92	0			0	0	72	140	100
1002	2	124683	32	1	2022-09-09	100	185	5.3	0	5	0	0	0	72	151	85
1003	1	124714	34	1	2014-06-17	83	175	5.41	0			0	0	72	120	80
1004	2	124714	39	1	2019-01-14	77.9	175	5.25	0			0	0	72	135	75
1005	1	124723	38	0	2017-12-22	47	163	5.39	0			0	0	72	100	60
1006	2	124723	41	0	2022-01-21	48.6	164	5	0	5.3	0	0	0	72	115	71
1007	1	124726	87	1	2015-08-21	68	172	4.63	0	5.80	1	1	1	72	130	85
1008	2	124726	94	1	2020-09-23	NA	NA	5.23	0			0	0	72	144	64
1009	1	124843	27	0	2017-12-11	79	160	5.75	0			0	0	72	130	70
1010	2	124843	31	0	2022-01-14	82.7	161	5.6	0			0	0	72	135	88
1011	1	124848	40	0	2015-07-22	58	156	5.31	0			0	0	72	130	90
1012	2	124848	47	0	2020-08-28
1013	1	124895	42	0	2017-09-28	53	170	5.32	0			0	0	72	110	70
1014	2	124895	45	0	2022-09-28	60.3	171	5.3	0	5.3	0	0	0	72	119	62
1015	1	124900	48	0	2017-04-28	59	163	4.62	0	5.60	0	0	0	72	110	70
1016	2	124900	54	0	2022-09-17	56	165	4.7	0	5.7	1	1	1	72	106	63
1017	1	124906	32	0	2016-07-27	58	159	4.74	0	5.20	0	0	0	72	110	70
1018	2	124906	38	0	2021-11-26	65.7	163	4.7	0	5.5	0	0	0	72	123	62
1019	1	124921	33	1	2017-10-11	112	182	4.84	0			0	0	72	130	85
1020	2	124921	36	1	2022-03-01	133.4	181	6.2	1	6	1	2	1	90	166	110
1021	1	124975	56	0	2014-06-30	56	153	5.24	0			0	0	72	100	60
1022	2	124975	61	0	2019-12-11	57.7	154	5.06	0			0	0	72	141	80
1023	1	125000	55	0	2014-06-30	56	153	5.65	0			0	0	64	120	80
1024	2	125000	60	0	2019-12-11	58.1	154	6.06	0			0	0	72	127	72
1025	1	125046	32	0	2014-04-16	63	158	4.91	0			0	0	72	100	70
1026	2	125046	37	0	2019-12-23	63	159	4.55	0	5.5	0	0	0	72	112	63
1027	1	125190	40	0	2014-12-16	60	172	5.17	0			0	0	72	100	60
1028	2	125190	45	0	2019-10-12	63	173	5.04	0	5.6	0	0	0	72	128	71
1029	1	125218	77	0	2015-07-08	60	147	9.27	2			2	2	92	140	80
1030	2	125218	84	0	2020-08-04	55.7	151	7.6	2			2	2	72	164	64
1031	1	125251	34	1	2014-08-13	76	170	5.66	0			0	0	72	110	80
1032	2	125251	39	1	2019-08-15	80.8	170	5.31	0			0	0	72	137	95
1033	1	125256	27	1	2015-11-17									72
1034	2	125256	35	1	2020-11-19	78.5	179	4.53	0	5.4	0	0	0	72	123	69
1035	1	125258	39	1	2017-12-07	76	180	5.31	0			0	0	72	120	75
1036	2	125258	42	1	2022-08-19	83.5	179	6.5	1	6.1	1	2	1	72	140	97
1037	1	125283	29	1	2017-02-15	75	176	4.42	0			0	0	68	135	85
1038	2	125283	34	1	2022-12-27	78.4	175	4.4	0			0	0	64	135	84
1039	1	125362	32	1	2014-04-30	76	176	5.23	0			0	0	72	120	70
1040	2	125362	37	1	2019-04-28	78.5	173	5.27	0	5.9	1	1	1	72	138	90
1041	1	125408	33	0	2017-12-29	50	157	5.33	0			0	0	72	110	80
1042	2	125408	36	0	2022-02-14	57.1	157	5.8	0			0	0	72	122	76
1043	1	125432	66	1	2014-06-18	74	169	4.89	0			0	0	72	110	70
1044	2	125432	71	1	2019-05-28	76.6	168	4.56	0	5.1	0	0	0	72	175	83
1045	1	125484	55	1	2014-10-28	76	172	5.29	0	5.30	0	0	0	72	160	100
1046	2	125484	60	1	2019-09-20	77.5	171	5.53	0	5.8	1	1	1	72	159	110
1047	1	125597	58	0	2014-09-25	59	153	5.17	0	6.80	2	2	2	92	150	80
1048	2	125597	63	0	2019-04-24			5.3	0			0	0
1049	1	125599	56	0	2015-05-30	59	159	5.95	0			0	0	72	120	70
1050	2	125599	63	0	2020-10-11	59	162	5.94	0			0	0	NA	137	70
1051	1	125637	57	0	2014-07-18	103	146	7.05	2			2	2	72	160	70
1052	2	125637	62	0	2019-07-04			14.03	2	11.6	2	4	2	64	103	60
1053	1	125734	50	0	2015-01-16	65	158	6.18	1	5.30	0	1	1	72	125	80
1054	2	125734	55	0	2020-01-19	63.2	157	5.56	0			0	0	72	127	71
1055	1	125738	56	1	2016-02-14	72	176	5.43	0			0	0	72	145	100
1056	2	125738	63	1	2021-07-28	76.7	177	4.72	0	5.5	0	0	0	72	136	85
1057	1	125763	40	0	2014-08-18	62	159	5.20	0			0	0	72	120	70
1058	2	125763	45	0	2019-08-05	64.6	161	5.18	0			0	0	72	125	68
1059	1	125792	23	0	2016-12-14	53	165	5.79	0	5.00	0	0	0	100	110	70
1060	2	125792	29	0	2021-12-23	52.5	165	4.9	0	5.1	0	0	0	72	100	60
1061	1	125798	35	0	2017-10-11	46	160	4.6	0			0	0	100	100	65
1062	2	125798	38	0	2022-08-15	48.8	160	4.9	0	5.5	0	0	0	72	119	79
1063	1	125800	40	0	2016-01-06	56	165	5.15	0	4.80	0	0	0	72	110	70
1064	2	125800	47	0	2021-12-13	60.2	165	4.5	0	5	0	0	0	72	103	61
1065	1	125803	30	0	2017-12-07	58	165	4.86	0			0	0	72	100	60
1066	2	125803	33	0	2022-01-14	59	165	5.3	0			0	0	72	132	73
1067	1	126102	21	0	2016-12-08	46	160	5.16	0			0	0	72	110	70
1068	2	126102	27	0	2021-12-31	49.1	161	5	0			0	0	72	104	73
1069	1	126190	32	1	2014-03-20	79	165	5.06	0			0	0	72	120	70
1070	2	126190	37	1	2019-04-10	86.3	166	4.81	0			0	0	96	130	82
1071	1	126204	28	0	2017-11-24	46	165	4.87	0			0	0	72	115	70
1072	2	126204	32	0	2022-09-15	48.7	164	5	0	5.6	0	0	0	72	108	71
1073	1	126232	22	1	2015-08-05	72	181	4.51	0			0	0	72	110	70
1074	2	126232	29	1	2020-09-01	75.4	183	5.07	0			0	0	72	112	64
1075	1	126385	27	0	2014-12-04	49	162	4.73	0			0	0	72	120	80
1076	2	126385	31	0	2019-12-02	52.4	163	4.59	0			0	0	72	96	60
1077	1	126546	21	0	2017-03-27	65	171	5.27	0			0	0	84	120	70
1078	2	126546	27	0	2022-02-10	58.7	173	4.7	0			0	0	72	119	70
1079	1	126602	30	0	2017-01-09	0	159	5.53	0	5.40	0	0	0	72	105	65
1080	2	126602	35	0	2022-01-04	50.3	158							72	109	71
1081	1	126650	28	1	2017-11-02	84	180	5.14	0			0	0	72	130	70
1082	2	126650	31	1	2022-09-19	92.7	180	5.3	0	5.6	0	0	0	72	135	71
1083	1	126674	55	0	2014-08-22	60	147	11.02	2			2	2	72	150	90
1084	2	126674	60	0	2019-08-13	58	145	7.14	2			2	2	72	164	78
1085	1	126722	34	0	2014-10-14	67	160	5.68	0			0	0	72	120	80
1086	2	126722	39	0	2019-11-19	63.5	159	5.45	0			0	0	72	136	81
1087	1	126809	64	1	2014-06-16	60	166	9.95	2			2	2		120	70
1088	2	126809	69	1	2019-06-17	66.4	167	10.74	2	10.1	2	4	2	72	130	75
1089	1	126860	29	0	2017-01-24	48	164	4.72	0			0	0	72	100	65
1090	2	126860	34	0	2022-02-09	48	165	4.9	0			0	0	72	117	64
1091	1	126879	58	1	2014-04-10	90	173	5.61	0			0	0	72	130	85
1092	2	126879	63	1	2019-05-08	91.2	173	5.21	0	6.1	1	1	1	72	145	87
1093	1	126944	40	0	2017-12-06	53	163	5.2	0			0	0	72	130	80
1094	2	126944	43	0	2022-09-02	55.1	163	5.2	0	5.6	0	0	0	72	126	83
1095	1	126970	36	1	2017-10-23	97	183	8.1	2			2	2	72	166	90
1096	2	126970	39	1	2022-09-23	89.9	182	8.7	2	7.7	2	4	2	72	157	90
1097	1	127033	35	0	2015-07-22	55	163	5.42	0			0	0	72	110	70
1098	2	127033	42	0	2020-09-14	58.2	164	6.03	0	5.7	1	1	1	72	116	68
1099	1	127191	39	0	2017-12-27	59	158	4.88	0			0	0	72	110	70
1100	2	127191	42	0	2022-02-17	59.7	158	4.9	0	5.1	0	0	0	70	137	89
1101	1	127268	30	0	2017-11-27	56	156	5.27	0			0	0	92	110	70
1102	2	127268	33	0	2022-09-30	59.2	157	5.1	0	5	0	0	0	72	103	65
1103	1	127286	43	1	2017-12-19	78	176	5.18	0			0	0	72	120	80
1104	2	127286	46	1	2022-08-10	83.4	175	5.4	0	5.6	0	0	0	72	111	75
1105	1	127330	42	1	2017-02-21	80	176	5.13	0			0	0	72	120	80
1106	2	127330	47	1	2022-12-23	82.6	177	5.2	0	5.3	0	0	0	80	130	80
1107	1	127466	22	0	2017-03-29	55	154	5.15	0			0	0	92	110	70
1108	2	127466	27	0	2022-02-25	66	154	5	0			0	0	68	122	66
1109	1	127502	63	1	2014-08-14	92	172	4.64	0			0	0	72	140	90
1110	2	127502	68	1	2019-08-07	86.7	172	4.82	0			0	0	96	149	99
1111	1	127543	31	0	2017-09-18	62	159	5.87	0			0	0	72	110	80
1112	2	127543	34	0	2022-08-26	63.7	160							72	121	85
1113	1	127620	42	1	2014-04-11	70	175	5.73	0			0	0	72	100	60
1114	2	127620	47	1	2019-04-23	68.6	175	4.74	0	5.2	0	0	0	76	142	77
1115	1	127631	55	1	2014-06-20	61	165	5.53	0	5.80	1	1	1	96	100	70
1116	2	127631	61	1	2019-06-19	61.3	165	5	0	5.8	1	1	1	96	145	97
1117	1	127676	25	0	2014-08-21	50	163	4.89	0			0	0	72	100	70
1118	2	127676	30	0	2019-08-15	55.5	163	5.03	0			0	0	72	94	61
1119	1	127732	56	0	2014-03-18	44	154	4.83	0			0	0	72	120	75
1120	2	127732	61	0	2019-04-09	46.3	155	4.81	0			0	0	72	142	89
1121	1	127810	27	1	2017-01-24	64	171	5.36	0			0	0	72	120	80
1122	2	127810	32	1	2022-12-26	66.7	172	5.5	0			0	0	88	136	82
1123	1	127880	34	0	2017-11-23	51	163	4.75	0			0	0	100	110	70
1124	2	127880	37	0	2022-08-18	59.5	163	4.7	0	5.5	0	0	0	72	131	83
1125	1	127890	45	0	2014-08-12	76	165	5.62	0			0	0	72	130	70
1126	2	127890	51	0	2019-08-08	80.8	167	5.52	0			0	0	84	167	91
1127	1	127911	26	1	2016-09-21	111	177	6.20	1			1	1	72	140	90
1128	2	127911	32	1	2021-08-04	105	179	17.07	2			2	2	72	147	95
1129	1	128050	27	0	2014-05-16	53	158	5.47	0			0	0	72	120	70
1130	2	128050	32	0	2019-04-30	54.3	159	5.24	0	5.8	1	1	1	72	130	75
1131	1	128086	33	1	2014-04-02	68	181	4.61	0			0	0	72	130	80
1132	2	128086	38	1	2019-05-06	73.4	183	4.87	0	5.2	0	0	0	88	156	96
1133	1	128158	50	1	2014-10-20	71	166	5.10	0			0	0	72	120	70
1134	2	128158	55	1	2019-09-26	70.8	165	4.53	0	5.7	1	1	1	72	124	78
1135	1	128216	20	1	2016-12-07	81	177	5.38	0			0	0	72	120	85
1136	2	128216	26	1	2021-12-09	89.1	179	5.3	0			0	0	72	142	78
1137	1	128402	52	0	2017-10-13	60	160	5.02	0	5.6	0	0	0	72	110	70
1138	2	128402	55	0	2022-08-17	58.7	160							72	127	80
1139	1	128590	34	1	2016-06-12	116	183	5.81	0			0	0	72	110	80
1140	2	128590	41	1	2021-04-01	111.4	185	14.79	2			2	2	96	142	90
1141	1	128677	51	0	2014-08-19	61	159	5.82	0			0	0	72	140	90
1142	2	128677	56	0	2019-08-14	56	159	5.59	0			0	0	92	174	105
1143	1	128701	30	1	2017-09-20	70	172	4.64	0			0	0	72	95	60
1144	2	128701	33	1	2022-08-10	79.9	171	4.9	0	5.2	0	0	0	72	127	78
1145	1	128772	40	1	2014-04-21			5.17	0			0	0
1146	2	128772	45	1	2019-04-17			4.89	0			0	0
1147	1	128837	55	0	2014-04-30	55	159	8.46	2			2	2	72	140	90
1148	2	128837	60	0	2019-04-30	49.8	157	6.93	1	6.7	2	3	2	72	132	91
1149	1	128847	35	1	2017-09-20	112	179	4.9	0			0	0	72	130	85
1150	2	128847	38	1	2022-08-11	122	180	5	0	5.8	1	1	1	72	151	88
1151	1	128943	21	0	2017-03-27	57	166	4.60	0			0	0	72	110	70
1152	2	128943	26	0	2022-02-23	59.9	167	5.7	0			0	0	72	132	94
1153	1	128951	76	0	2014-07-02	53	155	6.19	1			1	1	72	140	85
1154	2	128951	81	0	2019-07-02	52.3	157	5.75	0	6.4	1	1	1	68	163	84
1155	1	129005	40	1	2017-09-30	79	168	4.97	0	5.3	0	0	0	72	130	80
1156	2	129005	43	1	2022-08-24	86.8	169	5.3	0	5.8	1	1	1	72	148	103
1157	1	129013	25	1	2017-02-14	72	175	4.09	0			0	0	72	110	70
1158	2	129013	30	1	2022-04-26	64.5	166	4.2	0			0	0	72	113	71
1159	1	129086	32	0	2016-12-20	63	167	5.29	0	5.10	0	0	0	72	110	70
1160	2	129086	38	0	2021-12-09	58.5	168	4.9	0			0	0	64	115	62
1161	1	129256	33	0	2017-10-31			4.99	0			0	0	72	125	75
1162	2	129256	36	0	2022-09-28	79.3	158	5.2	0	5.7	1	1	1	72	134	87
1163	1	129307	37	1	2015-06-25	64	168	5.00	0			0	0	72	110	80
1164	2	129307	44	1	2020-07-07	64.6	170	5.41	0			0	0	72	118	75
1165	1	129361	66	1	2014-07-03	77	163	5.68	0			0	0	72	140	90
1166	2	129361	71	1	2019-07-03	80.2	165	5.4	0	5.8	1	1	1	112	155	92
1167	1	129430	33	0	2017-10-19	63	159	5.12	0			0	0	72	105	70
1168	2	129430	36	0	2022-10-10	68.2	160	4.9	0	5.5	0	0	0	72	130	79
1169	1	129445	50	0	2015-05-13	66	150	6.55	1			1	1	72	105	70
1170	2	129445	58	0	2020-09-13	67.4	152	6.78	1			1	1	72	144	96
1171	1	129455	32	1	2016-07-28	88	187	5.18	0			0	0	72	130	80
1172	2	129455	38	1	2021-02-25	93.7	188	5.17	0			0	0	72	135	86
1173	1	129546	62	1	2014-04-29	84	174	4.78	0			0	0	72	140	90
1174	2	129546	67	1	2019-04-24	83.2	174	5.34	0	5.2	0	0	0	72	148	95
1175	1	129627	39	0	2015-07-20	62	153	5.12	0			0	0	72	130	90
1176	2	129627	47	0	2020-08-21
1177	1	129684	55	1	2015-11-27	80	168	7.53	2			2	2	72	125	90
1178	2	129684	63	1	2020-12-17	74	168	6.77	1			1	1	72	149	79
1179	1	129751	50	0	2014-09-12	55	159	4.83	0			0	0		120	70
1180	2	129751	54	0	2019-08-19	55	162	5.55	0	6.1	1	1	1	72	123	74
1181	1	129772	66	0	2014-10-22	54	152	5.85	0			0	0	72	185	100
1182	2	129772	71	0	2019-09-27	46.9	152	5.54	0	5.3	0	0	0	56	160	80
1183	1	129861	36	0	2017-09-16	66	165	4.35	0	6.1	1	1	1	72	112	71
1184	2	129861	39	0	2022-09-29	69.7	166	4.9	0	5.4	0	0	0	72	129	86
1185	1	129906	47	1	2014-08-12	64	163	5.44	0			0	0	72	115	80
1186	2	129906	52	1	2019-08-02	63	163	5.48	0			0	0	72	121	76
1187	1	130062	26	0	2016-01-08	51	168	4.49	0	5.30	0	0	0	72	110	70
1188	2	130062	33	0	2021-12-22	53	170	4.7	0			0	0	60	97	63
1189	1	130096	53	0	2014-08-12	52	162	4.44	0			0	0	72	100	60
1190	2	130096	58	0	2019-08-20	54	162	4.8	0			0	0	72	134	83
1191	1	130147	24	0	2015-02-06	67	170	5.64	0	5.40	0	0	0	72	110	70
1192	2	130147	32	0	2020-01-23	73.9	172	5.53	0			0	0	72	120	80
1193	1	130207	28	1	2017-11-02	53	163	4.53	0			0	0	72	115	65
1194	2	130207	31	1	2022-09-23	59	163	4.9	0	5.4	0	0	0	72	120	70
1195	1	130224	44	0	2014-03-17	55	152	5.37	0			0	0	72	110	75
1196	2	130224	49	0	2019-05-13	54.6	154	5.38	0			0	0	72	143	86
1197	1	130298	39	1	2017-09-18	68	160	4.45	0			0	0	72	100	70
1198	2	130298	42	1	2022-08-05	73.1	160	5.4	0	5.4	0	0	0	72	115	59
1199	1	130338	22	1	2014-08-14	58	176	4.76	0			0	0	72	110	70
1200	2	130338	27	1	2019-08-05	66	176	4.78	0			0	0	72	126	83
1201	1	130348	43	1	2014-06-20	83	173	6.01	0			0	0	72	120	80
1202	2	130348	48	1	2019-11-22	84.6	172	5.7	0	6.1	1	1	1	64	122	73
1203	1	130371	40	0	2014-04-11	61	160	5.18	0			0	0	72	140	90
1204	2	130371	45	0	2019-05-15	63.2	161	4.96	0	5.6	0	0	0	72	148	83
1205	1	130391	35	1	2017-11-01	72	173	4.56	0			0	0	72	110	70
1206	2	130391	39	1	2022-10-12	76.2	173	5	0	5	0	0	0	72	143	88
1207	1	130477	26	0	2016-03-21	64	164	4.98	0			0	0	72	120	70
1208	2	130477	32	0	2021-04-21	64.6	166	5.34	0	5.5	0	0	0	72	139	69
1209	1	130498	29	0	2017-10-20	54	161	5.3	0			0	0	96	105	80
1210	2	130498	32	0	2022-10-10	63.1	162	6.3	1	6.1	1	2	1	72	120	77
1211	1	130526	55	0	2014-09-10	63	161	4.96	0	5.70	1	1	1	72	135	90
1212	2	130526	60	0	2019-10-15	60.2	161	5.93	0	6	1	1	1	116	169	106
1213	1	130584	56	1	2017-10-12	79	180	5.51	0	5.8	1	1	1	72	140	110
1214	2	130584	59	1	2022-07-14	81.2	178	5.4	0	5.8	1	1	1	72	150	102
1215	1	130731	42	1	2017-10-25	85	180	5.08	0			0	0	72	120	70
1216	2	130731	46	1	2022-09-29	81.2	180	5.3	0	5.7	1	1	1	72	127	78
1217	1	130761	39	0	2017-11-21	58	157	4.89	0			0	0	72	110	65
1218	2	130761	42	0	2022-08-05	55.5	155	5.1	0	5.4	0	0	0	72	130	74
1219	1	130766	51	0	2014-08-20	48	148	4.76	0			0	0	68	90	60
1220	2	130766	56	0	2019-08-13	48.4	147	4.85	0			0	0	72	134	73
1221	1	131056	66	0	2014-04-10	66	152	8.98	2			2	2	72	130	80
1222	2	131056	72	0	2019-04-16	63.3	154	10.13	2	8.2	2	4	2	68	158	76
1223	1	131058	79	0	2014-07-01	75	159	5.32	0			0	0	72	140	70
1224	2	131058	84	0	2019-07-02	81.5	163	5.49	0	5.7	1	1	1	72	167	81
1225	1	131121	31	0	2017-01-25	53	164	4.49	0	5.00	0	0	0	72	110	70
1226	2	131121	37	0	2022-02-07	56.1	166	5.1	0			0	0	72	149	92
1227	1	131175	64	1	2014-04-29	71	173	13.74	2			2	2	72	120	80
1228	2	131175	69	1	2019-04-26	69.7	173	15.48	2	10.7	2	4	2	72	119	71
1229	1	131234	33	0	2016-10-20	60	166	5.15	0			0	0	72	115	70
1230	2	131234	39	0	2021-10-08	61.1	167	5.8	0			0	0	72	122	67
1231	1	131254	54	1	2014-08-18	89	165	7.95	2			2	2	72	130	70
1232	2	131254	59	1	2019-08-14	82.8	166	7.78	2			2	2	108	151	75
1233	1	131298	36	1	2014-10-09	51	164	4.77	0			0	0	72	120	80
1234	2	131298	41	1	2019-09-23	48.7	165	4.94	0	5.6	0	0	0	72	121	81
1235	1	131308	25	0	2017-01-26	49	165	5.23	0			0	0	110	120	80
1236	2	131308	31	0	2022-02-17	54.3	167	6	0			0	0	72	131	76
1237	1	131410	72	1	2014-05-07	65	165	6.06	0	5.80	1	1	1	72	130	80
1238	2	131410	77	1	2019-05-22	62.7	166	5.83	0	5.7	1	1	1	96	173	103
1239	1	131426	58	1	2014-08-19	75	168	7.18	2			2	2	72	135	90
1240	2	131426	64	1	2019-08-13	73.6	168	8.26	2			2	2	72	161	90
1241	1	131454	34	0	2017-12-20	70	159	4.57	0			0	0	72	90	60
1242	2	131454	37	0	2022-01-20	65.4	162	5.5	0			0	0	108	124	80
1243	1	131505	41	1	2017-10-31	93	165	5.65	0			0	0	92	120	80
1244	2	131505	45	1	2022-10-28	85.9	166	5.3	0	5.6	0	0	0	72	134	78
1245	1	131511	32	1	2014-12-24	80	175	5.96	0			0	0	72	120	70
1246	2	131511	37	1	2019-03-14	78.2	177	9.94	2			2	2	72	122	83
1247	1	131552	27	0	2014-10-24	51	169	5.45	0			0	0	72	100	65
1248	2	131552	32	0	2019-06-05	54.4	170	5.21	0	5.2	0	0	0	72	121	68
1249	1	131569	39	0	2014-12-05	70	154	4.91	0			0	0	72	160	100
1250	2	131569	44	0	2019-11-01	68.9	156	4.86	0			0	0	72	143	116
1251	1	131598	30	0	2016-03-22	52	170	4.93	0			0	0	72	100	65
1252	2	131598	36	0	2021-04-14	53.2	172	5.05	0	4.1	0	0	0	72	116	73
1253	1	131638	37	0	2017-09-23	67	167	5	0	5.4	0	0	0	72	135	75
1254	2	131638	40	0	2022-10-20	68.3	166	5.1	0	5.4	0	0	0	72	120	81
1255	1	131640	39	0	2014-04-23	66	161	5.08	0			0	0	72	120	60
1256	2	131640	44	0	2019-04-24	64.9	163	4.85	0	5.3	0	0	0	72	116	70
1257	1	131677	32	1	2014-08-27	72	169	4.77	0			0	0	72	125	90
1258	2	131677	37	1	2019-11-06	65.8	170	4.85	0			0	0	68	128	83
1259	1	131788	51	1	2014-04-29	86	175	6.73	1			1	1	72	135	80
1260	2	131788	56	1	2019-04-19	81.1	177	6.47	1	6.2	1	2	1	72	160	95
1261	1	131797	47	1	2014-08-19	74	171	5.19	0			0	0	72	130	90
1262	2	131797	52	1	2019-08-08	79.6	171	5.42	0			0	0	72	150	98
1263	1	131845	37	0	2017-11-24	52	149	4.64	0			0	0	92	110	70
1264	2	131845	40	0	2022-09-02	52.4	151	4.6	0	5.4	0	0	0	72	103	72
1265	1	131848	27	1	2017-04-01	67	170	5.48	0			0	0	72	110	80
1266	2	131848	32	1	2022-09-16	77.2	171	4.7	0	5.3	0	0	0	72	123	83
1267	1	131852	33	1	2017-11-22	87	179	5.4	0			0	0	72	110	80
1268	2	131852	36	1	2022-08-11	66.5	177	4.9	0	5.4	0	0	0	72	119	72
1269	1	131919	36	1	2017-09-18	70	173	5.21	0			0	0	72	130	90
1270	2	131919	39	1	2022-08-04	76.8	173	5.9	0	6.2	1	1	1	72	147	88
1271	1	131935	50	0	2014-06-19	56	163	5.04	0	5.30	0	0	0	72	115	75
1272	2	131935	56	0	2019-06-18	50.8	165	5.1	0	5.6	0	0	0	72	116	74
1273	1	131940	39	1	2017-05-24	74	173	4.79	0			0	0	72	130	75
1274	2	131940	44	1	2022-07-04	73.7	176	5.2	0			0	0	72	116	66
1275	1	131957	55	1	2014-09-25	77	182	5.41	0			0	0	72	100	70
1276	2	131957	60	1	2019-12-17	84.2	182	6	0	5.7	1	1	1	72	124	77
1277	1	131965	61	1	2014-07-27	63	170	10.55	2			2	2	96	110	80
1278	2	131965	66	1	2019-06-16	65	170	11.91	2			2	2	96	132	58
1279	1	132041	43	0	2014-08-13	63	164	5.50	0			0	0	92	120	70
1280	2	132041	48	0	2019-08-02	62.4	164	5.53	0			0	0	72	159	74
1281	1	132058	41	1	2014-08-19	94	179	6.69	1			1	1	72	140	90
1282	2	132058	46	1	2019-08-08	95.7	179	6.81	1			1	1	72	151	101
1283	1	132093	42	1	2017-11-21	81	177	5.98	0			0	0	72	120	70
1284	2	132093	45	1	2022-08-30	86.6	175	6.3	1	5.9	1	2	1	72	122	83
1285	1	132106	44	1	2017-11-29	75	167	4.76	0			0	0	72	130	100
1286	2	132106	47	1	2022-08-30	78.3	166	5.6	0	6	1	1	1	72	147	105
1287	1	132177	69	0	2014-07-01	66	154	8.47	2			2	2	88	120	70
1288	2	132177	74	0	2019-07-01			7.88	2	7.8	2	4	2	72	173	96
1289	1	132290	52	0	2014-08-22	83	162	5.05	0			0	0	72	140	95
1290	2	132290	57	0	2019-08-13	89.6	160	5.26	0			0	0	72	155	75
1291	1	132291	41	0	2014-08-19			6.13	1			1	1	72	120	70
1292	2	132291	46	0	2019-08-08	62.5	155	6.02	0			0	0	76	135	83
1293	1	132340	57	1	2014-08-21	70	165	5.33	0			0	0	72	140	80
1294	2	132340	63	1	2019-08-20	69.4	164	5.57	0			0	0	72	139	81
1295	1	132384	28	0	2017-02-08	59	162	5.86	0			0	0	72	120	85
1296	2	132384	33	0	2022-02-10	61.6	164	5.5	0			0	0	72	,126	85
1297	1	132484	36	1	2017-11-27	92	177	5.15	0			0	0	72	140	100
1298	2	132484	40	1	2022-08-12	96.5	177	5.2	0	5.1	0	0	0	72	141	93
1299	1	132504	37	1	2017-09-19	71	174	4.51	0			0	0	72	100	60
1300	2	132504	40	1	2022-08-09	73.9	173	5.2	0	5.1	0	0	0	72	133	85
1301	1	132511	40	1	2014-10-15	77	173	6.01	0			0	0	72	125	90
1302	2	132511	45	1	2019-12-03	77.9	173	6.26	1			1	1	72	133	88
1303	1	132525	36	1	2017-11-30	70	172	4.65	0			0	0	72	130	80
1304	2	132525	39	1	2022-01-06	79.1	171	5.7	0	5.4	0	0	0	NA	NA	NA
1305	1	132543	55	1	2014-06-16	84	171	5.48	0	5.50	0	0	0	72	140	90
1306	2	132543	62	1	2019-06-19	47.9	168	5.17	0	5.9	1	1	1	108	148	105
1307	1	132547	53	0	2014-08-21	45	147	5.21	0			0	0	72	120	70
1308	2	132547	59	0	2019-08-23	49	148	5.18	0			0	0	100	144	76
1309	1	132553	50	0	2014-02-28	68	159	5.79	0			0	0	72	110	70
1310	2	132553	55	0	2019-05-14	68.3	161	5.72	0	6.1	1	1	1	72	170	105
1311	1	132623	58	1	2014-03-24	67	166	5.99	0			0	0	72	120	75
1312	2	132623	63	1	2019-04-16	63	166	5.41	0	6.1	1	1	1	76	140	81
1313	1	132664	32	1	2017-09-29	89	183	5.93	0			0	0	72	110	60
1314	2	132664	35	1	2022-08-10	88.3	183	5.7	0	6	1	1	1	72	121	76
1315	1	132716	23	1	2017-12-05	79	181	5.41	0			0	0	72	130	80
1316	2	132716	27	1	2022-09-14	98.2	180	5	0	5.2	0	0	0	72	127	80
1317	1	132733	36	1	2017-09-12	63	166	5.47	0			0	0	72	100	60
1318	2	132733	39	1	2022-09-27	62.2	167	5.2	0	5.8	1	1	1	72	101	66
1319	1	132744	56	0	2017-12-11	53	170	4.33	0	4.9	0	0	0	72	120	80
1320	2	132744	59	0	2022-04-14	56.4	170	4.3	0	4.9	0	0	0	72	130	80
1321	1	132852	38	0	2017-12-26	61	159	5.01	0			0	0	72	110	70
1322	2	132852	41	0	2022-01-24	68.4	160	5.1	0	5.2	0	0	0	72	113	70
1323	1	132884	49	1	2014-08-18	61	165	6.04	0			0	0	72	120	90
1324	2	132884	54	1	2019-08-07	64.7	165	6.08	0			0	0	92	128	80
1325	1	132907	58	1	2015-02-11	84	182	11.34	2	7.90	2	4	2	72	125	75
1326	2	132907	65	1	2020-10-21	79.6	182	10.95	2	8.1	2	4	2	60	170	95
1327	1	132966	36	1	2017-11-03	74	182	4.4	0			0	0	72	115	68
1328	2	132966	40	1	2022-09-28	78.6	183	4.8	0	5.5	0	0	0	72	122	76
1329	1	132983	62	1	2014-07-26	86	177	5.33	0			0	0	72	120	80
1330	2	132983	67	1	2019-04-20	87.4	178	5.27	0			0	0	68	139	79
1331	1	132987	19	0	2015-06-24	44	145	4.46	0			0	0	96	100	65
1332	2	132987	26	0	2020-01-09	42.6	145	4.68	0			0	0	72	111	63
1333	1	133001	56	1	2014-12-24	83	182	5.83	0	5.70	1	1	1	72	120	80
1334	2	133001	61	1	2019-04-14	85	182	4.84	0			0	0	72	124	88
1335	1	133004	54	1	2014-04-29	76	179	6.60	1			1	1	72	120	80
1336	2	133004	59	1	2019-04-26	76	180	6.29	1	6.2	1	2	1	72	151	90
1337	1	133091	30	0	2016-09-23	72	162	4.56	0			0	0	72	110	80
1338	2	133091	36	0	2021-09-29	NA	NA	5.4	0	5.3	0	0	0	72	131	84
1339	1	133120	23	1	2017-12-18	84	170	5.05	0			0	0	72	141	80
1340	2	133120	26	1	2022-11-15	100.6	170	4.8	0	5.4	0	0	0	116	146	92
1341	1	133128	43	1	2014-03-10	80	160	5.08	0			0	0	72	120	85
1342	2	133128	48	1	2019-02-28	80.9	161	5.66	0			0	0	72	162	93
1343	1	133162	34	1	2016-11-04	70	170	4.81	0			0	0	72	120	80
1344	2	133162	41	1	2021-12-24	79.2	171	5.2	0	5.5	0	0	0	72	123	84
1345	1	133175	61	1	2017-05-13	92	178	7.36	2			2	2	72	140	90
1346	2	133175	66	1	2022-07-31	95	178	8.5	2	5.2	0	2	2	NA	146	72
1347	1	133233	74	1	2015-07-03	72	165	5.27	0			0	0	56	160	80
1348	2	133233	81	1	2020-08-07	76.6	166	5.1	0			0	0	72	178	81
1349	1	133428	49	0	2014-08-18	58	155	5.22	0			0	0	72	130	80
1350	2	133428	54	0	2019-08-05	63	157	4.98	0			0	0	72	148	79
1351	1	133432	38	1	2016-10-18	62	170	4.32	0			0	0	60	110	80
1352	2	133432	44	1	2021-09-26	67.6	171	5.4	0	5.3	0	0	0	56	116	74
1353	1	133436	49	1	2014-12-16	84	171	11.19	2	6.10	1	3	2
1354	2	133436	56	1	2019-12-12	80.4	170	8.81	2			2	2	72	130	80
1355	1	133484	51	1	2014-05-14	71	172	5.44	0	5.60	0	0	0	72	140	80
1356	2	133484	56	1	2019-05-08	72.5	173	5.12	0	5.7	1	1	1	72	140	82
1357	1	133517	29	1	2017-11-28	80	169	5.03	0			0	0	72	140	85
1358	2	133517	32	1	2022-08-11	83.5	168	5.8	0	6	1	1	1	72	169	102
1359	1	133561	28	0	2015-07-21	65	163	5.18	0			0	0	72	110	70
1360	2	133561	35	0	2020-08-28
1361	1	133662	30	1	2017-02-22	92	171	5.58	0	5.40	0	0	0	72	135	85
1362	2	133662	35	1	2022-01-28	NA	NA	5.8	0			0	0	72	142	82
1363	1	133866	50	0	2015-12-16	71	173	5.37	0	5.70	1	1	1	72	110	65
1364	2	133866	58	0	2020-11-04	69.8	174	5.13	0	6.1	1	1	1	NA	NA	NA
1365	1	133937	56	0	2014-07-19	60	150	6.59	1			1	1	72	120	80
1366	2	133937	61	0	2019-04-14	61.6	148	9.58	2			2	2	72	136	84
1367	1	133981	29	1	2017-09-20	91	172	5.39	0			0	0	72	120	80
1368	2	133981	32	1	2022-08-26	92	172	5.2	0	5.1	0	0	0	72	171	103
1369	1	134014	25	1	2017-02-27	53	174	5.27	0			0	0	72	100	60
1370	2	134014	30	1	2022-08-30	63.8	176	5.6	0			0	0	72	113	62
1371	1	134018	36	1	2017-09-25	63	157	5.47	0			0	0	72	115	90
1372	2	134018	40	1	2022-09-15	67.9	157	4.9	0	5.8	1	1	1	72	136	92
1373	1	134084	31	1	2017-12-26	73	183	5.32	0			0	0	72	130	80
1374	2	134084	34	1	2022-08-11	87.3	182	4.9	0	5.6	0	0	0	72	128	83
1375	1	134116	52	1	2014-07-03	99	182	5.49	0			0	0	72	100	60
1376	2	134116	57	1	2019-09-20	98.2	182	4.95	0	5.9	1	1	1	72	119	79
1377	1	134158	32	1	2016-09-22	79	182	4.84	0			0	0	72	120	80
1378	2	134158	38	1	2021-05-12	78.6	183	5.35	0	5.7	1	1	1	56	90	60
1379	1	134234	42	1	2017-10-16	78	173	5.24	0	5.5	0	0	0	72	110	70
1380	2	134234	45	1	2022-08-19
1381	1	134285	26	0	2015-08-07	54	163	4.84	0			0	0	72	110	70
1382	2	134285	33	0	2020-08-21
1383	1	134288	27	0	2017-12-27	50	161	5.24	0			0	0	72	110	65
1384	2	134288	30	0	2022-01-27	53	165	5.2	0			0	0	110	129	90
1385	1	134309	29	1	2017-09-25	58	171	5.34	0			0	0	90	110	70
1386	2	134309	32	1	2022-08-31	66.6	171	5.3	0	5.7	1	1	1	72	115	62
1387	1	134342	37	1	2014-05-06	81	175	5.46	0			0	0	72	120	70
1388	2	134342	42	1	2019-04-30	80.7	175	5.54	0	5.4	0	0	0	72	130	73
1389	1	134354	52	1	2014-08-22	68	172	5.29	0			0	0	72	140	110
1390	2	134354	57	1	2019-08-08	73.2	171	5.04	0			0	0	72	151	92
1391	1	134420	71	0	2014-07-08	51	152	4.66	0			0	0	72	140	80
1392	2	134420	76	0	2019-07-09	46.6	153	4.81	0	5.9	1	1	1	72	139	73
1393	1	134485	26	0	2014-07-04	54	165	5.06	0			0	0	72	100	60
1394	2	134485	31	0	2019-06-05	54.8	164	5.11	0	5.2	0	0	0	72	107	70
1395	1	134526	54	0	2014-08-07	56	151	5.06	0	5.10	0	0	0
1396	2	134526	59	0	2019-01-28	50.1	151	4.71	0			0	0	72	129	76
1397	1	134536	31	0	2014-03-25	59	165	4.68	0			0	0	72	120	70
1398	2	134536	36	0	2019-08-06	60.7	166	4.97	0			0	0	72	118	70
1399	1	134627	46	0	2014-08-13	62	155	5.91	0			0	0	72	120	80
1400	2	134627	51	0	2019-08-12	55.2	156	5.51	0			0	0	72	146	83
1401	1	134630	48	0	2014-08-12	61	171	4.89	0			0	0	72	100	70
1402	2	134630	53	0	2019-08-16	65.8	172	5.34	0			0	0	72	115	60
1403	1	134693	41	1	2014-08-21	80	171	5.55	0			0	0	72	120	90
1404	2	134693	46	1	2019-08-01	80.1	169	5.59	0			0	0	72	123	84
1405	1	134697	38	0	2017-11-20	48	161	5.87	0			0	0	72	90	60
1406	2	134697	42	0	2022-09-07	50.2	159	4.8	0	5.2	0	0	0	72	126	83
1407	1	134751	29	1	2014-09-03	83	179	4.65	0			0	0	72	120	70
1408	2	134751	35	1	2019-01-30	69.9	175	4.85	0			0	0	96	125	69
1409	1	134861	35	0	2015-05-20	55	165	5.01	0			0	0	72	90	60
1410	2	134861	42	0	2020-09-18	60.8	164	5.23	0			0	0	NA	NA	NA
1411	1	134903	78	1	2014-03-28			5.49	0			0	0		110	70
1412	2	134903	83	1	2019-04-16	59.2	160	4.73	0	5.4	0	0	0	72	140	75
1413	1	134983	30	1	2016-06-21	57	172	4.42	0			0	0	72	130	80
1414	2	134983	37	1	2021-08-31	59.4	173	5.28	0			0	0	72	125	70
1415	1	134992	45	1	2014-08-18	84	165	6.89	1			1	1	72	120	70
1416	2	134992	50	1	2019-08-05	82.8	166	10.78	2			2	2	72	145	79
1417	1	135062	37	1	2014-08-21	77	179	5.67	0			0	0	72	130	100
1418	2	135062	42	1	2019-08-13	77.9	178	6.23	1			1	1	72	137	94
1419	1	135063	58	0	2015-08-31	59	164	5.41	0			0	0	72	110	70
1420	2	135063	65	0	2020-11-02	66.3	163	6.38	1			1	1	72	145	71
1421	1	135065	25	1	2016-10-26	92	179	5.23	0			0	0	72	120	80
1422	2	135065	32	1	2021-09-23	97.9	179	6.3	1			1	1	72	144	90
1423	1	135078	56	0	2014-08-15	53	156	5.09	0			0	0	72	100	60
1424	2	135078	61	0	2019-08-14	53	155	5.38	0			0	0	72	162	87
1425	1	135119	24	0	2015-12-09	46	158	4.74	0			0	0	104	115	80
1426	2	135119	31	0	2020-11-11	50	160	5.23	0	5.4	0	0	0	72	131	75
1427	1	135296	29	1	2017-09-19	96	175	4.99	0			0	0	72	120	80
1428	2	135296	32	1	2022-08-10	107.5	176	5.9	0	5.7	1	1	1	72	123	73
1429	1	135357	38	1	2017-10-26	77	173	5.53	0			0	0	72	110	70
1430	2	135357	41	1	2022-10-20	78.3	173	5.1	0	5.5	0	0	0	72	114	66
1431	1	135449	66	0	2014-08-18	72	159	5.56	0			0	0	64	130	85
1432	2	135449	71	0	2019-08-14	70	159	5.45	0			0	0	72	157	78
1433	1	135451	63	1	2014-05-15	69	169	5.01	0			0	0	72	125	80
1434	2	135451	68	1	2019-11-19	72.2	169	5.32	0			0	0	72	156	77
1435	1	135536	27	0	2017-09-22	70	160	5.22	0			0	0	96	120	77
1436	2	135536	30	0	2022-09-28	66.1	161	5.3	0	5.7	1	1	1	72	109	68
1437	1	135686	44	0	2014-05-04	58	155	4.82	0			0	0	72	100	60
1438	2	135686	49	0	2019-04-23	56.6	155	4.38	0	5.2	0	0	0	72	106	60
1439	1	135797	32	1	2017-10-12	65	172	5.31	0			0	0	64	120	70
1440	2	135797	35	1	2022-08-09	71.7	170	5.6	0	5.2	0	0	0	72	136	87
1441	1	135831	57	1	2014-04-29	68	175	5.04	0			0	0	64	140	90
1442	2	135831	62	1	2019-04-29	66.3	176	5.58	0	6	1	1	1	72	158	96
1443	1	135952	31	1	2017-11-27	60	180	5.04	0			0	0	72	110	70
1444	2	135952	34	1	2022-09-16	62.8	180	4.7	0	5.1	0	0	0	72	123	71
1445	1	135954	29	0	2017-04-07	56	160	5.20	0			0	0	72	110	70
1446	2	135954	34	0	2022-09-09	56.3	160	4.9	0	5.4	0	0	0	72	113	72
1447	1	135978	50	1	2017-07-07	75	163	4.74	0			0	0	72	104	66
1448	2	135978	55	1	2022-08-22	77.9	162	7.2	2	5.9	1	3	2	72	133	90
1449	1	135991	47	0	2014-08-06	52	157	4.61	0			0	0	72	90	70
1450	2	135991	52	0	2019-09-20	52.3	156	5.13	0	5.3	0	0	0	72	123	73
1451	1	136099	44	1	2014-12-09	80	179	4.85	0			0	0	72	120	95
1452	2	136099	49	1	2019-10-12	80.9	179	5.13	0	5.7	1	1	1	72	126	84
1453	1	136167	61	0	2014-07-27	61	163	5.01	0			0	0	72	120	70
1454	2	136167	66	0	2019-04-13	63.5	164	4.99	0			0	0	72	139	73
1455	1	136169	60	1	2014-06-11	77	169	5.74	0	6.10	1	1	1	72	140	90
1456	2	136169	65	1	2019-05-28	78.5	170	5.93	0	6.5	2	2	2	72	171	103
1457	1	136183	45	1	2014-12-05	83	173	6.44	1			1	1	72	170	120
1458	2	136183	49	1	2019-11-06	83.2	174	6.24	1			1	1	90	151	104
1459	1	136202	39	1	2016-10-25	91	176	4.62	0			0	0	88	135	100
1460	2	136202	45	1	2021-09-22	87.8	177	5.2	0			0	0	72	136	96
1461	1	136232	26	0	2014-01-10	56	161	4.79	0	5.30	0	0	0	72	120	70
1462	2	136232	32	0	2019-02-26	71.2	163	5.03	0			0	0	72	128	86
1463	1	136249	24	1	2014-05-21	76	183	5.49	0			0	0	72	120	70
1464	2	136249	28	1	2019-04-11	77.2	183	4.46	0	5.5	0	0	0	72	118	73
1465	1	136258	32	1	2017-09-20	99	171	5.28	0			0	0	72	105	80
1466	2	136258	35	1	2022-08-09	105.6	171	6	0	5.8	1	1	1	72	157	104
1467	1	136327	31	1	2014-12-04	80	173	5.23	0			0	0	72	155	95
1468	2	136327	36	1	2019-02-15	83.9	174	4.67	0			0	0	92	164	99
1469	1	136517	38	1	2017-11-24	65	164	4.71	0			0	0	72	110	70
1470	2	136517	42	1	2022-08-19	68.1	164	4.7	0	5.4	0	0	0	72	128	75
1471	1	136527	50	1	2014-08-14	67	167	5.85	0			0	0	72	100	70
1472	2	136527	55	1	2019-08-12	71.2	168	10.31	2			2	2	72	161	90
1473	1	136596	29	1	2017-09-18	91	176	5.32	0			0	0	72	100	65
1474	2	136596	32	1	2022-08-31	92.4	175	5	0	5.3	0	0	0	72	132	77
1475	1	136650	51	0	2014-08-13	57	157	5.10	0			0	0	72	100	70
1476	2	136650	56	0	2019-08-05	54.8	157	4.97	0			0	0	72	118	68
1477	1	136797	47	0	2017-11-21	50	155	5.26	0			0	0	72	100	65
1478	2	136797	50	0	2022-08-09	50.9	155	5.5	0	5.3	0	0	0	72	127	84
1479	1	136813	44	1	2017-09-19	68	166	5.52	0			0	0	72	110	70
1480	2	136813	47	1	2022-08-09	75.4	168	6.8	1	5.7	1	2	1	72	116	73
1481	1	137036	35	1	2014-08-12	69	176	5.05	0			0	0	72	120	75
1482	2	137036	40	1	2019-08-06	72.4	177	6.14	1			1	1	72	148	91
1483	1	137128	25	1	2014-07-24	85	178	4.50	0			0	0	72	110	80
1484	2	137128	30	1	2019-11-28	97.9	179	5.21	0	5.1	0	0	0	72	126	71
1485	1	137185	27	1	2017-09-28	56	164	4.55	0			0	0	72	110	60
1486	2	137185	30	1	2022-09-28	63.8	164	4.5	0	5.3	0	0	0	72	111	66
1487	1	137190	50	0	2014-05-20	68	168	5.72	0	6.00	1	1	1	72	120	70
1488	2	137190	55	0	2019-06-10	65.4	168	5.17	0	5.7	1	1	1	72	148	83
1489	1	137256	39	1	2014-08-18	85	180	7.04	2			2	2	72	100	75
1490	2	137256	44	1	2019-08-08	87	181	8.83	2			2	2	72	136	80
1491	1	137293	38	0	2014-08-13	45	149	5.15	0			0	0	72	110	80
1492	2	137293	42	0	2019-08-15	50.2	150	4.74	0			0	0	90	116	70
1493	1	137309	26	1	2017-01-24	77	180	4.87	0			0	0	72	120	80
1494	2	137309	31	1	2022-01-28	73.5	184	4.6	0			0	0	72	120	77
1495	1	137310	62	0	2014-05-14	60	152	5.47	0			0	0	72	100	65
1496	2	137310	67	0	2019-04-28	56.1	154	5.39	0	6	1	1	1	72	144	81
1497	1	137312	36	1	2014-09-03	58	169	5.43	0			0	0	72	120	70
1498	2	137312	42	1	2019-12-13	65.4	171	4.94	0	5.6	0	0	0	72	132	78
1499	1	137378	50	0	2014-05-04	70	167	7.59	2			2	2		120	85
1500	2	137378	54	0	2019-04-16	65.7	168	8.8	2	7.7	2	4	2	72
1501	1	137409	50	0	2014-08-15	60	171	5.08	0			0	0	72	120	80
1502	2	137409	56	0	2019-08-12	58.7	170	4.85	0			0	0	72	137	104
1503	1	137494	37	1	2017-09-23	78	174	4.95	0	5.4	0	0	0	72	130	85
1504	2	137494	40	1	2022-10-22	84.6	175	5.8	0	5.6	0	0	0	72	134	85
1505	1	137499	50	1	2016-11-07	76	170	5.24	0	5.60	0	0	0	72	120	80
1506	2	137499	56	1	2021-09-03	77.5	172	5.45	0			0	0	72	129	93
1507	1	137527	30	0	2017-12-28	58	167	4.74	0			0	0	72	93	62
1508	2	137527	33	0	2022-01-06	64.6	167	5.1	0			0	0	72	120	75
1509	1	137631	30	0	2017-10-12	72	162	4.91	0			0	0	72	125	78
1510	2	137631	33	0	2022-01-21	70.2	162	5.4	0	5.7	1	1	1	72	115	68
1511	1	137675	30	1	2014-05-06	76	173	4.54	0			0	0	92	120	80
1512	2	137675	35	1	2019-04-26	67.6	176	5.02	0	5.5	0	0	0	72	122	70
1513	1	137725	50	1	2014-05-27	59	165	4.61	0	5.60	0	0	0	72	120	70
1514	2	137725	55	1	2019-03-26	65.1	167	5.01	0	5.6	0	0	0	72	144	94
1515	1	137787	31	0	2017-05-25	47	158	4.15	0			0	0	72	125	75
1516	2	137787	36	0	2022-07-13	47.4	158	4.2	0			0	0	78	112	71
1517	1	137833	37	0	2017-12-18	52	160	5.73	0			0	0	72	110	70
1518	2	137833	40	0	2022-12-20	59.6	159	5.3	0	6.1	1	1	1	72	107	62
1519	1	137843	34	0	2014-12-05	56	161	5.25	0			0	0	72	100	60
1520	2	137843	39	0	2019-11-20	59.8	163	4.64	0			0	0	96	107	65
1521	1	137858	49	0	2014-05-06			5.31	0			0	0	72	120	80
1522	2	137858	54	0	2019-04-30	81.4	160	6.12	1	6.3	1	2	1	116	155	99
1523	1	137860	39	0	2017-10-24	51	162	4.81	0			0	0	72	90	60
1524	2	137860	42	0	2022-09-14	55	161	4.8	0	5.5	0	0	0	72	120	68
1525	1	137953	37	1	2017-11-15	60	170	5.79	0			0	0	72	120	70
1526	2	137953	40	1	2022-09-29	66.6	169	5.9	0	5.6	0	0	0	90	128	71
1527	1	137968	29	1	2017-09-19	78	162	5.25	0			0	0	72	125	80
1528	2	137968	32	1	2022-08-03	83.9	162	5.6	0	5.6	0	0	0	72	165	111
1529	1	137973	32	1	2014-09-04	73	169	5.31	0			0	0	72	100	60
1530	2	137973	37	1	2019-10-31	66.7	170	5.15	0	5	0	0	0	72	136	78
1531	1	138038	37	1	2017-09-20	68	172	5.17	0			0	0	72	110	70
1532	2	138038	40	1	2022-08-02	74.2	172	5.2	0	5.5	0	0	0	72	124	63
1533	1	138041	38	1	2017-09-20	72	165	7.71	2			2	2	72	130	100
1534	2	138041	41	1	2022-08-09	69.1	164	7.7	2	8	2	4	2	72	138	88
1535	1	138104	36	1	2017-10-10	91	175	4.88	0			0	0	72	150	110
1536	2	138104	39	1	2022-08-17	73.2	173	5	0	5.4	0	0	0	72	133	96
1537	1	138204	71	0	2014-09-03	50	151	5.92	0			0	0	72	130	70
1538	2	138204	76	0	2019-09-02	52.7	152	6.14	1	6.3	1	2	1	72	146	67
1539	1	138244	52	0	2014-08-21	61	165	5.51	0			0	0	72	120	80
1540	2	138244	56	0	2019-08-06	59.9	165	5.48	0			0	0	80	147	88
1541	1	138264	37	0	2017-10-11	50	165	5.53	0			0	0	72	127	76
1542	2	138264	40	0	2022-01-11	55.7	166	5.9	0	5.2	0	0	0	72	119	75
1543	1	138347	27	1	2016-05-09	81	184	4.90	0			0	0	72	125	80
1544	2	138347	33	1	2021-07-30	79.9	185	5.31	0			0	0	96	120	72
1545	1	138554	50	0	2014-08-12	65	160	5.34	0			0	0	72	120	80
1546	2	138554	56	0	2019-08-14	66.6	160	5.66	0			0	0	96	151	93
1547	1	138563	26	0	2014-03-05	61	157	4.78	0			0	0	72	100	60
1548	2	138563	31	0	2019-05-24	63	157	4.96	0	5.5	0	0	0	72	103	61
1549	1	138609	66	0	2014-08-22	59	157	5.43	0			0	0	72	90	60
1550	2	138609	71	0	2019-08-07	52.6	157	5.19	0			0	0	60	104	60
1551	1	138635	40	1	2014-08-25	82	183	4.83	0			0	0	72	120	80
1552	2	138635	45	1	2019-03-20	79.4	184	4.81	0	5	0	0	0	72	112	71
1553	1	138653	36	1	2017-11-21	86	178	5.54	0			0	0	72	110	80
1554	2	138653	39	1	2022-08-12	93.4	177	5.5	0	5.5	0	0	0	72	139	88
1555	1	138669	67	0	2015-07-02	81	156	5.63	0			0	0	72	130	90
1556	2	138669	74	0	2020-08-18	70.6	157	5.69	0			0	0	72	145	90
1557	1	138700	36	0	2017-12-26	58	159	5.09	0			0	0	72	110	70
1558	2	138700	39	0	2022-02-16	58	159	5.6	0			0	0	72	103	67
1559	1	138737	29	0	2014-08-20	79	169	5.31	0			0	0	72	120	70
1560	2	138737	34	0	2019-08-13	69.4	169	5.05	0			0	0	72	103	60
1561	1	138760	29	0	2017-10-12	47	167	4.66	0			0	0	72	131	84
1562	2	138760	32	0	2022-01-27	51.3	168	4.9	0	4.8	0	0	0	72	135	83
1563	1	138826	28	1	2014-10-14	80	173	5.04	0			0	0	72	145	95
1564	2	138826	33	1	2019-02-13	79.6	168	4.3	0			0	0	72	164	95
1565	1	138890	35	0	2014-05-12	57	160	4.79	0			0	0	72	100	65
1566	2	138890	41	0	2019-05-07	55	162	4.49	0	5.7	1	1	1	72	115	69
1567	1	139042	26	0	2017-11-30	77	159	5.08	0			0	0	72	110	70
1568	2	139042	29	0	2022-08-24	90.6	160	5.3	0	5.5	0	0	0	72	123	76
1569	1	139102	76	1	2014-04-28	76	168	6.11	1			1	1	72	120	65
1570	2	139102	81	1	2019-04-29	75.3	166	6.05	0	6.8	2	2	2	76	168	73
1571	1	139164	28	0	2017-12-14	63	153	5	0			0	0	72	110	70
1572	2	139164	32	0	2022-09-30	71	155	5	0	5.1	0	0	0	72	109	65
1573	1	139260	32	1	2017-09-18	63	165	4.88	0			0	0	72	100	70
1574	2	139260	35	1	2022-08-04	65.9	164	5	0	5.4	0	0	0	72	104	64
1575	1	139324	43	1	2017-12-01	55	170	5.04	0			0	0	56	110	70
1576	2	139324	46	1	2022-08-10	57.2	168	4.9	0	5.1	0	0	0	72	105	74
1577	1	139345	74	1	2014-06-18	80	165	5.04	0			0	0	60	160	60
1578	2	139345	79	1	2019-06-20	69.4	163	5.87	0	6	1	1	1	72	167	70
1579	1	139364	60	0	2015-07-21	70	165	6.13	1			1	1	72	110	80
1580	2	139364	67	0	2020-08-10	76.6	165	6.22	1			1	1	72	145	71
1581	1	139374	49	0	2014-08-12	43	158	4.86	0			0	0	72	120	80
1582	2	139374	54	0	2019-08-16	43.7	158	4.88	0			0	0	72	120	65
1583	1	139378	81	0	2014-07-02	67	152	10.94	2			2	2	72	145	80
1584	2	139378	86	0	2019-07-02	59.1	151	6.31	1	6.6	2	3	2	72	202	75
1585	1	139419	62	0	2016-09-13	52	147	4.64	0			0	0	56	110	70
1586	2	139419	68	0	2021-03-12	53.5	149	5.32	0			0	0	72	146	75
1587	1	139451	64	0	2017-10-26	50	156	5.11	0			0	0	72	140	90
1588	2	139451	67	0	2022-10-20	52.1	155	5.6	0	5.8	1	1	1	72	156	87
1589	1	139454	70	1	2014-09-12	71	166	6.23	1	6.30	1	2	1	72	140	65
1590	2	139454	75	1	2019-10-15	69	168	6.23	1	6	1	2	1	72	206	74
1591	1	139574	51	0	2014-08-12	52	155	5.94	0			0	0	72	130	90
1592	2	139574	56	0	2019-08-14	45.9	156	5.47	0			0	0	108	155	102
1593	1	139674	60	0	2014-07-27	82	153	6.09	0			0	0	92	90	70
1594	2	139674	65	0	2019-04-14	80.2	157	5.01	0			0	0	116	115	75
1595	1	139676	48	0	2014-03-26			5.83	0			0	0	72	120	90
1596	2	139676	54	0	2019-06-26	57.7	161	12.05	2	10.2	2	4	2	108	146	87
1597	1	139683	29	0	2014-03-13	52	159	4.98	0			0	0	72	135	80
1598	2	139683	34	0	2019-03-12	63.1	160	5.32	0			0	0	96	169	95
1599	1	139705	44	1	2014-08-15	57	169	5.02	0			0	0	64	120	80
1600	2	139705	48	1	2019-08-05	57	169	4.72	0			0	0	72	141	92
1601	1	139754	32	0	2014-04-11	47	163	5.58	0			0	0	72	100	70
1602	2	139754	37	0	2019-05-17	46.8	163	5.02	0	5	0	0	0	72	102	60
1603	1	139767	60	1	2014-07-05	67	162	4.86	0			0	0	72	100	75
1604	2	139767	67	1	2019-10-30	73.4	164	5.1	0			0	0	72	145	83
1605	1	139786	34	0	2017-01-06	64	156	4.65	0	5.30	0	0	0	72	110	70
1606	2	139786	40	0	2022-02-11	81.1	156	6.8	1			1	1	72	122	77
1607	1	139816	45	1	2014-05-29			4.84	0	5.20	0	0	0		115	80
1608	2	139816	50	1	2019-01-03	69	177	4.73	0	5.3	0	0	0	72	120	75
1609	1	139947	32	0	2016-05-25	57	161	4.44	0			0	0	72	100	70
1610	2	139947	38	0	2021-05-12	55.4	164	5.49	0			0	0	90	119	75
1611	1	139979	55	1	2014-02-19	63	169	5.55	0			0	0	72	125	75
1612	2	139979	60	1	2019-02-27	59.1	171	5.64	0			0	0	108	165	101
1613	1	140085	33	0	2014-12-08	50	161	5.13	0			0	0	72	100	60
1614	2	140085	37	0	2019-06-14	64.3	169	4.61	0			0	0	96	137	82
1615	1	140125	57	0	2017-11-24	55	150	5.19	0			0	0	72	140	85
1616	2	140125	60	0	2022-02-18	60	152	5.1	0	5.6	0	0	0	72	146	83
1617	1	140199	29	1	2017-12-01	76	181	5.74	0			0	0	72	120	80
1618	2	140199	32	1	2022-08-19	84.9	181	5.5	0	5.6	0	0	0	72	125	83
1619	1	140207	26	0	2017-02-14	58	158	4.75	0	4.90	0	0	0	72	110	70
1620	2	140207	32	0	2022-02-25	52.4	159	5.1	0			0	0	80	110	69
1621	1	140313	85	1	2014-07-19	72	166	4.81	0			0	0	72	160	70
1622	2	140313	90	1	2019-04-14	64.8	166	4.6	0			0	0	72	174	85
1623	1	140343	44	0	2017-07-14	71	166	4.88	0			0	0	72	105	55
1624	2	140343	49	0	2022-09-16	71.6	168	5.2	0	6	1	1	1	72	115	77
1625	1	140356	40	0	2017-12-12	51	165	5.47	0			0	0	72	90	60
1626	2	140356	43	0	2022-01-20	51.9	166	5.4	0	5.4	0	0	0	72	132	66
1627	1	140407	42	0	2016-09-22	51	166	4.46	0			0	0	72	120	80
1628	2	140407	48	0	2021-09-06	55.6	168	5.52	0	5.6	0	0	0	72	122	65
1629	1	140431	32	0	2017-12-29	56	165	5.21	0			0	0	90	90	75
1630	2	140431	35	0	2022-01-30	57.4	166	5.5	0			0	0	92	105	68
1631	1	140442	36	1	2015-06-12	95	177	5.12	0			0	0	72	135	80
1632	2	140442	43	1	2020-11-20	83.3	177	5.18	0	5.5	0	0	0	100	125	75
1633	1	140449	29	1	2017-09-21	85	169	4.58	0			0	0	92	148	90
1634	2	140449	32	1	2022-11-03	79.2	167	4.8	0	5.7	1	1	1	72	127	76
1635	1	140457	46	0	2014-08-20	57	166	4.69	0			0	0	72	110	70
1636	2	140457	51	0	2019-08-12	56.7	167	4.86	0			0	0		109	66
1637	1	140492	30	0	2014-08-18	53	163	4.73	0			0	0	72	100	60
1638	2	140492	35	0	2019-08-14	54.7	161	4.76	0	5.2	0	0	0	72	101	64
1639	1	140614	44	0	2014-08-18	71	156	6.80	1			1	1	72	130	70
1640	2	140614	49	0	2019-08-09	75.1	157	8.04	2			2	2	72	127	78
1641	1	140646	26	1	2016-09-05	67	167	4.95	0			0	0	72	115	65
1642	2	140646	32	1	2021-07-05	75.7	169	5.04	0	5.1	0	0	0	72	119	64
1643	1	140687	34	0	2014-09-11	69	153	4.64	0			0	0	72	120	70
1644	2	140687	39	0	2019-11-01	73.7	154	4.61	0	5.5	0	0	0	72	141	95
1645	1	140742	39	1	2017-10-27	69	167	4.15	0			0	0	96	125	70
1646	2	140742	42	1	2022-10-08	63.1	168	4.8	0	5.2	0	0	0	72	131	76
1647	1	140808	32	0	2017-11-24	59	152	4.35	0			0	0	72	110	70
1648	2	140808	35	0	2022-08-19	62.3	152	4.8	0	5.5	0	0	0	72	119	75
1649	1	140822	49	0	2014-01-20	58	157	7.09	2			2	2	72	120	80
1650	2	140822	54	0	2019-10-22	53.6	156	7.12	2	6.6	2	4	2	72	121	73
1651	1	140857	26	1	2014-06-10	91	187	5.19	0			0	0	72	100	60
1652	2	140857	31	1	2019-07-11	95.6	186	4.84	0			0	0	72	125	64
1653	1	140859	48	0	2016-09-02	59	163	4.92	0			0	0	72	110	70
1654	2	140859	54	0	2021-06-01	60.8	164	5.24	0	5.3	0	0	0	72	126	67
1655	1	140918	39	1	2017-10-24	70	162	4.59	0			0	0	72	110	70
1656	2	140918	42	1	2022-10-20	79.5	163	6.1	1	5.6	0	1	1	72	144	93
1657	1	140926	54	1	2014-05-13	79	174	5.91	0			0	0	64	120	80
1658	2	140926	59	1	2019-05-08	83.5	175	6.24	1	5.5	0	1	1	60	159	86
1659	1	140975	24	0	2017-01-09	66	165	4.62	0	5.30	0	0	0	72	100	65
1660	2	140975	30	0	2022-03-08	70.4	167							72	112	68
1661	1	141141	30	0	2017-09-28	52	160	4.38	0			0	0	72	109	66
1662	2	141141	33	0	2022-09-13	58.2	159	5	0	5.5	0	0	0	72	119	67
1663	1	141180	45	1	2014-05-30	64	179	5.43	0	5.30	0	0	0	72	135	80
1664	2	141180	50	1	2019-05-28	63.1	177	4.99	0	5.5	0	0	0	72	129	79
1665	1	141183	43	0	2014-09-25	53	163	4.85	0	5.50	0	0	0	72	100	70
1666	2	141183	48	0	2019-09-26	55.2	162	4.72	0			0	0	84	107	60
1667	1	141207	40	1	2014-05-05	56	166	4.98	0			0	0	72	100	60
1668	2	141207	45	1	2019-04-23	62	168	4.82	0	5.4	0	0	0	72	121	80
1669	1	141415	21	0	2016-05-24	57	160	4.77	0			0	0	72	100	60
1670	2	141415	27	0	2021-07-27	65.4	161	4.83	0			0	0	72	136	86
1671	1	141492	47	0	2017-05-24	63	161	4.84	0			0	0	72	120	70
1672	2	141492	53	0	2022-07-04	61.2	163	5.2	0			0	0	72	137	59
1673	1	141560	37	1	2017-05-22	94	170	4.82	0			0	0	72	145	85
1674	2	141560	42	1	2022-07-15	91.9	171	5.2	0			0	0	80	153	89
1675	1	141595	37	1	2017-09-16	94	182	4.65	0	5.5	0	0	0	72	124	84
1676	2	141595	40	1	2022-10-22	88.5	181	5.7	0	5.4	0	0	0	72	128	79
1677	1	141685	27	0	2014-07-06	43	156	4.85	0			0	0	72	100	60
1678	2	141685	32	0	2019-08-02	61	162	5.05	0	5.3	0	0	0	72	123	71
1679	1	141728	37	0	2017-12-19	62	164	5.27	0			0	0	72	110	70
1680	2	141728	40	0	2022-09-23	68.1	165	6	0	5.3	0	0	0	72	132	76
1681	1	141779	47	1	2014-06-18			5.86	0			0	0
1682	2	141779	54	1	2019-12-18	66.8	160	6.36	1			1	1	72	126	82
1683	1	141825	23	0	2017-06-02	54	160	4.57	0			0	0	72	140	90
1684	2	141825	29	0	2022-02-23	55.4	163	5	0			0	0	72	120	74
1685	1	141828	30	0	2016-01-28	52	152	4.72	0	5.40	0	0	0	72	100	60
1686	2	141828	37	0	2021-12-31	45.5	154	5.1	0			0	0	72	105	73
1687	1	141836	26	0	2016-03-15	53	166	4.89	0			0	0	72	100	65
1688	2	141836	32	0	2021-12-14	61	166	5.2	0			0	0	NA	NA	NA
1689	1	141843	42	0	2015-08-25	86	160	5.44	0			0	0	72	110	80
1690	2	141843	49	0	2020-10-19	92.2	160	5.8	0			0	0	72	123	76
1691	1	141862	34	1	2017-09-16	87	172	4.24	0	5.5	0	0	0	72	127	85
1692	2	141862	37	1	2022-10-09	85.6	171	5.6	0	5.7	1	1	1	92	138	89
1693	1	141934	25	0	2017-09-22	60	164	4.96	0			0	0	72	126	75
1694	2	141934	28	0	2022-09-23	59.3	164	5	0	5.3	0	0	0	72	130	72
1695	1	142025	43	1	2017-09-23	75	169	4.85	0	3.7	0	0	0	72	115	80
1696	2	142025	47	1	2022-09-09	69.7	169	5.4	0	3.7	0	0	0	72	113	66
1697	1	142047	25	1	2014-07-25	89	177	4.74	0			0	0	72	110	70
1698	2	142047	31	1	2019-08-22	69.4	172	4.61	0	5.4	0	0	0	72	109	72
1699	1	142177	54	0	2014-09-18	60	152	5.27	0			0	0	72	130	85
1700	2	142177	59	0	2019-07-01	59	154	5.46	0			0	0	72	128	84
1701	1	142198	23	1	2014-04-16	80	187	5.38	0			0	0	72	120	70
1702	2	142198	28	1	2019-03-25
1703	1	142212	23	0	2015-06-03	57	164	5.13	0			0	0	100	120	80
1704	2	142212	30	0	2020-07-21	53.6	164	4.65	0			0	0	88	118	78
1705	1	142265	34	1	2017-12-01	87	177	5.02	0			0	0	72	135	75
1706	2	142265	37	1	2022-09-23	91.3	178	6.2	1	6.3	1	2	1	72	129	94
1707	1	142267	45	1	2014-08-14	74	168	13.19	2			2	2	72	120	80
1708	2	142267	50	1	2019-08-01	64.7	168	7.35	2			2	2	72	102	67
1709	1	142525	30	0	2017-12-05	70	178	5.2	0			0	0	72	110	70
1710	2	142525	33	0	2022-10-21	80.2	178	5.1	0	4.1	0	0	0	72	113	73
1711	1	142537	68	1	2014-02-27	82	170	5.33	0			0	0	72	140	90
1712	2	142537	73	1	2019-09-02	76.3	169	5.32	0			0	0	72	141	78
1713	1	142559	52	1	2015-02-26	76	176	18.38	2			2	2	72	120	90
1714	2	142559	59	1	2020-09-07	79.7	177	6.86	1	6.7	2	3	2	NA	142	101
1715	1	142563	33	1	2016-03-30	79	184	5.23	0			0	0	72	120	85
1716	2	142563	39	1	2021-04-06	93.2	186	5.15	0			0	0	60	136	82
1717	1	142586	47	1	2014-03-19	71	183	5.63	0	5.80	1	1	1	72	140	80
1718	2	142586	53	1	2019-02-14	71.6	183	5.74	0	5.7	1	1	1	72	167	107
1719	1	142649	54	0	2014-03-18	59	159	6.00	0	6.00	1	1	1	72	130	75
1720	2	142649	59	0	2019-03-28	55	159	6.47	1	6	1	2	1	72	153	67
1721	1	142665	48	0	2014-06-28	82	152	5.03	0			0	0	72	130	70
1722	2	142665	54	0	2019-05-19	77.3	150	5.55	0	5.7	1	1	1	72	148	72
1723	1	142668	51	1	2014-01-02	68	174	5.86	0			0	0	72	120	80
1724	2	142668	55	1	2019-08-09	85.2	176	5.47	0	5.6	0	0	0	72	146	88
1725	1	142671	54	1	2016-10-09	79	172	7.38	2			2	2	72	130	80
1726	2	142671	61	1	2021-11-04	62	176	5.2	0	5.9	1	1	1	72	121	71
1727	1	142736	40	1	2014-08-14	63	168	5.35	0			0	0	72	120	80
1728	2	142736	45	1	2019-08-02	57.2	169	4.7	0			0	0	72	130	76
1729	1	142755	35	0	2017-06-05	48	157	4.56	0			0	0	72	100	65
1730	2	142755	40	0	2022-08-11	50	156	4.3	0			0	0	72	96	66
1731	1	142773	52	1	2014-12-08	64	168	5.95	0			0	0	72	120	70
1732	2	142773	57	1	2019-10-12	66.1	168	5.54	0	6.1	1	1	1	72	129	68
1733	1	142823	50	0	2017-10-13	65	170	5.03	0	5.7	1	1	1	72	110	80
1734	2	142823	53	0	2022-07-22	65.6	170	5.3	0	5.5	0	0	0	72	122	69
1735	1	143033	31	1	2017-10-26	95	187	5.37	0			0	0	72	130	80
1736	2	143033	34	1	2022-11-11	90.6	186	10.8	2	8.5	2	4	2	84	139	82
1737	1	143077	47	1	2015-08-07	73	173	5.62	0			0	0	92	120	80
1738	2	143077	54	1	2020-12-03	77.4	172	5.64	0	5.5	0	0	0	72	134	78
1739	1	143121	38	0	2016-01-21	60	156	4.41	0	5.20	0	0	0	72	100	60
1740	2	143121	45	0	2021-02-20	54.3	156	4.52	0	5.2	0	0	0	＜50	114	69
1741	1	143183	31	0	2017-11-29	61	163	5.14	0			0	0	72	120	70
1742	2	143183	34	0	2022-10-25	58.5	164	6.3	1	5.8	1	2	1	NA	101	69
1743	1	143306	38	1	2016-10-18	79	174	6.09	0			0	0	72	140	110
1744	2	143306	44	1	2021-09-30	75.9	176	6.8	1			1	1	72	136	90
1745	1	143336	41	0	2014-04-29	73	154	5.49	0			0	0	72	120	80
1746	2	143336	46	0	2019-05-08	76.4	156	5.36	0	5.5	0	0	0	96	140	84
1747	1	143407	54	0	2014-08-19	60	156	5.86	0			0	0	72	140	90
1748	2	143407	60	0	2019-08-08	58.5	156	5.85	0			0	0	64	149	82
1749	1	143476	33	1	2014-04-11	67	175	4.83	0			0	0	72	100	65
1750	2	143476	39	1	2019-03-20	65.9	175	5.17	0			0	0	96	130	81
1751	1	143536	36	1	2017-12-28	70	173	5.04	0			0	0	72	150	70
1752	2	143536	39	1	2022-08-25	76.2	172	5.2	0	4.9	0	0	0	72	146	66
1753	1	143551	55	1	2014-05-15	77	166	5.49	0			0	0	72	120	80
1754	2	143551	60	1	2019-04-28	73.2	167	5.5	0	5.4	0	0	0	72	125	78
1755	1	143599	77	1	2014-06-17	72	168	6.38	1			1	1	72	155	75
1756	2	143599	83	1	2019-06-19	63.2	168	5.69	0	5.8	1	1	1	72	183	72
1757	1	143618	77	0	2014-07-19	55	156	4.89	0			0	0	72	140	80
1758	2	143618	82	0	2019-04-21	60.7	160	5.25	0			0	0	72	152	91
1759	1	143620	81	0	2014-07-20	43	143	4.73	0			0	0	72	120	60
1760	2	143620	86	0	2019-04-21	44.1	146	5.01	0			0	0	72	148	66
1761	1	143652	50	0	2014-06-30	63	150	6.32	1			1	1	72	140	90
1762	2	143652	55	0	2019-10-11	58.3	150	7.68	2	7.2	2	4	2	72	135	79
1763	1	143669	38	0	2017-12-12	55	155	5.29	0			0	0	72	120	80
1764	2	143669	41	0	2022-03-03	53.3	155	4.9	0			0	0	80	130	83
1765	1	143693	54	0	2014-07-03	52	149	6.41	1			1	1	72	140	90
1766	2	143693	59	0	2019-07-04	50	152	5.89	0	6.3	1	1	1	72	159	89
1767	1	143744	29	1	2014-10-29	81	170	5.17	0			0	0	72	120	85
1768	2	143744	34	1	2019-08-21	83.5	174	5.28	0	5.7	1	1	1	108	123	69
1769	1	143807	47	0	2017-10-24	52	160	5.16	0			0	0	72	130	70
1770	2	143807	51	0	2022-07-22	66.3	160	5.7	0	6.5	2	2	2	72	122	69
1771	1	143841	28	1	2017-11-01	109	187	4.46	0			0	0	72	135	75
1772	2	143841	31	1	2022-10-10	120.4	188	5	0	5.7	1	1	1	72	136	88
1773	1	143864	36	1	2017-11-17	76	182	4.92	0			0	0	72	125	74
1774	2	143864	39	1	2022-11-08	77	183	5.3	0	5.6	0	0	0	72	110	61
1775	1	143898	72	0	2014-03-17	65	156	6.12	1	5.90	1	2	1	104	110	75
1776	2	143898	78	0	2019-03-14	69.2	156	8.75	2	7.7	2	4	2	72	163	88
1777	1	143948	35	0	2014-07-21	49	154	5.49	0			0	0	72	110	80
1778	2	143948	40	0	2019-07-19	46	155	5.12	0	5.5	0	0	0	72	119	74
1779	1	143972	59	1	2014-04-28			5.36	0			0	0		100	60
1780	2	143972	64	1	2019-03-28	69.4	171	5.96	0	5.9	1	1	1		139	76
1781	1	144025	52	1	2014-08-19	65	169	8.62	2			2	2	72	110	80
1782	2	144025	57	1	2019-08-09	63.1	169	9.06	2			2	2	108	135	86
1783	1	144037	38	1	2014-06-24	147	177	9.27	2	7.80	2	4	2	72	130	90
1784	2	144037	42	1	2019-03-06	60.2	169	4.71	0			0	0	72	138	82
1785	1	144067	59	1	2014-10-30	69	170	5.01	0	5.80	1	1	1	72	120	80
1786	2	144067	64	1	2019-09-24	71.3	169	5.77	0	6.3	1	1	1	72	158	67
1787	1	144070	29	1	2017-05-11			5.00	0	5.70	1	1	1	72	120	80
1788	2	144070	34	1	2022-10-15	91.3	181	4.5	0	5.8	1	1	1	72	139	89
1789	1	144076	37	1	2017-09-21	68	168	5.44	0			0	0	72	120	80
1790	2	144076	40	1	2022-08-12	67.2	167	4.6	0	4.9	0	0	0	72	129	83
1791	1	144163	43	0	2017-09-23	58	161	5.54	0	5.1	0	0	0	72
1792	2	144163	46	0	2022-11-01	70.1	160	5.4	0	5.1	0	0	0	72	94	57
1793	1	144217	26	1	2014-06-03	71	181	4.89	0			0	0	72	135	85
1794	2	144217	32	1	2019-05-08	80.2	185	4.64	0			0	0	92	136	82
1795	1	144268	37	0	2017-12-27	45	159	5	0			0	0	72	90	60
1796	2	144268	40	0	2022-01-24	48.9	159	5.3	0			0	0	72	100	60
1797	1	144355	63	1	2014-06-16	90	178	6.46	1			1	1	72	120	80
1798	2	144355	68	1	2019-07-16	93.2	179	6.54	1	6.6	2	3	2	76	164	102
1799	1	144363	34	0	2014-10-29	47	163	4.12	0			0	0	60	100	60
1800	2	144363	39	0	2019-08-02	49.1	164	4.92	0	5.5	0	0	0	72	95	62
1801	1	144366	87	1	2014-05-04	80	161	5.78	0			0	0	72	135	80
1802	2	144366	92	1	2019-04-16	77.7	162	4.88	0	5.5	0	0	0	72	170	85
1803	1	144395	44	1	2014-12-30	71	173	6.02	0			0	0	72	110	80
1804	2	144395	49	1	2019-09-10	71.8	173	5.91	0	5.6	0	0	0	72	110	74
1805	1	144410	46	0	2017-09-21	50	156	4.97	0			0	0	72	110	70
1806	2	144410	49	0	2022-08-11	54.1	157	5.1	0	5.8	1	1	1	NA	134	66
1807	1	144500	54	1	2014-04-29	71	170	5.55	0			0	0	72	145	95
1808	2	144500	59	1	2019-05-05	70.3	172	5.77	0	6	1	1	1	72	154	94
1809	1	144514	35	0	2014-04-11	54	152	4.63	0			0	0	72	100	70
1810	2	144514	41	0	2019-09-27	56	151								113	65
1811	1	144545	65	1	2014-05-04			6.02	0			0	0	72	160	100
1812	2	144545	70	1	2019-04-26	75.6	176	5.85	0	5.6	0	0	0	108	169	99
1813	1	144559	37	0	2017-09-16	69	166	4.48	0	5.3	0	0	0	72	105	68
1814	2	144559	40	0	2022-10-22	72.8	166	5.8	0	5.6	0	0	0	72	106	71
1815	1	144640	33	1	2014-05-12	66	166							72	100	65
1816	2	144640	39	1	2019-05-09	66.8	171	4.54	0	5.5	0	0	0	72	126	61
1817	1	144728	28	0	2016-10-25	64	171	4.79	0			0	0	72	90	70
1818	2	144728	34	0	2021-09-27	65.1	172	5.4	0			0	0	72	94	64
1819	1	144909	27	1	2016-07-25	83	178	5.63	0			0	0	72	115	75
1820	2	144909	33	1	2021-11-24	89.8	179	5.9	0			0	0	84	138	80
1821	1	144965	30	0	2017-12-08	48	158	4.8	0			0	0	72	108	77
1822	2	144965	33	0	2022-12-28	53.6	158	5.3	0			0	0	72	113	67
1823	1	144996	50	0	2014-08-13	66	166	6.16	1			1	1	72	100	80
1824	2	144996	55	0	2019-08-16	64.2	166	6.28	1			1	1	96	125	80
1825	1	145042	49	0	2017-12-25	56	158	4.97	0	5.4	0	0	0	72	120	80
1826	2	145042	52	0	2022-12-23	60.5	159	5	0	5.5	0	0	0	72	140	92
1827	1	145055	42	1	2017-09-23	92	173	5.1	0	5.7	1	1	1	72	125	85
1828	2	145055	45	1	2022-09-07	93.3	172	5.2	0	5.9	1	1	1	90	159	97
1829	1	145155	36	1	2014-05-05	63	167	5.80	0			0	0	72	120	80
1830	2	145155	41	1	2019-04-26	65	170	5.41	0	5.7	1	1	1	92	155	88
1831	1	145234	25	0	2014-10-28	51	167	4.77	0			0	0	72	100	65
1832	2	145234	30	0	2019-08-23	52	168	4.46	0	5.4	0	0	0	96	119	66
1833	1	145258	32	0	2017-04-22			4.97	0	5.20	0	0	0		110	60
1834	2	145258	37	0	2022-10-15	60	169	4.1	0	5.4	0	0	0	72	109	63
1835	1	145412	78	1	2014-07-19	66	159	6.19	1			1	1	84	170	100
1836	2	145412	83	1	2019-06-01	64.4	158	7.29	2			2	2		170	89
1837	1	145474	31	0	2014-05-21	49	158	4.52	0			0	0	72	100	60
1838	2	145474	36	0	2019-01-18	47.6	157	4.62	0			0	0	72	112	65
1839	1	145631	34	1	2015-02-10	62	170	5.27	0			0	0	72	100	70
1840	2	145631	41	1	2020-11-06	65.9	170	5.07	0	5.8	1	1	1	72	105	62
1841	1	145666	32	1	2017-11-30	80	184	5.09	0			0	0	72	100	60
1842	2	145666	35	1	2022-09-15	90.3	183	5.3	0	5	0	0	0	104	114	69
1843	1	145728	25	1	2016-12-20	73	172	5.52	0	5.30	0	0	0	72	120	80
1844	2	145728	31	1	2021-12-20	73.8	173	5.2	0	5	0	0	0	72	136	82
1845	1	145770	51	1	2014-08-20	91	178	4.86	0			0	0	92	130	80
1846	2	145770	55	1	2019-08-12	83.2	178	5.14	0			0	0	72	143	78
1847	1	145856	40	0	2014-08-21			5.14	0			0	0	72	140	80
1848	2	145856	45	0	2019-08-09			5.5	0			0	0	72
1849	1	145915	34	1	2014-08-12	99	181	5.31	0			0	0	68	120	70
1850	2	145915	41	1	2019-08-09	98.4	181	6.07	0			0	0	90	168	71
1851	1	145926	54	1	2015-12-16	69	164	5.41	0	5.60	0	0	0	72	130	80
1852	2	145926	61	1	2020-11-04	72.3	165	4.86	0	6.1	1	1	1	72	129	79
1853	1	145927	31	0	2017-01-24	68	168	5.19	0			0	0	72	110	70
1854	2	145927	36	0	2022-02-10	75	169	5.3	0			0	0	72	118	71
1855	1	145935	35	1	2017-12-11	71	175	5.18	0			0	0	72	100	65
1856	2	145935	38	1	2022-03-01	80	176	5.3	0			0	0	72	120	72
1857	1	145936	53	0	2014-08-12	52	153	4.97	0			0	0	72	100	70
1858	2	145936	58	0	2019-08-05	54.7	153	4.99	0			0	0	72	112	63
1859	1	145941	47	0	2014-08-18	59	155	5.41	0			0	0	72	90	70
1860	2	145941	52	0	2019-08-07	59.9	155	5.68	0			0	0	104	138	80
1861	1	145995	29	0	2017-05-10	57	157	4.82	0			0	0	96	110	70
1862	2	145995	34	0	2022-08-19	55.4	158	4.6	0	5.3	0	0	0	72	105	67
1863	1	146084	37	1	2017-11-23	88	179	5.2	0			0	0	72	120	85
1864	2	146084	40	1	2022-08-11	90.2	177	4.6	0	5.4	0	0	0	72	116	73
1865	1	146096	37	1	2014-02-19	96	182	4.61	0			0	0	72	145	90
1866	2	146096	42	1	2019-02-27	111	182	4.45	0			0	0	90	160	85
1867	1	146100	63	0	2014-05-04	62	152	5.70	0			0	0	72	135	80
1868	2	146100	68	0	2019-04-12	63	152	4.81	0	5.6	0	0	0	72	163	89
1869	1	146108	38	0	2017-12-20	54	157	5.04	0			0	0	72	110	60
1870	2	146108	41	0	2022-02-08	55.7	157	4.9	0	5.1	0	0	0	72	104	53
1871	1	146115	47	0	2017-03-13	57	157	4.94	0			0	0	72	120	80
1872	2	146115	53	0	2022-04-20	57.8	157	5.3	0			0	0	72	134	89
1873	1	146123	26	1	2016-04-07	79	177	4.79	0			0	0	72	120	70
1874	2	146123	33	1	2021-12-16	77.3	179	5	0			0	0	NA	NA	NA
1875	1	146140	76	0	2014-05-06	68	152	5.70	0			0	0	72	130	80
1876	2	146140	81	0	2019-04-16	72.6	151	5.65	0	6.1	1	1	1	96	173	82
1877	1	146192	25	0	2017-06-26	55	160	4.62	0			0	0	72	115	60
1878	2	146192	28	0	2022-01-11	56	164	3.8	0			0	0	56	101	64
1879	1	146198	22	0	2016-02-14	50	160	5.15	0			0	0	72	115	65
1880	2	146198	28	0	2021-01-15	64.7	160	4.4	0			0	0	72	135	73
1881	1	146224	22	0	2014-12-09	49	159	4.86	0			0	0	72	120	70
1882	2	146224	27	0	2019-02-20	44.3	159	5.05	0			0	0	72	117	70
1883	1	146243	34	1	2017-10-19	107	174	6.3	1			1	1	72	145	88
1884	2	146243	37	1	2022-09-23	92.9	174	13.7	2	10.3	2	4	2	72	133	82
1885	1	146263	31	0	2017-01-20	70	172	5.46	0	5.90	1	1	1	72	120	80
1886	2	146263	38	0	2022-01-12	72.8	174	6.1	1			1	1	72	117	77
1887	1	146267	29	1	2017-12-07	83	180	5.27	0			0	0	72	130	70
1888	2	146267	32	1	2022-08-17	96.1	180	5	0	5.2	0	0	0	72	135	74
1889	1	146280	39	1	2014-09-11	78	175	5.28	0			0	0	72	100	60
1890	2	146280	44	1	2019-11-05	81.9	177	5.55	0			0	0	72	130	86
1891	1	146292	64	1	2015-07-10	82	171	5.40	0			0	0	72	155	95
1892	2	146292	71	1	2020-08-24	78.8	171	9.14	2			2	2	72	161	79
1893	1	146298	36	0	2014-12-05	54	159	5.04	0			0	0	72	105	60
1894	2	146298	41	0	2019-12-12	53.8	159	4.91	0			0	0	72	115	75
1895	1	146323	32	1	2015-12-08	70	163	5.08	0			0	0	72	120	80
1896	2	146323	39	1	2020-11-24	72.5	163	4.86	0			0	0	72	129	75
1897	1	146341	49	1	2017-09-20	91	178	5.93	0			0	0	72	115	90
1898	2	146341	52	1	2022-08-05	90.3	178	6.7	1	6.5	2	3	2	59	125	79
1899	1	146412	54	0	2014-07-10	64	161	5.33	0			0	0	72	120	80
1900	2	146412	59	0	2019-07-05	64.7	161	5.01	0	6.1	1	1	1	72	143	71
1901	1	146430	53	0	2014-10-21	63	157	5.84	0			0	0	72	135	80
1902	2	146430	58	0	2019-09-03	59.2	160	6.08	0	6.4	1	1	1	72	141	68
1903	1	146527	30	1	2016-11-08	75	174	4.73	0			0	0	72	120	80
1904	2	146527	36	1	2021-09-30	73.4	176	5	0			0	0	72	110	74
1905	1	146529	29	0	2014-07-07	66	157	4.75	0			0	0	72	105	60
1906	2	146529	32	0	2019-05-16	45.6	157	5.16	0			0	0	104	118	81
1907	1	146544	28	0	2014-01-14	50	159	4.95	0	5.50	0	0	0	72	110	70
1908	2	146544	34	0	2019-01-09	64.1	160	5.14	0			0	0	72	122	78
1909	1	146666	26	1	2014-08-18	88	168	4.78	0			0	0	72	130	90
1910	2	146666	31	1	2019-08-08	92.9	170	5.47	0			0	0	72	139	86
1911	1	146669	51	1	2014-05-09			5.76	0			0	0		120	80
1912	2	146669	56	1	2019-05-06	81.4	165	6.63	1	6.5	2	3	2	72	158	97
1913	1	146671	26	1	2014-08-20	69	174	5.63	0			0	0	72	130	80
1914	2	146671	30	1	2019-08-07	68.5	174	12.28	2			2	2	72	142	96
1915	1	146823	34	0	2014-04-17	58	156	4.42	0			0	0	72	120	60
1916	2	146823	39	0	2019-07-11	59.8	158	5.48	0			0	0	72	121	84
1917	1	146845	31	0	2014-10-17	58	155	4.75	0			0	0	72	100	70
1918	2	146845	36	0	2019-09-09	56	154	5.11	0	5.3	0	0	0	72	112	73
1919	1	146855	35	1	2017-11-24	71	160	5.11	0			0	0	72	110	75
1920	2	146855	38	1	2022-01-05	73.9	164	5.7	0	5.1	0	0	0	72	137	80
1921	1	146924	70	0	2014-09-05	40	149	4.71	0			0	0	72	120	60
1922	2	146924	75	0	2019-07-11	43.3	148	4.92	0	6	1	1	1	64	129	62
1923	1	147018	39	1	2017-11-30	85	185	5.41	0			0	0	72	130	80
1924	2	147018	42	1	2022-08-31	86.5	182	6.2	1	5.7	1	2	1	72	169	107
1925	1	147023	28	0	2014-09-10	53	155	5.14	0			0	0	72	100	60
1926	2	147023	33	0	2019-10-10	42.8	155	4.52	0	5.6	0	0	0	72	115	73
1927	1	147035	54	1	2014-04-24			5.26	0			0	0
1928	2	147035	59	1	2019-09-23	61.6	164	4.93	0			0	0	72	106	55
1929	1	147210	34	1	2014-12-25	74	180	4.83	0	5.50	0	0	0	64	120	70
1930	2	147210	39	1	2019-04-03	75.8	182	5.17	0	5.6	0	0	0	72	135	81
1931	1	147223	52	1	2015-10-08	82	173	4.64	0			0	0	72	115	80
1932	2	147223	59	1	2020-09-04	78	174	4.27	0			0	0	64	124	84
1933	1	147280	35	1	2017-10-31	78	168	5.32	0			0	0	84	130	90
1934	2	147280	38	1	2022-08-09	82.3	167	4.9	0	5.9	1	1	1	72	143	84
1935	1	147322	57	1	2014-05-09	45	168	5.26	0	5.90	1	1	1	72	100	60
1936	2	147322	62	1	2019-05-24	42.9	168	4.37	0	5.9	1	1	1	72	94	58
1937	1	147387	37	1	2017-11-30	69	177	4.46	0			0	0	72	120	80
1938	2	147387	40	1	2022-08-17	72.8	178	4.5	0	5.3	0	0	0	72	117	72
1939	1	147389	60	1	2014-04-30			8.68	2			2	2		120	80
1940	2	147389	65	1	2019-04-29			10.78	2	8.3	2	4	2	72	145	97
1941	1	147489	34	1	2017-09-20	74	178	4.84	0			0	0	60	105	80
1942	2	147489	37	1	2022-08-16	82.3	177	4.8	0	5.4	0	0	0	72	116	75
1943	1	147536	59	1	2017-10-17	68	174	6.09	0	5.9	1	1	1	72	130	80
1944	2	147536	63	1	2022-08-16	69	173	6.2	1	5.8	1	2	1	72	166	99
1945	1	147545	25	1	2017-09-18	78	175	4.94	0			0	0	72	120	70
1946	2	147545	28	1	2022-08-31	93.8	173	5.8	0	5.8	1	1	1	72	152	88
1947	1	147629	46	0	2017-06-07	64	156	5.42	0			0	0	72	126	78
1948	2	147629	51	0	2022-07-11	61	157	7.1	2			2	2	72	119	81
1949	1	147652	54	1	2014-05-12	73	163	5.19	0			0	0	72	120	80
1950	2	147652	60	1	2019-06-19	71.3	164	4.9	0	5.5	0	0	0	72	115	70
1951	1	147758	62	0	2014-01-14	52	162	5.28	0			0	0	72	100	60
1952	2	147758	67	0	2019-07-08	56	162	5.82	0			0	0	72	119	67
1953	1	147788	22	1	2017-01-24	72	167	5.15	0			0	0	72	120	80
1954	2	147788	28	1	2022-02-21	69.9	168	5.6	0			0	0	72	155	81
1955	1	147830	23	0	2015-01-29	49	165	4.82	0	5.10	0	0	0	72	105	70
1956	2	147830	31	0	2020-01-19	49.1	165	5.51	0			0	0	72	127	77
1957	1	147891	40	0	2014-09-15	46	161	4.91	0			0	0	72	120	70
1958	2	147891	46	0	2019-10-11	49.1	160	4.61	0	5.4	0	0	0	100	136	88
1959	1	147953	28	1	2017-08-04	74	174	4.95	0			0	0	72	115	70
1960	2	147953	31	1	2022-08-19	69.7	174	5.2	0	5.8	1	1	1	72	105	67
1961	1	147994	33	0	2017-11-28	60	168	4.91	0	5.2	0	0	0	72	115	68
1962	2	147994	36	0	2022-11-01	60.2	169	5.3	0	5.3	0	0	0	120	123	80
1963	1	148090	48	1	2017-10-10	66	172	4.94	0			0	0	72	90	60
1964	2	148090	52	1	2022-10-18	71.1	170	5.4	0	5.5	0	0	0	72	110	72
1965	1	148094	34	1	2014-08-18	60	173	4.58	0			0	0	72	100	80
1966	2	148094	39	1	2019-08-05	63.8	174	5.13	0			0	0	72	100	65
1967	1	148208	34	0	2014-06-16			4.63	0			0	0	72	100	60
1968	2	148208	41	0	2019-01-11	56.5	168	5.16	0			0	0	92	121	65
1969	1	148243	54	1	2014-10-14	81	170	8.46	2			2	2	72	135	85
1970	2	148243	60	1	2019-06-20	80.9	169	7.21	2	6.6	2	4	2	72	142	90
1971	1	148270	56	1	2014-03-24	66	170	5.38	0			0	0	72	125	95
1972	2	148270	61	1	2019-04-15	64.9	169	4.78	0	5.6	0	0	0	84	137	97
1973	1	148368	57	0	2014-08-13	63	154	11.30	2			2	2	88	130	80
1974	2	148368	60	0	2019-08-14	66	154	7.33	2			2	2	100	161	77
1975	1	148375	61	1	2014-03-24	77	179	7.49	2			2	2	72	120	80
1976	2	148375	66	1	2019-04-15	74.8	180	7.51	2	6.2	1	3	2	60	122	62
1977	1	148380	30	0	2015-02-13	55	158	5.33	0	5.40	0	0	0	72	110	80
1978	2	148380	39	0	2020-05-22	58.3	160	5.17	0			0	0	88	144	95
1979	1	148553	30	0	2017-12-27	55	161	4.72	0			0	0	72	100	60
1980	2	148553	33	0	2022-02-22	58.4	160	5.7	0			0	0	72	118	72
1981	1	148649	39	0	2014-05-26	85	159	8.50	2	7.20	2	4	2	72	100	60
1982	2	148649	44	0	2019-05-08	71.4	160	5.75	0	5.7	1	1	1	72	130	82
1983	1	148652	50	0	2014-08-15	72	164	5.22	0			0	0	72	130	80
1984	2	148652	55	0	2019-08-14	65	164	5.27	0			0	0	72	129	81
1985	1	148681	32	0	2017-03-21	60	169	5.62	0			0	0	72	100	70
1986	2	148681	37	0	2022-03-10	63.6	169	5.2	0	5.8	1	1	1	72	114	69
1987	1	148684	54	0	2014-02-11	65	167	5.39	0	5.40	0	0	0	72	110	80
1988	2	148684	60	0	2019-06-15	58.9	169	5.1	0			0	0	72	136	86
1989	1	148692	33	0	2014-10-24	57	169	5.49	0			0	0	108	120	70
1990	2	148692	38	0	2019-09-25	57.4	170	5.24	0	5.3	0	0	0	72	126	82
1991	1	148828	26	0	2016-02-19	53	160	4.95	0			0	0	72	100	70
1992	2	148828	32	0	2021-02-05	53.8	163	5.32	0			0	0	72	111	64
1993	1	148882	74	0	2014-06-22	67	165	11.84	2			2	2	84	120	80
1994	2	148882	79	0	2019-06-01	72.3	163	13.85	2			2	2	72	160	72
1995	1	148954	40	1	2014-12-01	75	172	5.13	0	5.40	0	0	0	72	120	80
1996	2	148954	46	1	2019-06-11	72.2	165	5.44	0			0	0	72	131	84
1997	1	148958	52	0	2014-11-18	57	165	4.94	0			0	0	72	120	60
1998	2	148958	57	0	2019-12-02	58.7	166	5.55	0			0	0	72	139	86
1999	1	148972	38	1	2017-09-20	82	179	4.93	0			0	0	50	130	80
[truncated: 3,147 more rows]
