# Supplementary material for: Prediabetes, diabetes, and the risk of progression to diabetes among working population in Beijing-the Tongren HealthCare Study
Source: PLoS One. 2026 May 20;21(5):e0343993. doi: 10.1371/journal.pone.0343993 (PMC13189350; doi:10.1371/journal.pone.0343993)
Supplement: S6 File — This dataset includes baseline characteristics, clinical measurements, and follow-up data of the working population cohort from the Beijing Tongren HealthCare Study. All personally identifiable information, including date of birth, has been removed to ensure participant privacy. (ZIP) [file pone.0343993.s006.zip › Raw Employee Cohort Data (anonymized)/6 years_datas.xlsx]

## Sheet: Sheet1
num	timed	patientid	age	sex	date	weight	height	glu	type_1	HbA1c	type_2	type_1_2	type_3	rate	SBP	DBP
2811	1	195074	58	1	2015-06-18	74	162	9.63	2	8.20	2	4	2	72	155	80
723	1	124146	58	0	2015-10-12	64	163	9.33	2	7.00	2	4	2	88	120	80
2238	2	175625	63	1	2020-05-25	84.2	168	9.13	2	8.3	2	4	2	72	142	86
2578	2	187520	62	1	2021-06-08			8.94	2	7.2	2	4	2
618	2	120109	38	0	2022-09-23	75.3	168	8.6	2	7.9	2	4	2	72	107	65
1952	2	165186	50	0	2021-04-14	66.6	160	8.51	2	8.8	2	4	2	NA	171	101
1452	2	148160	54	0	2021-12-15	73.8	156	8.5	2	6.9	2	4	2	72	141	90
1451	1	148160	46	0	2015-02-15	78	178	8.29	2	6.90	2	4	2	72	160	100
2362	2	179680	50	1	2020-09-17	75.2	166	8.25	2	7.1	2	4	2	72	135	85
2670	2	190879	41	1	2020-01-15	85.5	186	8	2	7.8	2	4	2	72	135	83
2237	1	175625	54	1	2014-02-20	83	168	7.97	2	6.80	2	4	2	100	160	90
2940	2	199442	35	0	2020-01-14	46.3	160	7.87	2	6.9	2	4	2	72	166	103
1000	2	133197	78	1	2021-05-17	67.4	170	7.72	2	6.8	2	4	2	72	146	74
3274	2	211034	77	0	2022-08-31	77.6	162	7.7	2	6.6	2	4	2	72	150	80
2889	1	197996	54	0	2016-05-07	51	151	7.60	2	6.90	2	4	2	72	105	70
962	2	132010	60	1	2022-09-29	68.2	166	7.6	2	7.3	2	4	2	72	140	86
1176	2	138492	68	1	2022-07-31	NA	NA	7.6	2	6.8	2	4	2	NA	NA	NA
551	1	117507	54	1	2016-11-16	78	173	7.56	2	6.90	2	4	2	72	120	70
2577	1	187520	55	1	2015-08-31			7.49	2	6.8	2	4	2		140	90
896	2	130767	65	0	2022-09-15	83.7	172	7.4	2	8.2	2	4	2	72	140	72
1562	2	152216	62	0	2022-04-11	59.4	157	7.4	2	7	2	4	2	72	128	62
1440	2	147572	60	1	2021-11-30	71.5	170	7.3	2	8.2	2	4	2	72	115	66
1224	2	139847	87	0	2022-07-30	49.3	152	7.3	2	6.5	2	4	2	90	168	99
2200	2	174628	56	1	2022-11-01	70.4	162	7.3	2	6.5	2	4	2	88	123	84
1681	1	156422	57	1	2014-11-02	87	170	7.21	2	6.60	2	4	2	72	140	95
200	2	105912	57	1	2022-08-17	81.2	164	7.2	2	8	2	4	2	72	175	112
1084	2	135350	54	1	2022-02-07	78.4	173	7.2	2	6.8	2	4	2	72	154	91
552	2	117507	60	1	2022-01-06	74	173	7	2	6.9	2	4	2	NA	NA	NA
1072	2	134967	64	1	2021-12-27	85.2	182	7	2	6.8	2	4	2	72	148	89
1978	2	165934	53	0	2022-02-17	68.6	162	7	2	6.7	2	4	2	72	110	60
802	2	126667	77	1	2022-09-01	67.9	167	7	2	6.6	2	4	2	72	134	62
138	2	104254	55	0	2022-08-29	75.9	155	19.2	2	12.9	2	4	2	68	224	109
775	1	125881	47	0	2015-01-30	57	157	16.32	2	11.20	2	4	2	72	160	100
776	2	125881	55	0	2021-11-30	53.5	156	16.2	2	9.6	2	4	2	72	144	73
2398	2	180785	33	0	2022-10-19	77.6	170	13.7	2	11	2	4	2	72	150	97
1334	2	143473	88	1	2020-09-11	56.2	167	13.51	2	9.6	2	4	2	72	169	77
3234	2	209329	61	1	2022-09-16	92.6	174	11.9	2	9.4	2	4	2	72	128	66
2939	1	199442	27	0	2014-11-15	50	160	11.03	2	7.00	2	4	2	72	135	85
3300	2	212041	74	1	2022-09-14	58.5	151	11	2	8.8	2	4	2	72	152	78
1951	1	165186	43	0	2015-03-09			10.50	2	8.60	2	4	2
872	2	129820	53	1	2022-11-02	77.4	176	10.2	2	7.2	2	4	2	72	141	102
1893	1	162659	47	0	2014-07-09	63	163	8.09	2	6.00	1	3	2	68	120	70
2988	2	200801	55	1	2022-09-16	95.1	181	7.4	2	5.9	1	3	2	72	153	101
3397	1	214736	63	0	2015-04-18	67	157	7.33	2	5.90	1	3	2	72	135	85
1520	2	151024	74	1	2021-09-10	55.7	165	7.1	2	6.3	1	3	2	72	168	89
2538	2	186190	39	1	2021-11-10	81.6	179	7.1	2	6.2	1	3	2	72	144	96
3212	2	208139	73	1	2022-09-13	72.1	171	7.1	2	6.2	1	3	2	72	147	89
1020	2	133629	76	1	2022-09-14	59.2	164	7.1	2	6	1	3	2	72	157	85
2715	1	192176	59	1	2014-03-28	72	168	7.00	2	5.90	1	3	2	72	130	80
2250	2	176018	52	0	2022-02-18			7	2	6.4	1	3	2
3368	2	213700	48	0	2022-09-21	65.1	151	6.9	1	6.8	2	3	2	72	154	96
2890	2	197996	61	0	2022-09-17	47.9	151	6.9	1	6.6	2	3	2	72	122	67
999	1	133197	70	1	2015-07-31	72	169	6.84	1	6.50	2	3	2	72	140	80
1842	2	161116	45	0	2022-09-28	61.3	171	6.8	1	6.6	2	3	2	60	109	70
2898	2	198143	60	0	2022-09-16	67.1	163	6.8	1	6.5	2	3	2	72	130	86
1071	1	134967	56	1	2015-02-28	92	182	6.75	1	7.40	2	3	2		120	85
350	2	111326	43	1	2022-09-28	78.4	165	6.7	1	6.8	2	3	2	72	179	104
228	2	106750	68	1	2022-10-13	98	174	6.7	1	6.5	2	3	2	72	160	82
2564	2	186989	28	0	2022-10-21	71.9	152	6.4	1	6.7	2	3	2	100	150	102
290	2	108730	63	1	2022-09-19	76.8	167	6.4	1	6.6	2	3	2	72	149	93
450	2	114104	63	1	2021-08-05	80.4	176	9.95	2			2	2	60	131	80
822	2	127638	51	1	2020-06-03	88.8	177	9.93	2			2	2	72	136	72
2606	2	188416	78	0	2020-08-18	86.6	152	9.91	2			2	2	NA	141	67
2171	1	173841	68	1	2014-05-14	70	162	9.90	2			2	2	72	120	85
2885	1	197963	78	1	2014-07-14	77	160	9.90	2			2	2	56	110	60
324	2	110436	61	1	2021-01-21	77.7	167	9.9	2	5.3	0	2	2	72	134	77
544	2	117315	76	1	2020-08-03	98.2	175	9.9	2			2	2	72	159	79
2272	2	176664	64	1	2020-09-08	72.4	164	9.87	2			2	2	72	144	83
2598	2	188241	83	0	2020-08-18	45.1	154	9.85	2			2	2	72	149	67
20	2	100526	66	0	2020-08-21	91.9	170	9.8	2			2	2	72	133	78
194	2	105868	46	1	2020-06-29	87.3	179	9.77	2			2	2	72	137	86
2072	2	169534	71	1	2020-09-08	63.9	170	9.7	2			2	2	64	112	71
2682	2	191079	61	1	2020-08-25	77	168	9.66	2			2	2	72	159	107
2754	2	193181	69	1	2020-08-06	79.6	166	9.63	2			2	2	NA	138	85
480	2	115386	70	0	2020-09-30	63.9	157	9.58	2			2	2	72	146	84
1778	2	158777	71	1	2020-09-13	97.2	171	9.57	2			2	2	72	140	79
1552	2	151864	85	1	2020-09-13	65.1	166	9.5	2			2	2	96	189	79
1	1	100026	50	1	2014-05-15	51	166	9.47	2			2	2		90	60
137	1	104254	49	0	2016-09-09			9.46	2			2	2	72	130	105
150	2	104740	77	1	2020-08-13	58.5	157	9.45	2			2	2	72	157	93
1066	2	134674	43	0	2020-09-27	39.7	143	9.43	2			2	2	72	121	88
2427	1	181654	26	1	2016-10-26	92	170	9.41	2			2	2	72	120	85
1877	1	162248	56	0	2015-05-16	70	166	9.39	2			2	2	72	120	80
2795	1	194153	63	1	2015-05-16	63	171	9.32	2			2	2		110	70
3102	2	204508	84	1	2020-11-16	68.9	173	9.3	2			2	2	60	155	83
1980	2	165962	59	0	2020-09-17	66.8	152	9.29	2			2	2	72	178	93
3338	2	213208	65	1	2021-06-17	93.2	173	9.28	2			2	2	72	135	87
1962	2	165455	56	1	2020-08-04	78.8	175	9.22	2			2	2	NA	127	80
83	1	102486	59	0	2014-06-21	51	162	9.20	2			2	2	72	120	80
2681	1	191079	53	1	2014-03-04	83	169	9.17	2			2	2	72	160	110
961	1	132010	53	1	2016-11-08	72	166	9.10	2			2	2	72	130	80
1421	1	146751	61	0	2014-07-02	60	158	9.08	2			2	2	72	135	85
2122	2	171898	35	0	2020-08-26	94.2	169	9.08	2			2	2	72	129	74
3415	1	215193	63	1	2015-07-29	90	173	9.07	2			2	2	72	130	90
84	2	102486	67	0	2020-10-17	48.4	163	9.05	2			2	2	NA	170	91
2910	2	198418	53	1	2020-08-25	68.4	173	9.05	2			2	2	72	115	78
2830	2	196037	83	0	2020-08-18	64.8	156	9.04	2			2	2	72	149	58
1087	1	135571	59	1	2014-07-08	67	173	9.03	2			2	2	72	120	70
2149	1	173155	73	1	2014-07-03	77	168	9.02	2			2	2	72	140	75
3340	2	213268	62	1	2020-10-21	64.3	164	8.96	2			2	2	72	132	84
2336	2	178602	76	0	2020-08-19	70.8	154	8.91	2			2	2	90	137	75
1274	2	141654	70	0	2020-09-04	64.8	156	8.89	2			2	2	84	146	86
2074	2	169550	87	0	2020-10-11	52.3	150	8.84	2			2	2	NA	NA	NA
1816	2	160047	64	0	2020-08-27	56.2	152	8.83	2			2	2	72	146	91
2977	1	200515	49	1	2014-03-03	78	172	8.83	2			2	2	72	155	90
884	2	130280	69	1	2020-09-02	79.2	176	8.79	2			2	2	72	130	75
1460	2	148759	68	0	2020-08-20	50.7	154	8.79	2			2	2	88	175	89
933	1	131433	80	0	2014-07-02	59	154	8.77	2			2	2	56	100	70
260	2	107676	73	1	2020-09-02	75.4	171	8.75	2			2	2	NA	143	69
2212	2	174965	67	0	2020-08-11	70.5	163	8.75	2			2	2	72	113	60
2707	1	191975	78	0	2014-07-01	67	161	8.67	2			2	2	72	120	75
486	2	115666	65	0	2021-06-15	77.6	153	8.61	2			2	2	72	109	66
1739	1	157743	51	0	2014-05-15	49	162	8.59	2			2	2	72	100	70
2827	1	195889	62	1	2014-07-10	66	178	8.59	2			2	2	72	100	60
3428	2	215620	72	1	2020-08-21	72.6	163	8.49	2			2	2	72	146	78
1082	2	135308	80	1	2020-08-07	78.8	165	8.48	2			2	2	72	174	78
2829	1	196037	75	0	2014-07-08	69	156	8.46	2			2	2	72	120	80
1137	1	137497	79	1	2014-07-27	71	163	8.40	2			2	2	72	110	65
2928	2	199140	68	0	2020-08-13	76.6	158	8.37	2			2	2	72	116	74
2322	2	178351	65	1	2020-09-10	NA	NA	8.36	2			2	2	NA	158	100
2071	1	169534	63	1	2014-07-10	62	165	8.32	2			2	2	72	100	60
2490	2	183926	85	1	2020-08-20	67.6	165	8.3	2			2	2	72	153	87
1220	2	139824	66	0	2020-08-04	57	154	8.28	2			2	2	72	126	82
1307	1	142768	73	0	2014-07-04	62	146	8.28	2			2	2	72	135	80
1792	2	159134	71	0	2020-09-06	52.6	148	8.25	2			2	2	72	143	75
550	2	117473	72	0	2020-08-17	56.8	146	8.23	2			2	2	72	152	73
562	2	117811	54	1	2020-08-24	58.6	173	8.22	2			2	2	88	143	92
3249	1	210064	62	1	2014-03-26	70	175	8.19	2			2	2	100	130	70
3250	2	210064	71	1	2020-09-04	NA	NA	8.16	2			2	2	72	180	78
3084	2	204102	92	0	2020-08-03	54	147	8.14	2			2	2	72	175	82
2888	2	197987	74	0	2020-08-06	80	159	8.13	2			2	2	72	129	71
2271	1	176664	56	1	2014-07-07	74	164	8.11	2			2	2	72	140	90
456	2	114341	50	0	2020-11-20	78.8	159	8.07	2			2	2	72	132	86
1019	1	133629	69	1	2016-10-18	67	164	8.06	2			2	2	72	130	80
2073	1	169550	79	0	2014-07-13	52	147	8.06	2			2	2	72	130	60
1278	2	141684	46	0	2021-05-27	78.8	164	8.04	2			2	2	72	157	106
316	2	110185	61	0	2020-09-01	91.3	169	8.03	2			2	2	72	126	91
852	2	128980	63	0	2020-08-04	66.7	154	8.02	2			2	2	72	123	72
1682	2	156422	65	1	2020-11-02	84.4	172	8.02	2			2	2	72	156	98
1878	2	162248	64	0	2021-07-07	63.6	166	8.02	2			2	2	72	141	64
3051	1	203219	68	1	2014-07-10	66	169	8.00	2			2	2	72	120	80
457	1	114488	73	0	2014-07-13	64	154	7.98	2			2	2	116
2518	2	185467	75	1	2020-10-11	69.9	170	7.96	2			2	2	72	157	88
3449	1	216623	65	1	2016-10-18	72	170	7.95	2			2	2	72	180	100
2812	2	195074	65	1	2021-06-18	68.8	164	7.92	2			2	2	64	132	72
3121	1	205158	58	0	2014-07-26	70	162	7.91	2			2	2		100	80
1273	1	141654	61	0	2014-03-26	65	159	7.89	2			2	2	72	120	70
724	2	124146	65	0	2021-06-17	62.4	162	7.87	2			2	2	72	146	83
856	2	129000	75	0	2020-09-03	53.2	148	7.83	2			2	2	72	205	102
821	1	127638	43	1	2014-04-16	90	177	7.82	2			2	2	72	110	70
1023	1	133712	70	1	2014-07-20	64	166	7.78	2			2	2	72	140	80
2397	1	180785	27	0	2016-01-20	78	168	7.78	2			2	2	72	115	70
1835	1	160747	64	1	2014-07-10			7.77	2			2	2		110	70
2150	2	173155	81	1	2020-08-12	77.1	168	7.77	2			2	2	72	175	110
455	1	114341	42	0	2014-03-28	87	159	7.76	2			2	2	72	140	100
674	2	122795	47	1	2021-03-09	100	176	7.76	2			2	2	72	153	82
1632	2	154736	68	1	2020-08-06	82	182	7.75	2			2	2	104	156	105
1873	1	162196	56	0	2014-07-10	59	162	7.73	2			2	2	100	140	90
2865	1	197179	60	1	2014-07-09	80	172	7.72	2			2	2	96	120	90
1175	1	138492	62	1	2016-06-25	74	170	7.70	2			2	2
1868	2	161998	65	0	2020-08-27	62.8	158	7.7	2			2	2	72	152	90
2978	2	200515	57	1	2020-08-24	75.6	174	7.7	2			2	2	72	124	80
2320	2	178326	69	0	2020-10-15	63.1	149	7.68	2			2	2	72	125	67
1937	1	164206	68	0	2014-07-03	57	149	7.65	2			2	2	72	120	80
2605	1	188416	70	0	2014-07-08	91	153	7.63	2			2	2	72	110	75
1972	2	165811	85	1	2020-09-13	69.5	163	7.61	2			2	2	70	159	60
2512	2	185136	85	0	2020-08-21	53.9	155	7.6	2			2	2	90	148	59
253	1	107431	58	0	2014-07-03	73	165	7.58	2			2	2	72	140	80
534	2	117106	66	1	2020-08-24	88.7	173	7.58	2			2	2	72	177	78
2669	1	190879	33	1	2014-08-12	88	184	7.56	2			2	2	72	120	70
3117	1	204950	62	1	2016-05-15	77	173	7.56	2			2	2	72	140	90
543	1	117315	68	1	2014-07-08	111	171	7.52	2			2	2	72	160	100
1815	1	160047	56	0	2014-07-04	60	152	7.51	2			2	2	72	120	80
259	1	107676	64	1	2014-03-26	78	170	7.50	2			2	2		130	80
3238	2	209462	50	1	2020-08-27	117.3	181	7.5	2			2	2	72	154	98
204	2	106050	83	0	2020-08-04	55	159	7.49	2			2	2	72	158	82
1143	1	137705	49	1	2014-03-04			7.49	2			2	2
1198	2	139361	85	1	2020-08-19	59.9	160	7.49	2			2	2	90	157	71
2740	2	192681	44	0	2020-10-23	57.7	165	7.49	2			2	2	72	144	88
2854	2	196801	66	1	2020-08-26	71.8	171	7.49	2			2	2	72	120	74
3576	2	99416	79	1	2020-08-27	61.6	167	7.49	2			2	2	64	161	78
1631	1	154736	60	1	2014-07-02	87	183	7.48	2			2	2	90	135	85
1676	2	156306	73	0	2020-08-10	50	155	7.46	2			2	2	72	169	79
766	2	125638	66	0	2020-08-11	70.4	150	7.45	2			2	2	72	124	76
3079	1	203997	59	1	2014-03-03	85	173	7.45	2			2	2	72	120	80
58	2	101783	87	1	2020-10-17	77.6	169	7.41	2			2	2	72	NA	NA
712	2	123815	78	1	2020-09-13	81.2	173	7.41	2			2	2	76	167	96
558	2	117698	84	0	2020-08-13	44.8	152	7.39	2			2	2	108	157	89
3463	1	217448	64	0	2014-07-01	65	154	7.39	2			2	2	72	120	80
628	2	120623	76	1	2020-08-24	57	159	7.38	2			2	2	72	158	100
1522	2	151029	69	1	2020-08-25	59.3	159	7.38	2			2	2	72	155	86
2489	1	183926	77	1	2014-07-10	70	166	7.30	2			2	2	72	135	85
1640	2	155001	46	1	2020-09-13	61.8	164	7.3	2			2	2	64	134	80
855	1	129000	66	0	2014-03-26	55	150	7.29	2			2	2	72	160	70
65	1	101982	32	1	2015-03-05	115	195	7.28	2	5.60	0	2	2	72	130	90
883	1	130280	60	1	2014-03-26	87	178	7.28	2			2	2	72	120	80
3169	1	206842	68	0	2015-05-05	60	152	7.28	2			2	2	72	140	80
1223	1	139847	81	0	2016-06-25	53	152	7.27	2			2	2	72	130	80
1378	2	145395	84	1	2020-10-17	92.6	166	7.26	2			2	2	96	174	94
1065	1	134674	34	0	2014-09-10	39	142	7.25	2			2	2	72	100	60
2321	1	178351	57	1	2014-07-08			7.24	2			2	2		145	95
2335	1	178602	68	0	2014-07-07	68	153	7.23	2			2	2	72	120	80
2554	2	186622	74	0	2020-08-19	62.7	154	7.23	2			2	2	72	150	85
1859	1	161757	60	0	2014-07-03	65	145	7.22	2			2	2	72	140	80
3588	2	99996	60	1	2020-11-06	77.9	175	7.22	2			2	2	72	125	84
3509	1	219383	53	1	2016-10-18	77	169	7.20	2			2	2	72	140	70
1459	1	148759	59	0	2014-07-09	52	155	7.19	2			2	2	96	180	100
2919	1	198809	63	0	2014-07-03	80	155	7.18	2			2	2	72	125	90
1536	2	151432	74	1	2020-10-18	95.3	179	7.16	2			2	2	72	137	87
2688	2	191301	66	0	2020-08-10	58.3	159	7.16	2			2	2	72	144	66
564	2	117865	82	0	2020-10-18	67.1	150	7.15	2			2	2	72	151	53
323	1	110436	54	1	2015-10-19	74	167	7.13	2			2	2	72	120	85
1836	2	160747	72	1	2020-08-14	69.4	170	7.11	2			2	2	NA	148	89
1069	1	134914	68	1	2014-07-11	92	162	7.10	2			2	2	72	120	80
2020	2	167605	45	1	2020-09-04	86.6	181	7.1	2			2	2	72	122	77
3038	2	202692	33	0	2022-03-15	74.4	159	7.1	2			2	2	NA	NA	NA
1542	2	151673	90	1	2020-10-11	67.1	166	7.09	2			2	2	72	134	56
3541	1	220529	77	1	2014-07-01	101	178	7.09	2			2	2	64	135	80
796	2	126439	74	1	2020-10-13	77.5	174	7.08	2			2	2	72	126	75
183	1	105425	69	0	2014-07-01	69	159	7.07	2			2	2	72	100	60
851	1	128980	55	0	2014-07-04	67	154	7.07	2			2	2	72	135	85
214	2	106301	65	1	2020-08-06	82.2	160	7.05	2			2	2	68	164	79
431	1	113357	54	1	2014-12-25	63	167	7.03	2			2	2	72	130	85
1772	2	158565	67	0	2020-08-13	77.2	161	7.02	2			2	2	72	110	61
1584	2	152890	86	0	2020-08-17	81.3	154	7.01	2			2	2	NA	137	67
3170	2	206842	75	0	2021-03-31	60.6	151	7.01	2			2	2	72	150	87
100	2	102713	50	0	2020-09-04	61.8	165	7	2			2	2	72	115	80
3296	2	211905	69	1	2020-09-18	71.9	167	7	2			2	2	72	165	74
1838	2	160923	73	1	2022-09-15	81.6	172	6.9	1	6.2	1	2	1	84	161	98
753	1	125040	65	0	2014-11-02	72	162	6.86	1	6.20	1	2	1	72	140	80
566	2	117873	44	0	2022-10-12	77	155	6.8	1	6.3	1	2	1	72	136	85
786	2	126179	71	1	2022-09-14	82	177	6.8	1	6.1	1	2	1	80	158	89
3468	2	217777	65	1	2022-09-13	78.9	180	6.8	1	6	1	2	1	72	139	80
2056	2	168813	42	1	2022-02-25	81.8	179	6.7	1	5.9	1	2	1	NA	NA	NA
627	1	120623	68	1	2014-10-22	64	160	6.66	1	6.10	1	2	1	72	180	120
1602	2	153639	52	1	2020-05-15	71.8	170	6.66	1	6.1	1	2	1	72	124	75
3041	1	202813	58	1	2014-01-20	93	184	6.66	1	5.90	1	2	1		135	90
3339	1	213268	52	1	2014-10-17	65	163	6.62	1	6.30	1	2	1	72	120	80
3256	2	210384	34	1	2022-08-26	103.4	186	6.6	1	6	1	2	1	72	135	87
3337	1	213208	57	1	2015-06-16	85	172	6.54	1	6.30	1	2	1	72	105	75
102	2	102747	61	0	2022-09-13	67.6	163	6.5	1	6.1	1	2	1	72	166	91
2032	2	168124	34	1	2021-11-17	75.2	165	6.5	1	6.1	1	2	1	72	132	87
1580	2	152810	62	0	2022-09-13	67.4	161	6.5	1	6	1	2	1	72	137	83
3398	2	214736	70	0	2021-06-19	61.1	158	6.48	1	6.1	1	2	1		135	71
3130	2	205407	54	1	2020-11-11	76.6	179	6.41	1	5.9	1	2	1	72	156	110
3510	2	219383	59	1	2022-09-28	75.5	169	6.4	1	6.4	1	2	1	52	161	79
1854	2	161531	66	1	2021-10-20	71.3	170	6.4	1	5.8	1	2	1	72	162	98
1481	1	149457	30	1	2015-03-17	83	161	6.39	1	6.00	1	2	1	72	120	80
276	2	108155	59	1	2020-01-21	69.9	165	6.38	1	6.2	1	2	1	72	135	84
819	1	127297	56	0	2015-06-16	97	163	6.37	1	6.20	1	2	1	72	125	95
1629	1	154606	48	1	2014-12-24	69	172	6.36	1	5.70	1	2	1	72	120	80
485	1	115666	58	0	2015-06-11	74	152	6.35	1	6.00	1	2	1	72	115	85
426	2	113287	64	1	2022-09-13	58.9	167	6.3	1	6	1	2	1	NA	NA	NA
2024	2	167662	57	1	2022-11-18	66.6	168	6.3	1	6	1	2	1	72	126	79
1726	2	157525	63	1	2022-01-05	65.7	162	6.3	1	5.9	1	2	1	72	146	83
2832	2	196070	65	0	2022-09-16	59.6	161	6.3	1	5.8	1	2	1	72	120	59
2836	2	196302	47	1	2022-11-03	77.2	168	6.3	1	5.7	1	2	1	72	130	90
1454	2	148370	41	0	2021-01-20	64.8	155	6.29	1	5.8	1	2	1	72	108	70
1418	2	146668	62	0	2020-09-14	59.8	169	6.28	1	5.7	1	2	1	72	140	83
1735	1	157674	43	1	2015-01-23	86	169	6.20	1	5.70	1	2	1	72	140	110
3044	2	202875	42	1	2022-09-30	95.7	178	6.2	1	6.4	1	2	1	88	128	73
2566	2	187011	69	1	2022-09-13	62.2	170	6.2	1	6.2	1	2	1	56	153	84
1736	2	157674	51	1	2021-12-07	86.3	167	6.2	1	5.9	1	2	1	72	129	84
2774	2	193691	64	1	2022-07-06	90	176	6.2	1	5.9	1	2	1	72	136	91
928	2	131383	63	0	2022-09-13	79.3	168	6.2	1	5.8	1	2	1	72	163	100
2906	2	198248	44	0	2022-09-28	55.4	165	6.2	1	5.8	1	2	1	NA	NA	NA
1646	2	155164	63	1	2020-01-09	91.4	178	6.18	1	5.8	1	2	1	72	144	87
2571	1	187352	77	0	2015-06-15	77	166	6.16	1	6.30	1	2	1	64	130	80
2046	2	168610	52	1	2020-11-19	77	171	6.14	1	5.7	1	2	1	72	136	78
3047	1	202905	29	0	2015-01-04	82	159	6.12	1	5.70	1	2	1	72	130	90
1132	2	137367	56	0	2022-02-11	83.4	164	6.1	1	6.3	1	2	1	72	136	84
3146	2	206068	54	1	2022-05-10	79.6	171	6.1	1	6.3	1	2	1	72	115	76
498	2	116064	67	0	2020-12-25	57.2	155	6.1	1	6.1	1	2	1	72	150	73
1240	2	140294	62	1	2022-11-11	90	181	6.1	1	6	1	2	1	68	120	81
2766	2	193529	51	1	2021-12-03	74.7	165	6.1	1	5.8	1	2	1	NA	152	100
1090	2	135606	68	1	2022-07-30	75.3	174	6.1	1	5.7	1	2	1	80	165	102
2607	1	188513	91	1	2015-06-18	82	170	6.03	0	6.60	2	2	2	72	160	80
2361	1	179680	42	1	2014-09-23			6.00	0	6.50	2	2	2		135	90
484	2	115640	65	0	2022-10-11	52.4	162	5.9	0	6.5	2	2	2	72	147	79
1684	2	156427	64	1	2022-08-11	74.8	186	5.8	0	6.5	2	2	2	60	131	80
288	2	108699	53	0	2021-12-06	70.1	155	5.7	0	6.5	2	2	2	72	147	91
3118	2	204950	68	1	2022-04-10	77.1	174	5.4	0	10.8	2	2	2	72	140	76
1422	2	146751	69	0	2020-08-11	63.4	159	19.73	2			2	2	92	156	59
871	1	129820	47	1	2016-03-21	82	175	18.63	2			2	2	72	130	100
1070	2	134914	76	1	2020-08-27	NA	NA	16.6	2			2	2	72	105	60
3548	2	221062	46	0	2020-08-25	65.7	165	16.3	2			2	2	72	111	72
2	2	100026	58	1	2020-06-05	46.8	166	16.04	2			2	2	72	102	70
3237	1	209462	41	1	2014-03-04	103	181	15.54	2			2	2	72	120	80
1791	1	159134	62	0	2014-07-06	55	148	15.33	2			2	2	96	160	90
1979	1	165962	50	0	2014-06-09	65	152	15.15	2			2	2	72	150	90
2261	1	176301	52	1	2014-03-03	99	176	14.71	2			2	2	72	140	100
2909	1	198418	45	1	2014-03-03	74	172	14.65	2			2	2	72	120	85
2061	1	168973	71	0	2014-07-03	53	157	14.60	2			2	2	96	135	70
2172	2	173841	76	1	2020-09-13	57.2	162	14.51	2			2	2	72	152	83
1624	2	154490	65	1	2020-08-26	72	173	13.17	2			2	2	NA	107	65
1777	1	158777	63	1	2014-05-13	93	171	12.97	2			2	2	72	120	80
3464	2	217448	72	0	2020-08-18	62.4	155	12.92	2			2	2	72	150	64
1308	2	142768	81	0	2020-08-12	57.1	147	12.88	2			2	2	72	178	85
1314	2	143054	50	1	2020-09-01	83.4	166	12.86	2			2	2	72	133	72
1362	2	144552	70	0	2020-08-21	68.9	156	12.23	2			2	2	72	169	70
676	2	122805	76	0	2020-08-07	75.4	172	12.01	2			2	2	72	118	68
2262	2	176301	60	1	2020-08-28	87.6	176	11.9	2			2	2	NA	135	88
1088	2	135571	67	1	2020-08-25	71	175	11.82	2			2	2	72	127	73
149	1	104740	69	1	2014-07-07	63	162	11.79	2			2	2	72	140	90
1874	2	162196	64	0	2020-09-16	59.8	164	11.71	2			2	2	92	153	104
303	1	109501	41	0	2015-07-29	70	163	11.66	2			2	2	72	150	100
1609	1	153988	54	1	2015-04-29	69	175	11.64	2			2	2	68	130	80
820	2	127297	63	0	2021-06-18	72.1	160	11.59	2			2	2	100	155	66
99	1	102713	42	0	2014-03-05	60	165	11.50	2			2	2	72	100	65
1439	1	147572	53	1	2015-12-09	81	171	11.45	2			2	2	72	135	85
1024	2	133712	78	1	2020-11-01	66	167	11.41	2			2	2	72	162	79
46	2	101521	68	0	2020-08-14	64.8	155	11.4	2			2	2	72	155	100
3052	2	203219	76	1	2020-08-20	67.1	172	11.39	2			2	2	72	156	93
458	2	114488	81	0	2020-10-11	61	156	11.33	2			2	2	92	147	92
1361	1	144552	62	0	2014-07-03	71	155	11.31	2			2	2	72	120	65
1740	2	157743	59	0	2020-11-06	47.1	163	11.15	2			2	2	72	131	82
1092	2	135727	69	0	2020-08-19	83.2	165	11.1	2			2	2	72	147	68
1144	2	137705	57	1	2020-08-28	74.8	171	10.91	2			2	2	72	150	76
3422	2	215416	70	0	2020-08-21	61.4	153	10.88	2			2	2	72	147	68
2918	2	198660	35	1	2020-08-17	89.1	179	10.8	2			2	2	72	155	103
604	2	119799	66	0	2020-08-20	73.2	152	10.72	2			2	2	72	158	72
1610	2	153988	61	1	2021-05-26	71.6	176	10.69	2			2	2	72	117	70
1894	2	162659	55	0	2020-09-10	67.9	164	10.69	2			2	2	72	117	54
1482	2	149457	38	1	2021-03-31	79.1	160	10.66	2			2	2	72	148	104
2090	2	169964	77	1	2020-09-08	68.5	169	10.66	2			2	2	64	178	94
2920	2	198809	71	0	2020-08-07	78	157	10.65	2			2	2	72	136	81
1541	1	151673	81	1	2014-06-22	70	166	10.63	2			2	2	72	135	75
1623	1	154490	56	1	2014-07-08	71	170	10.63	2			2	2		120	80
94	2	102685	77	0	2020-08-18	51.6	147	10.62	2			2	2	72	162	68
2075	1	169567	60	0	2014-12-26			10.48	2			2	2	72	120	70
45	1	101521	60	0	2014-07-10	68	155	10.42	2			2	2	72	140	90
3416	2	215193	70	1	2021-05-19	90.9	172	10.38	2			2	2	72	176	91
1551	1	151864	77	1	2014-05-14	68	164	10.37	2			2	2	110	160	90
3122	2	205158	66	0	2020-10-17	71.7	167	10.2	2			2	2	72	133	73
2062	2	168973	79	0	2020-08-12	50	156	10.19	2			2	2	72	145	88
1332	2	143467	56	1	2020-11-19	81.5	177	10.16	2			2	2	72	137	86
2749	1	193123	58	0	2014-05-14	65	156	10.12	2			2	2	72	160	100
3421	1	215416	61	0	2014-07-03	65	154	10.09	2			2	2	72	120	70
2886	2	197963	86	1	2020-08-13	76.7	161	10.07	2			2	2	64	144	81
675	1	122805	68	0	2014-07-03	81	174	10.05	2			2	2	72	135	80
449	1	114104	55	1	2015-12-14	87	176	6.99	1			1	1	72	130	80
1333	1	143473	80	1	2014-04-23			6.98	1			1	1
2511	1	185136	77	0	2014-07-01	60	153	6.96	1			1	1	72	120	60
2369	1	180143	68	1	2014-07-10	83	170	6.95	1			1	1	72	160	110
2486	2	183608	74	0	2020-08-12	71.6	163	6.95	1			1	1	72	133	78
2987	1	200801	49	1	2016-10-20	93	181	6.95	1			1	1	88	120	80
1318	2	143269	76	0	2020-08-19	49.8	158	6.94	1			1	1	60	129	69
2917	1	198660	27	1	2014-08-26	101	179	6.94	1			1	1	96	150	100
479	1	115386	62	0	2014-07-03	65	158	6.93	1			1	1	72	120	70
1519	1	151024	68	1	2015-05-07	57	164	6.92	1			1	1	72	120	80
188	2	105603	62	1	2020-08-27	86.6	172	6.88	1			1	1	60	128	71
3554	2	221298	74	0	2020-10-17	65.1	157	6.88	1			1	1	NA	141	90
381	1	112259	45	1	2014-03-28	84	183	6.87	1			1	1	72	120	90
1675	1	156306	65	0	2014-07-03	54	156	6.87	1			1	1	72	140	90
3233	1	209329	55	1	2016-10-17	99	175	6.87	1			1	1	72	155	95
2870	2	197237	55	1	2020-08-25	56.7	169	6.85	1			1	1	72	113	76
2439	1	181928	51	1	2014-03-04	94	178	6.84	1			1	1	72	135	90
39	1	101411	76	1	2014-03-26	77	164	6.83	1			1	1	72	135	65
956	2	131955	67	0	2020-08-17	75	169	6.83	1			1	1	72	150	88
1450	2	147991	80	0	2020-08-06	69.2	156	6.83	1			1	1	72	159	63
2246	2	175898	85	0	2020-08-07	74.2	153	6.83	1			1	1	72	174	75
3553	1	221298	66	0	2014-07-12	65	155	6.83	1			1	1	72	110	80
271	1	108106	74	0	2014-07-12	77	163	6.82	1			1	1	72	120	70
526	2	116944	67	0	2020-08-10	55	157	6.82	1			1	1	72	121	71
2597	1	188241	75	0	2014-07-08	44	154	6.81	1			1	1	72	145	80
1956	2	165294	39	1	2022-07-01	83.6	171	6.8	1			1	1	70	149	96
2428	2	181654	32	1	2022-05-27	83.5	171	6.8	1			1	1	100	122	78
1558	2	152081	67	1	2020-08-20	80.2	185	6.79	1			1	1	72	159	96
1788	2	159129	72	1	2020-08-03	110.6	171	6.79	1			1	1	72	137	75
284	2	108375	60	0	2020-09-13	66.7	164	6.77	1			1	1	72	148	96
1256	2	140966	95	0	2020-10-11	60.6	145	6.77	1			1	1	NA	NA	NA
1521	1	151029	61	1	2014-07-11	63	160	6.77	1			1	1	72	130	70
1702	2	156950	73	0	2020-08-17	59.4	154	6.76	1			1	1	72	134	73
3101	1	204508	73	1	2014-06-18	65	173	6.76	1			1	1	72	120	90
2244	2	175880	66	0	2020-08-11	52.7	151	6.73	1			1	1	72	178	85
2089	1	169964	69	1	2014-07-03	71	167	6.72	1			1	1	72	120	70
2264	2	176399	70	1	2020-08-25	79.1	174	6.72	1			1	1	120	165	100
3545	1	220841	74	0	2015-10-14	52	153	6.72	1			1	1	72	120	70
3547	1	221062	38	0	2014-03-05	79	165	6.72	1			1	1	92	100	60
1317	1	143269	68	0	2014-07-07	49	157	6.71	1			1	1	72	100	60
2887	1	197987	66	0	2014-07-01	80	160	6.71	1			1	1	72	110	70
2553	1	186622	66	0	2014-07-08	64	154	6.70	1			1	1	72	120	85
1262	2	141239	28	0	2022-02-23	62.1	157	6.7	1			1	1	72	124	74
254	2	107431	66	0	2020-08-11	63.8	166	6.69	1			1	1	72	129	72
1369	1	145167	83	1	2014-04-23			6.69	1			1	1
1824	2	160294	69	1	2020-08-20	75.3	175	6.69	1			1	1	NA	135	72
1860	2	161757	69	0	2020-08-12	60.4	147	6.69	1			1	1	72	152	82
395	1	112357	72	0	2014-07-07	69	154	6.68	1			1	1	72	120	80
2009	1	167201	75	0	2014-07-04	76	157	6.68	1			1	1	72	210	100
3037	1	202692	27	0	2016-07-19	70	160	6.68	1			1	1	120	110	75
1015	1	133588	66	0	2015-05-24	54	158	6.67	1			1	1	72	105	65
2640	2	189466	77	1	2020-08-14	63.4	159	6.67	1			1	1	72	141	80
833	1	128251	64	1	2014-07-01	83	169	6.66	1			1	1	72	120	80
1526	2	151094	63	0	2020-08-25	53.3	163	6.66	1			1	1	72	143	82
2245	1	175898	77	0	2014-07-04	74	153	6.66	1			1	1	72	160	85
3211	1	208139	67	1	2016-10-18	75	170	6.66	1			1	1	72	130	80
193	1	105868	38	1	2014-04-22	90	178	6.65	1			1	1	64	120	80
1879	1	162365	38	0	2016-05-27	63	160	6.65	1			1	1	72	100	75
407	1	112649	34	1	2015-03-04			6.63	1	5.40	0	1	1
1219	1	139824	58	0	2014-07-11	62	154	6.63	1			1	1	72	100	70
1524	2	151083	78	0	2020-09-13	55	158	6.63	1			1	1	72	162	83
184	2	105425	77	0	2020-08-17	65.5	158	6.61	1			1	1	72	115	60
533	1	117106	58	1	2014-03-03	91	172	6.60	1			1	1	72	140	90
2753	1	193181	60	1	2014-07-01	80	164	6.60	1			1	1
2326	2	178415	54	1	2020-08-06	70.3	169	6.6	1			1	1	72	118	76
994	2	133076	39	1	2020-11-15	89.7	174	6.59	1			1	1	72	159	103
2612	2	188588	78	0	2020-08-17	54.5	156	6.59	1			1	1	72	144	71
3580	2	99682	68	1	2020-09-13	68.3	168	6.59	1			1	1	72	150	81
573	1	118438	53	1	2015-10-10	77	164	6.58	1			1	1	108	150	95
1222	2	139846	65	0	2020-08-17	94.2	162	6.58	1			1	1	72	185	98
1971	1	165811	76	1	2014-05-14	74	164	6.58	1			1	1	72	140	70
2828	2	195889	70	1	2020-08-24	65.9	178	6.55	1			1	1	72	112	52
282	2	108331	69	1	2020-08-11	71.7	164	6.54	1			1	1	72	123	83
525	1	116944	58	0	2014-07-03	58	157	6.54	1			1	1	72	140	90
862	2	129453	47	1	2020-08-24	62.5	175	6.54	1			1	1	72	126	70
3231	1	209315	31	1	2014-09-01	92	174	6.54	1			1	1	72	140	90
2536	2	186159	92	0	2020-10-17	59	154	6.53	1			1	1	72	NA	NA
2750	2	193123	66	0	2020-09-13	59	151	6.53	1			1	1	64	173	81
2908	2	198276	65	1	2020-09-13	74.3	176	6.53	1			1	1	NA	151	85
3467	1	217777	59	1	2016-10-19	77	179	6.53	1			1	1	72	150	80
92	2	102627	68	1	2020-09-13	84.7	177	6.51	1			1	1	80	160	89
1095	1	135833	70	1	2014-07-03	81	183	6.51	1			1	1	72	140	70
2168	2	173613	72	1	2020-09-13	78.8	179	6.51	1			1	1	68	128	77
318	2	110195	27	0	2022-03-10	57.2	169	6.5	1			1	1	72	143	89
924	2	131329	68	1	2020-09-05	NA	NA	6.5	1			1	1	NA	NA	NA
1944	2	164966	67	1	2020-09-02	80	167	6.49	1			1	1	72	147	99
2293	1	176978	69	0	2014-07-03	54	146	6.48	1			1	1	72	120	70
57	1	101783	79	1	2014-06-22	77	166	6.47	1			1	1	72	150	70
1570	2	152493	59	0	2020-09-13	53.4	155	6.47	1			1	1	120	139	84
1277	1	141684	39	0	2015-07-31	76	162	6.46	1			1	1	72	140	90
1260	2	141182	65	1	2020-09-13	72.6	161	6.45	1			1	1	96	180	96
3374	2	213768	97	0	2020-01-08			6.45	1			1	1	96	167	86
2409	1	181129	43	1	2014-09-13	80	169	6.44	1			1	1	72	120	85
3083	1	204102	84	0	2014-07-02			6.44	1			1	1	72	120	70
3587	1	99996	52	1	2014-06-24	75	174	6.44	1			1	1	72	100	65
563	1	117865	74	0	2014-07-13	61	146	6.43	1			1	1	＜50	140	70
1639	1	155001	37	1	2014-05-12	64	164	6.43	1			1	1	72	120	80
93	1	102685	69	0	2014-07-07	55	146	6.42	1			1	1	72	100	70
354	2	111459	62	0	2020-08-25	52	152	6.42	1			1	1	72	115	71
735	1	124636	73	0	2014-07-19	63	147	6.42	1			1	1	72	140	80
1166	2	138240	72	0	2020-09-13	62.6	159	6.41	1			1	1	NA	140	68
279	1	108314	77	0	2014-07-01	80	152	6.40	1			1	1	72	160	85
60	2	101788	39	1	2022-02-07	81.6	171	6.4	1			1	1	72	125	74
66	2	101982	40	1	2021-12-29	117.9	195	6.4	1			1	1	72	135	80
540	2	117183	29	1	2022-02-22	82.6	172	6.4	1			1	1	NA	170	97
556	2	117651	61	0	2020-08-21	68.1	154	6.4	1			1	1	72	152	86
2654	2	190106	80	1	2020-08-25	57	155	6.4	1			1	1	72	165	76
3484	2	218399	43	1	2021-11-15	92.2	180	6.4	1			1	1	72	136	79
1823	1	160294	61	1	2014-07-08			6.39	1			1	1		105	70
2123	1	171923	80	1	2014-07-08	68	170	6.39	1			1	1	72	100	60
2932	2	199167	88	0	2020-10-24	NA	NA	6.39	1			1	1	76	168	56
889	1	130395	66	0	2014-07-01	64	159	6.38	1			1	1	72	120	80
932	2	131417	48	1	2020-08-25	84	159	6.38	1			1	1	72	159	95
1008	2	133292	77	1	2020-06-12	71.6	166	6.38	1			1	1	64	160	93
3042	2	202813	67	1	2020-10-31	93.2	187	6.38	1			1	1	72	172	102
1532	2	151311	78	0	2020-11-20	48.3	148	6.37	1			1	1	NA	150	70
814	2	126993	78	0	2020-08-19	49.8	158	6.36	1			1	1	116	130	92
826	2	127960	76	1	2020-08-18	90.5	166	6.36	1			1	1	72	133	79
840	2	128587	59	0	2020-08-27	61.4	156	6.36	1			1	1	72	145	84
2440	2	181928	59	1	2020-08-31	95.1	177	6.36	1			1	1	96	170	100
2614	2	188610	55	1	2020-10-13	61.2	171	6.36	1			1	1	72	123	83
3190	2	207750	75	0	2020-09-03	59.2	154	6.36	1			1	1	72	139	65
492	2	115797	71	0	2020-09-19	83.7	160	6.35	1			1	1	72	164	59
801	1	126667	70	1	2016-09-02	72	166	6.35	1			1	1	72	140	90
1039	1	133980	68	1	2014-03-26	69	166	6.35	1			1	1	72	125	80
3575	1	99416	71	1	2014-07-02	67	166	6.35	1			1	1	72	120	80
1197	1	139361	77	1	2014-07-07			6.34	1			1	1		120	70
112	2	103155	86	0	2020-09-12	73.8	153	6.33	1			1	1	100	170	74
790	2	126243	67	0	2020-08-24	70.4	168	6.33	1			1	1	72	125	81
2088	2	169885	50	0	2021-07-05	47.4	153	6.33	1			1	1	72	122	66
2949	1	199566	68	0	2014-07-07			6.33	1			1	1	72	120	80
3488	2	218680	55	1	2020-11-06	79.9	174	6.33	1			1	1	90	150	92
1083	1	135350	48	1	2016-03-30	82	171	6.32	1			1	1	72	120	80
1286	2	141948	65	1	2021-07-04	NA	NA	6.32	1			1	1	68	170	101
2927	1	199140	60	0	2014-07-07	82	155	6.32	1			1	1	72	120	85
148	2	104705	80	0	2020-08-07	41.2	148	6.31	1			1	1	60	200	72
2438	2	181902	86	0	2020-08-14	53.8	149	6.31	1			1	1	72	177	74
3080	2	203997	67	1	2020-09-03	71.6	175	6.31	1			1	1	64	118	69
3295	1	211905	60	1	2014-07-08	68	165	6.31	1			1	1	72	165	100
213	1	106301	57	1	2014-07-08	84	161	6.30	1			1	1	72	120	60
2325	1	178415	46	1	2014-08-26	72	169	6.30	1			1	1	64	125	85
3050	2	203140	49	1	2021-12-09	59.6	158	6.3	1	5.5	0	1	1	72	123	76
3454	2	216741	53	1	2022-10-08	90.1	180	6.3	1	5.5	0	1	1	72	147	102
1434	2	147213	55	0	2022-07-11	NA	NA	6.3	1			1	1	80	143	91
2613	1	188610	46	1	2014-05-26	66	170	6.29	1	5.50	0	1	1	72	110	70
2286	2	176963	72	0	2020-08-13	73.4	160	6.29	1			1	1	72	175	94
396	2	112357	80	0	2020-08-18	58.6	153	6.28	1			1	1	68	166	67
795	1	126439	66	1	2014-12-11	77	174	6.27	1			1	1	92	100	70
1549	1	151774	51	1	2016-10-21	64	170	6.27	1			1	1	72	140	90
2588	2	188084	67	1	2020-08-25	72	174	6.27	1			1	1	72	146	73
3172	2	206855	67	0	2020-08-11	64.1	160	6.27	1			1	1	72	143	76
890	2	130395	74	0	2020-08-17	53	158	6.26	1			1	1	72	143	74
68	2	102034	84	0	2020-10-17	57.4	148	6.25	1			1	1	72	190	75
126	2	103539	41	1	2020-08-25	99.4	172	6.25	1			1	1	72	140	95
460	2	114563	85	0	2020-09-13	46.8	153	6.25	1			1	1	72	169	66
2618	2	188622	67	0	2020-08-10	70.6	163	6.25	1			1	1	72	146	87
731	1	124459	64	0	2015-10-21	64	156	6.24	1			1	1	72	130	80
2010	2	167201	83	0	2020-08-07	67.4	156	6.24	1			1	1	88	183	87
2318	2	178294	61	1	2020-09-13	84.3	157	6.24	1			1	1	76	152	90
2826	2	195870	47	1	2020-09-20	66.6	166	6.24	1			1	1	72	126	72
130	2	103826	69	1	2020-08-25	75.3	172	6.23	1			1	1	72	148	88
1867	1	161998	57	0	2014-07-03	68	157	6.23	1			1	1	72	100	60
40	2	101411	85	1	2020-09-02	72.3	164	6.22	1			1	1	72	166	72
2437	1	181902	78	0	2014-07-02	50	150	6.22	1			1	1	72	135	60
1683	1	156427	58	1	2016-05-04	73	184	6.21	1	5.60	0	1	1	72	120	80
77	1	102372	68	1	2014-07-04	68	167	6.21	1			1	1	72	145	95
191	1	105722	51	0	2014-07-03	92	157	6.21	1			1	1	72	140	95
2054	2	168786	78	1	2021-04-20	63.5	164	6.21	1			1	1	60	162	69
2708	2	191975	86	0	2020-08-17	57	159	6.21	1			1	1	72	134	63
1331	1	143467	48	1	2014-05-23	79	179	6.20	1			1	1	72	100	60
272	2	108106	82	0	2020-10-24	77.4	164	6.2	1			1	1	NA	166	74
3138	2	205609	67	0	2020-08-13	77.6	162	6.2	1			1	1	72	141	87
3310	2	212444	26	0	2022-01-11	47.3	159	6.2	1			1	1	72	114	71
549	1	117473	64	0	2014-07-07	51	145	6.19	1			1	1	72	100	60
2121	1	171898	27	0	2014-03-05	95	168	6.19	1			1	1	72	120	80
557	1	117698	76	0	2014-07-02	46	152	6.18	1			1	1	72	120	70
849	1	128964	65	1	2014-03-26	76	165	6.18	1			1	1	72	110	70
1081	1	135308	72	1	2014-07-04	84	164	6.18	1			1	1	72	135	85
1784	2	158992	75	1	2020-09-02	87.8	169	6.18	1			1	1	72	138	71
1955	1	165294	33	1	2016-05-25	111	170	6.18	1			1	1	72	140	90
2872	2	197296	58	0	2020-08-27	76.6	154	6.18	1			1	1	72	134	70
1884	2	162433	49	0	2020-09-04	47.5	157	6.17	1			1	1	NA	159	94
2966	2	200206	77	0	2020-08-13	55.8	144	6.17	1			1	1	72	145	65
509	1	116364	27	1	2014-10-24	94	176	6.16	1			1	1	72	120	80
754	2	125040	73	0	2020-11-02	67.5	161	6.16	1			1	1	72	125	64
1134	2	137374	81	0	2020-08-05	57.8	151	6.16	1			1	1	72	142	71
125	1	103539	32	1	2014-10-20	97	171	6.15	1	5.40	0	1	1	72	120	85
765	1	125638	58	0	2014-07-02	66	150	6.15	1			1	1	72	135	85
1202	2	139441	59	0	2020-10-17	62.6	163	6.15	1			1	1	NA	NA	NA
2676	2	191013	61	1	2021-01-14	72.3	178	6.14	1	5.6	0	1	1	72	162	85
617	1	120109	31	0	2016-10-09	71	167	6.14	1			1	1	72	110	70
2296	2	177245	84	0	2020-10-18	67.3	151	6.14	1			1	1	72	174	81
3332	2	213162	57	0	2020-06-03	63.3	157	6.14	1			1	1	72	137	74
3492	2	218953	87	0	2020-10-18	58.4	145	6.14	1			1	1	72	167	79
234	2	106933	87	1	2020-08-18	49.1	168	6.13	1			1	1	80	144	78
1133	1	137374	73	0	2014-07-01	55	153	6.13	1			1	1	60	140	80
2535	1	186159	84	0	2014-06-22	61	152	6.13	1			1	1	72	135	80
1148	2	137728	75	1	2020-08-10	65.1	170	6.12	1			1	1	84	156	75
3388	2	214242	86	0	2020-09-26	66.6	162	6.12	1			1	1	NA	154	72
3378	2	214030	70	0	2020-08-18	86.4	163	6.11	1			1	1	72	138	77
1147	1	137728	67	1	2014-07-04			6.10	1			1	1	88	120	70
2587	1	188084	59	1	2014-07-11	74	173	6.10	1			1	1	72	130	80
128	2	103657	34	1	2022-02-17	98.8	179	6.1	1			1	1	72	141	86
334	2	110888	34	0	2022-07-08	68.3	171	6.1	1			1	1	60	104	60
528	2	117057	87	1	2020-10-18	57.8	161	6.1	1			1	1	72	150	83
1016	2	133588	73	0	2021-07-25	54.6	160	6.1	1			1	1	72	122	55
1116	2	136492	57	1	2020-08-24	74.2	170	6.1	1			1	1	72	125	73
1162	2	138133	72	0	2020-08-31	64.4	158	6.1	1			1	1	72	160	79
1966	2	165628	81	0	2020-08-05	47.8	152	6.1	1			1	1	72	143	73
2488	2	183736	76	1	2021-12-09			6.1	1			1	1
3048	2	202905	37	0	2021-12-23	82.2	159	6.1	1			1	1	72	131	107
3546	2	220841	81	0	2021-06-24	48.2	151	6.1	1			1	1	72	150	70
2876	2	197494	69	0	2022-04-08	75.5	166	6	0	6.2	1	1	1	60	164	76
1380	2	145402	61	0	2022-09-13	78.5	166	6	0	6.1	1	1	1	72	123	77
2240	2	175826	56	1	2022-03-29	78.8	179	6	0	6	1	1	1	72	109	61
3076	2	203918	35	1	2022-07-29	74.8	171	6	0	6	1	1	1	84	128	76
686	2	123060	42	0	2021-12-09	55.4	166	6	0	5.9	1	1	1	72	117	82
2314	2	178207	43	1	2022-10-12	77	168	6	0	5.9	1	1	1	60	133	92
2742	2	192696	54	1	2022-09-27	88.4	186	6	0	5.9	1	1	1	72	146	92
3500	2	219183	38	1	2022-10-09	70	169	6	0	5.9	1	1	1	84	120	69
1902	2	162927	56	0	2021-12-10	77.1	171	6	0	5.8	1	1	1	76	160	101
3414	2	215162	57	0	2022-08-08	75.7	174	6	0	5.8	1	1	1	64	149	77
360	2	111687	39	1	2022-09-29	78.8	164	6	0	5.7	1	1	1	72	133	91
1510	2	150600	45	0	2022-08-29	62	156	6	0	5.7	1	1	1	72	115	71
1618	2	154340	59	1	2021-12-15	97.3	175	6	0	5.7	1	1	1	72	151	101
547	1	117372	70	1	2014-03-25	53	165	5.96	0	5.70	1	1	1	72	110	70
2449	1	182063	51	1	2014-12-25	78	183	5.93	0	5.80	1	1	1	72	130	85
874	2	130091	80	0	2022-08-04	59	147	5.9	0	6.4	1	1	1	60	163	66
3082	2	204071	71	1	2022-09-13	77.7	162	5.9	0	6.2	1	1	1	72	135	62
244	2	107244	69	0	2022-09-16	77.6	164	5.9	0	6.1	1	1	1	72	124	73
2508	2	185101	45	0	2022-09-28	68.8	163	5.9	0	6.1	1	1	1	72	143	100
3060	2	203428	51	0	2021-11-30	61	162	5.9	0	6	1	1	1	72	116	82
3318	2	212682	67	0	2022-04-16	54.7	157	5.9	0	6	1	1	1	72	115	76
248	2	107254	60	0	2022-09-01	62.8	153	5.9	0	5.9	1	1	1	96	136	80
287	1	108699	44	0	2015-02-09	68	157	5.86	0	6.00	1	1	1	72	120	85
1611	1	154040	38	1	2015-01-29	77	169	5.85	0	5.80	1	1	1	72	115	70
160	2	104983	60	1	2021-06-25	74.8	175	5.83	0	6.3	1	1	1	88	142	82
2105	1	170934	28	1	2015-01-08	70	176	5.83	0	5.70	1	1	1	72	120	80
134	2	104061	44	0	2022-02-28	76.4	156	5.8	0	6.1	1	1	1	72	119	77
1366	2	144974	33	1	2022-09-29	71	165	5.8	0	6.1	1	1	1	72	126	79
2414	2	181308	41	0	2022-07-07	87.5	166	5.8	0	5.9	1	1	1	72	149	97
3054	2	203231	52	0	2021-12-22	70	164	5.8	0	5.9	1	1	1	72	111	71
938	2	131528	31	0	2022-10-12	60.3	154	5.8	0	5.8	1	1	1	72	125	82
2496	2	184254	47	1	2022-09-30	66.4	170	5.8	0	5.8	1	1	1	72	109	58
156	2	104839	46	0	2022-09-23	59.6	160	5.8	0	5.7	1	1	1	72	103	68
2900	2	198169	42	1	2022-10-21	91.3	176	5.8	0	5.7	1	1	1	72	148	91
1918	2	163454	42	1	2020-12-22	98.5	194	5.77	0	5.8	1	1	1	72	146	84
497	1	116064	58	0	2014-10-16	52	153	5.75	0	5.70	1	1	1	72	135	85
574	2	118438	61	1	2021-01-15	74.8	162	5.72	0	6	1	1	1	72	154	84
635	1	121330	44	0	2014-02-26			5.72	0	5.80	1	1	1	72	140	90
1561	1	152216	56	0	2016-05-31	64	159	5.71	0	6.10	1	1	1	72	130	90
3316	2	212581	64	1	2020-09-14	70.3	172	5.71	0	6.1	1	1	1	72	170	94
1238	2	140254	55	1	2022-08-15	70.9	175	5.7	0	6.3	1	1	1	76	161	95
1550	2	151774	57	1	2022-09-26	65.5	171	5.7	0	6.3	1	1	1	72	156	98
616	2	120098	52	1	2022-09-06	74.8	163	5.7	0	6.2	1	1	1	72	142	92
1642	2	155007	63	1	2022-10-17	69.8	171	5.7	0	6.1	1	1	1	72	143	91
1554	2	151898	49	1	2022-10-12	73.7	167	5.7	0	6	1	1	1	72	133	85
1906	2	162971	52	0	2022-12-22	62	164	5.7	0	6	1	1	1	80	115	73
512	2	116520	37	0	2022-10-09	76.3	173	5.7	0	5.9	1	1	1	72	131	89
3315	1	212581	56	1	2014-11-14	70	170	5.69	0	5.70	1	1	1	72	135	100
296	2	109229	56	1	2020-11-16	61.6	165	5.68	0	5.7	1	1	1	NA	143	100
2852	2	196746	57	0	2021-01-13	NA	NA	5.65	0	6.1	1	1	1	72	127	74
1244	2	140372	28	0	2021-08-27	75.5	155	5.62	0	6.2	1	1	1	68	117	71
59	1	101788	32	1	2016-01-13	76	171	5.62	0	5.70	1	1	1	72	110	70
258	2	107628	56	0	2020-05-27	64.1	167	5.62	0	5.7	1	1	1	72	118	68
3373	1	213768	88	0	2014-01-07	66	168	5.61	0	6.10	1	1	1	88	120	80
2120	2	171793	43	0	2022-10-08	60.7	158	5.6	0	6	1	1	1	NA	122	83
2382	2	180336	48	1	2022-02-11	95.3	178	5.6	0	6	1	1	1	72	151	93
206	2	106067	65	1	2022-10-12	72.5	158	5.6	0	5.9	1	1	1	84	151	98
1412	2	146558	54	1	2022-11-01	78.1	169	5.6	0	5.9	1	1	1	72	132	87
2156	2	173261	52	0	2021-12-23	47.1	160	5.6	0	5.9	1	1	1	72	136	82
2472	2	183053	42	0	2022-09-23	62	175	5.6	0	5.9	1	1	1	72	105	76
2544	2	186297	41	0	2022-09-13	60.1	163	5.6	0	5.9	1	1	1	90	134	79
2764	2	193482	81	0	2022-09-13	50.9	148	5.6	0	5.9	1	1	1	72	152	77
1098	2	135852	41	0	2022-02-07	67.4	161	5.6	0	5.8	1	1	1	72	111	70
2702	2	191601	68	1	2022-09-29	69.6	170	5.6	0	5.8	1	1	1	72	156	82
2976	2	200443	44	1	2022-10-08	84.3	187	5.6	0	5.8	1	1	1	72	134	74
3188	2	207746	37	1	2022-09-26	88.4	171	5.6	0	5.8	1	1	1	72	120	82
794	2	126394	58	0	2022-08-23	51.8	158	5.6	0	5.7	1	1	1	NA	140	81
1600	2	153636	52	1	2021-12-10	81.5	170	5.6	0	5.7	1	1	1	72	129	81
2482	2	183355	40	1	2022-09-27	83	174	5.6	0	5.7	1	1	1	72	154	100
2540	2	186205	35	1	2022-09-13	86.1	188	5.6	0	5.7	1	1	1	72	131	80
3058	2	203294	42	0	2022-01-28	55.5	169	5.6	0	5.7	1	1	1	72	112	70
1014	2	133553	49	0	2020-01-08	63.8	156	5.59	0	5.8	1	1	1	72	120	81
1486	2	149748	60	1	2021-05-19	51.3	173	5.59	0	5.7	1	1	1	72	134	82
3354	2	213464	68	1	2020-08-13	80.6	170	5.59	0	5.7	1	1	1	72	129	70
1382	2	145549	58	1	2020-12-29	71.7	170	5.58	0	5.8	1	1	1	72	152	100
494	2	115798	40	1	2021-07-30	71.1	175	5.57	0	5.8	1	1	1	100	121	87
1774	2	158583	73	0	2021-04-20	50.4	157	5.52	0	6.2	1	1	1	86	154	92
122	2	103415	52	1	2022-01-24	103.7	181	5.5	0	6.2	1	1	1	72	141	95
478	2	115343	79	0	2022-09-15	53.1	157	5.5	0	6	1	1	1	72	158	89
626	2	120611	86	0	2021-11-10	46.3	151	5.5	0	6	1	1	1	72	149	64
1898	2	162687	71	1	2022-10-11	69.4	175	5.5	0	6	1	1	1	96	179	96
2662	2	190578	53	0	2021-12-07	53.2	160	5.5	0	6	1	1	1	72	136	79
3560	2	98589	45	0	2022-09-28	73.9	167	5.5	0	6	1	1	1	72	137	88
1700	2	156923	50	0	2021-09-10	51.2	149	5.5	0	5.8	1	1	1	72	120	76
2516	2	185346	87	1	2022-07-31	70.7	170	5.5	0	5.8	1	1	1	72	173	88
2532	2	186120	69	1	2022-07-16	67.5	174	5.5	0	5.8	1	1	1	72	121	71
2980	2	200643	51	0	2022-01-04	68.6	159	5.5	0	5.8	1	1	1	72	121	85
470	2	114954	34	0	2021-11-05	57	156	5.5	0	5.7	1	1	1	72	118	66
816	2	127149	33	0	2022-09-15	50	152	5.5	0	5.7	1	1	1	72	105	64
1352	2	144225	72	1	2022-09-13	58.7	167	5.5	0	5.7	1	1	1	72	134	82
1696	2	156835	46	0	2020-09-09	54.8	160	5.5	0	5.7	1	1	1	72	102	72
1896	2	162665	35	1	2022-09-23	97.9	190	5.5	0	5.7	1	1	1	72	116	70
2084	2	169633	50	1	2022-09-08	67.9	166	5.5	0	5.7	1	1	1	64	118	71
2180	2	174150	59	0	2022-09-15	64.4	165	5.5	0	5.7	1	1	1	72	95	57
2580	2	187769	35	0	2022-09-22	46.9	166	5.5	0	5.7	1	1	1	72	119	74
2875	1	197494	63	0	2016-05-30	73	167	5.49	0	5.70	1	1	1	60	140	90
1127	1	137169	58	1	2014-06-13	98	164	5.47	0	6.00	1	1	1	72	150	90
1079	1	135294	23	0	2016-01-29	50	161	5.47	0	5.70	1	1	1	72	105	60
3269	1	210953	67	1	2014-05-19	50	160	5.47	0	5.70	1	1	1	72	100	70
2378	2	180270	73	1	2021-05-07	91.6	184	5.46	0	5.9	1	1	1	72	168	108
1773	1	158583	66	0	2015-04-17	55	157	5.44	0	5.80	1	1	1	72	125	85
2991	1	200962	46	0	2016-04-23	53	163	5.44	0	5.80	1	1	1	72	105	70
1977	1	165934	46	0	2016-01-05	70	160	5.40	0	6.20	1	1	1	72	120	80
1656	2	155589	40	1	2022-10-28	112.9	183	5.4	0	6.3	1	1	1	76	137	85
1392	2	146061	43	1	2022-09-27	97.9	173	5.4	0	6.1	1	1	1	72	126	74
98	2	102711	47	1	2021-12-21	86.7	167	5.4	0	5.9	1	1	1	72	147	94
106	2	103073	47	1	2022-09-20	60.1	168	5.4	0	5.9	1	1	1	72	121	83
142	2	104424	86	1	2022-09-16	64.5	171	5.4	0	5.9	1	1	1	72	120	75
1022	2	133630	65	1	2022-10-11	74.6	175	5.4	0	5.9	1	1	1	72	156	93
1756	2	158275	53	0	2022-02-08	66.2	167	5.4	0	5.9	1	1	1	72	148	93
1976	2	165896	48	0	2021-12-17	72	160	5.4	0	5.9	1	1	1	72	119	76
3206	2	207986	52	1	2022-07-28	88.9	163	5.4	0	5.9	1	1	1	NA	145	91
238	2	106963	65	0	2022-09-06	58.3	158	5.4	0	5.8	1	1	1	72	124	67
684	2	123007	48	1	2021-11-16	61.1	167	5.4	0	5.8	1	1	1	72	131	81
3370	2	213706	38	0	2022-10-26	51.8	157	5.4	0	5.8	1	1	1	72	138	95
516	2	116698	42	1	2022-11-22	76.6	170	5.4	0	5.7	1	1	1	72	123	88
1662	2	155894	44	1	2022-08-23	69.8	173	5.4	0	5.7	1	1	1	72	127	83
2342	2	178926	42	0	2021-12-14	63.5	165	5.4	0	5.7	1	1	1	72	116	65
873	1	130091	74	0	2016-05-12	58	146	5.36	0	5.90	1	1	1	72	150	70
1357	1	144308	63	1	2014-10-22	86	178	5.36	0	5.70	1	1	1	72	160	85
1340	2	143786	45	1	2021-01-14	77.3	160	5.35	0	5.8	1	1	1	72	135	83
3564	2	98629	48	1	2020-11-25	91.4	178	5.35	0	5.8	1	1	1	NA	143	95
1475	1	149348	47	0	2015-12-18	69	161	5.35	0	5.70	1	1	1	72	110	70
382	2	112259	53	1	2020-11-20	87.8	182	5.35	0	5.7	1	1	1	72	159	92
3263	1	210628	49	0	2014-11-02	54	161	5.33	0	5.70	1	1	1		120	80
2773	1	193691	58	1	2016-03-24	98	177	5.32	0	5.80	1	1	1	72	120	70
2416	2	181323	50	1	2020-09-09	70.5	167	5.32	0	5.8	1	1	1	72	137	85
2992	2	200962	53	0	2022-10-15	56.4	162	5.3	0	6.4	1	1	1	84	121	64
788	2	126226	51	0	2022-02-10	54.6	162	5.3	0	6.2	1	1	1	72	126	72
310	2	109764	40	1	2022-09-30	91.6	176	5.3	0	6	1	1	1	64	128	71
2082	2	169600	57	1	2022-10-14	81.2	160	5.3	0	6	1	1	1	72	147	90
2392	2	180466	59	1	2021-12-30	79.1	169	5.3	0	6	1	1	1	64	125	79
2406	2	180979	47	1	2020-01-17	63	170	5.3	0	5.9	1	1	1	72	91	60
2664	2	190585	56	0	2022-09-16	53.8	154	5.3	0	5.9	1	1	1	72	118	77
2902	2	198213	34	0	2022-06-08	50.6	157	5.3	0	5.9	1	1	1	72	153	106
3476	2	218316	62	0	2022-09-15	67.3	167	5.3	0	5.9	1	1	1	72	127	75
1514	2	150717	42	0	2022-09-16	60.6	166	5.3	0	5.8	1	1	1	72	111	72
1744	2	157832	41	1	2022-09-23	81.6	180	5.3	0	5.8	1	1	1	72	125	84
2196	2	174487	77	0	2020-11-26	58.7	151	5.3	0	5.8	1	1	1	72	121	49
2276	2	176725	46	1	2022-09-07	84	170	5.3	0	5.8	1	1	1	72	132	81
504	2	116269	48	1	2022-09-29	74.2	171	5.3	0	5.7	1	1	1	90	166	97
696	2	123551	38	1	2022-10-28	93	172	5.3	0	5.7	1	1	1	72	157	99
1420	2	146721	40	0	2021-10-08	49.8	155	5.3	0	5.7	1	1	1	72	102	64
2192	2	174366	45	1	2021-12-20	70.3	157	5.3	0	5.7	1	1	1	72	126	87
3544	2	220629	29	1	2022-10-11	62	179	5.3	0	5.7	1	1	1	72	123	71
1775	1	158674	49	0	2014-06-18	40	152	5.26	0	5.70	1	1	1	88	120	70
2531	1	186120	62	1	2016-01-11	66	173	5.24	0	5.70	1	1	1	64	125	80
1226	2	140026	70	0	2022-07-31	63.8	163	5.2	0	6.2	1	1	1	NA	NA	NA
1442	2	147639	67	0	2022-07-31	55	162	5.2	0	6.1	1	1	1	72	95	56
1074	2	134980	51	1	2022-09-30	74.2	176	5.2	0	6	1	1	1	72	125	82
1466	2	148966	59	0	2022-11-01	62.3	157	5.2	0	5.9	1	1	1	72	132	76
2014	2	167471	59	0	2022-09-09	64.5	162	5.2	0	5.9	1	1	1	72	119	72
2550	2	186488	47	1	2022-09-28	63.6	176	5.2	0	5.9	1	1	1	72	103	62
3420	2	215373	40	1	2022-10-08	79.1	170	5.2	0	5.9	1	1	1	72	126	86
36	2	101270	53	1	2022-10-10	81.1	171	5.2	0	5.8	1	1	1	60	137	85
1058	2	134476	56	0	2021-12-09	73.7	171	5.2	0	5.8	1	1	1	60	135	76
1416	2	146614	36	1	2022-10-10	56.7	166	5.2	0	5.8	1	1	1	72	139	75
1462	2	148775	40	1	2022-10-13	77.4	170	5.2	0	5.8	1	1	1	72	123	77
1620	2	154358	39	1	2022-10-10	84.8	175	5.2	0	5.8	1	1	1	84	125	76
2170	2	173712	61	1	2022-09-13	74.8	170	5.2	0	5.8	1	1	1	72	132	81
2546	2	186306	65	0	2022-07-06	70.2	154	5.2	0	5.8	1	1	1	72	140	76
2562	2	186976	44	1	2022-08-24	84.2	178	5.2	0	5.8	1	1	1	76	118	81
2596	2	188238	36	0	2022-10-27	56	160	5.2	0	5.8	1	1	1	90	120	88
752	2	124951	34	1	2022-10-20	63.6	172	5.2	0	5.7	1	1	1	72	122	81
908	2	131007	29	1	2022-09-30	87.2	173	5.2	0	5.7	1	1	1	72	135	87
2884	2	197907	42	1	2022-10-11	78.4	167	5.2	0	5.7	1	1	1	72	152	92
3182	2	207361	33	0	2020-09-08	53.9	163	5.18	0	5.7	1	1	1	72	107	71
3565	1	98696	38	0	2014-02-17	53	157	5.17	0	5.70	1	1	1	72	100	65
625	1	120611	78	0	2015-12-17	48	151	5.16	0	5.90	1	1	1	72	140	80
3289	1	211703	32	0	2015-02-05	71	169	5.15	0	5.70	1	1	1	72	110	80
121	1	103415	46	1	2016-01-26	95	181	5.14	0	5.80	1	1	1	72	120	70
3181	1	207361	25	0	2014-09-28	55	163	5.13	0	5.70	1	1	1	72	100	60
1370	2	145167	91	1	2020-09-10	NA	NA	5.13	0	5.7	1	1	1	72	123	56
2809	1	194981	45	1	2014-03-28	68	165	5.12	0	5.90	1	1	1	72	90	65
2289	1	176972	33	0	2016-02-15	67	171	5.10	0	5.80	1	1	1	72	115	70
76	2	102270	36	1	2022-12-29	87	182	5.1	0	6.4	1	1	1	64	129	78
1398	2	146262	53	0	2022-09-02	54.3	158	5.1	0	6.1	1	1	1	72	100	61
1214	2	139720	44	0	2022-11-04	75.4	161	5.1	0	6	1	1	1	72	120	79
1692	2	156827	44	0	2022-09-30	59.6	168	5.1	0	6	1	1	1	72	122	68
1866	2	161984	51	0	2022-09-07	57.6	159	5.1	0	6	1	1	1	72	118	63
2480	2	183330	38	0	2022-09-16	50	160	5.1	0	6	1	1	1	88	128	91
2954	2	199670	41	0	2022-09-24	59.6	156	5.1	0	6	1	1	1	72	134	86
3522	2	220020	36	0	2022-10-08	60.4	155	5.1	0	6	1	1	1	72	106	69
28	2	100800	46	0	2022-10-31	66.7	171	5.1	0	5.9	1	1	1	72	116	73
410	2	112677	43	0	2022-09-23	54.2	153	5.1	0	5.9	1	1	1	56	104	70
2022	2	167609	51	0	2021-12-22	59	160	5.1	0	5.9	1	1	1	72	114	70
804	2	126725	32	0	2022-10-13	81.2	166	5.1	0	5.8	1	1	1	72	103	67
1110	2	136360	61	1	2022-06-20	67.7	171	5.1	0	5.8	1	1	1	72	124	69
2904	2	198220	35	0	2022-10-27	53.5	160	5.1	0	5.8	1	1	1	72	112	74
442	2	113710	37	0	2022-10-10	56	161	5.1	0	5.7	1	1	1	72	123	70
662	2	122361	30	1	2022-09-16	67.1	175	5.1	0	5.7	1	1	1	72	115	70
1164	2	138233	55	0	2021-12-16	52	161	5.1	0	5.7	1	1	1	92	123	77
1170	2	138360	52	0	2022-11-17	74.2	162	5.1	0	5.7	1	1	1	72	142	102
2386	2	180377	47	0	2021-12-23	65.3	172	5.1	0	5.7	1	1	1	72	120	76
445	1	113892	65	0	2014-05-22	69	163	5.04	0	6.10	1	1	1	72	120	80
3218	2	208564	40	1	2020-09-18	66.3	174	5.04	0	5.8	1	1	1	72	136	74
1006	2	133279	56	1	2020-12-21	71.6	167	5.02	0	5.7	1	1	1	72	124	83
1612	2	154040	46	1	2021-12-02	79.1	169	5	0	6.2	1	1	1	92	145	90
3550	2	221179	47	0	2022-12-22	57.9	163	5	0	6	1	1	1	60	139	110
3490	2	218943	41	1	2022-11-23	96.2	184	5	0	5.9	1	1	1	64	133	85
4	2	100055	50	1	2022-12-30	79.6	169	5	0	5.8	1	1	1	68	117	71
2522	2	185566	29	1	2022-08-24	116.3	187	5	0	5.8	1	1	1	72	156	94
3068	2	203587	67	1	2022-09-06	55.1	169	5	0	5.8	1	1	1	72	124	83
3474	2	218101	56	0	2022-09-16	49.2	160	5	0	5.8	1	1	1	72	121	68
416	2	112844	53	1	2022-08-26	60.4	157	5	0	5.7	1	1	1	72	121	83
760	2	125562	50	0	2022-09-28	62.1	173	5	0	5.7	1	1	1	NA	NA	NA
860	2	129412	47	1	2022-09-26	93.7	177	5	0	5.7	1	1	1	72	111	71
1680	2	156338	37	0	2022-10-20	64.3	160	5	0	5.7	1	1	1	72	122	76
2390	2	180455	49	0	2022-09-28	52.7	159	5	0	5.7	1	1	1	64	122	82
2694	2	191395	52	0	2022-09-28	48	153	5	0	5.7	1	1	1	72	129	83
3566	2	98696	47	0	2020-12-24	55.4	158	4.98	0	5.8	1	1	1	64	93	60
3262	2	210613	41	0	2020-11-16	56.8	166	4.97	0	5.7	1	1	1	72	137	72
3306	2	212325	58	1	2020-09-28	75.3	164	4.93	0	6.2	1	1	1	72	131	92
2352	2	179128	48	0	2020-11-11	57.6	167	4.92	0	5.9	1	1	1	72	100	67
3145	1	206068	48	1	2016-11-14	88	170	4.90	0	6.10	1	1	1	72	140	100
3450	2	216623	72	1	2022-09-14	59.4	169	4.9	0	6.3	1	1	1	72	152	88
2626	2	188883	51	0	2022-09-27	56.4	169	4.9	0	6.1	1	1	1	72	101	64
390	2	112319	66	1	2022-09-13	77.4	173	4.9	0	6	1	1	1	60	119	65
1446	2	147727	49	1	2022-08-22	70.8	172	4.9	0	5.9	1	1	1	80	136	73
1994	2	166743	45	1	2022-09-30	62.5	169	4.9	0	5.9	1	1	1	64	99	66
1806	2	159644	38	0	2022-09-21	50	160	4.9	0	5.8	1	1	1	72	120	77
2366	2	179858	61	0	2022-09-14	63.8	164	4.9	0	5.8	1	1	1	76	113	68
634	2	121199	40	1	2022-09-28	89.3	173	4.9	0	5.7	1	1	1	72	147	99
2100	2	170266	76	0	2020-09-09	43.2	160	4.88	0	6	1	1	1	80	120	70
2874	2	197378	59	1	2020-11-19	78.5	179	4.88	0	5.8	1	1	1	72	131	81
666	2	122531	44	1	2020-12-11	75	170	4.82	0	5.7	1	1	1	72	127	72
878	2	130151	46	0	2022-10-26	58.2	169	4.8	0	6.1	1	1	1	72	112	70
1464	2	148782	50	0	2021-11-25	64.9	158	4.8	0	5.8	1	1	1	72	128	67
1604	2	153890	58	0	2022-09-16	50.5	172	4.8	0	5.8	1	1	1	72	118	83
2316	2	178237	49	1	2022-09-21	73.6	172	4.8	0	5.8	1	1	1	72	114	81
2962	2	199960	44	0	2022-09-30	53	168	4.8	0	5.8	1	1	1	72	107	64
34	2	101194	40	0	2022-12-30	59	169	4.8	0	5.7	1	1	1	72	118	75
980	2	132702	45	1	2021-12-17	66.6	174	4.8	0	5.7	1	1	1	72	148	82
1400	2	146303	58	1	2022-10-14	84.3	173	4.8	0	5.7	1	1	1	72	134	89
756	2	125208	41	0	2020-09-15	46.6	157	4.77	0	5.7	1	1	1	72	93	56
3247	1	209984	58	0	2015-06-12	63	164	4.70	0	5.80	1	1	1	72	95	60
2220	2	175068	50	0	2022-09-28	57.1	160	4.7	0	6.2	1	1	1	72	98	66
2460	2	182539	27	0	2022-09-15	49.3	158	4.7	0	6.1	1	1	1	60	87	65
596	2	119242	40	1	2022-07-28	83.7	173	4.7	0	5.9	1	1	1	72	117	80
1474	2	149318	29	0	2022-10-14	50.8	157	4.7	0	5.9	1	1	1	72	115	72
2222	2	175088	36	1	2022-10-20	73.8	172	4.7	0	5.9	1	1	1	72	128	67
452	2	114156	40	1	2022-09-30	64	165	4.7	0	5.8	1	1	1	72	129	77
644	2	121503	63	1	2022-09-15	65.6	168	4.7	0	5.7	1	1	1	72	123	83
716	2	123961	54	0	2022-12-28	55.1	161	4.7	0	5.7	1	1	1	72	129	71
2608	2	188513	98	1	2021-07-28	NA	NA	4.68	0	5.8	1	1	1	72	177	80
90	2	102616	45	0	2022-01-19	53.1	160	4.6	0	5.7	1	1	1	NA	130	79
1500	2	150155	32	1	2022-10-13	82.6	181	4.6	0	5.7	1	1	1	50	127	86
2126	2	172077	32	0	2022-08-19	72	164	4.6	0	5.7	1	1	1	72	123	76
2350	2	179125	41	0	2022-10-08	64.6	154	4.6	0	5.7	1	1	1	72	115	74
2545	1	186306	59	0	2016-03-24	74	154	4.54	0	5.70	1	1	1	60	140	90
1568	2	152455	40	0	2022-09-28	69.6	165	4.5	0	5.8	1	1	1	72	119	70
1622	2	154431	45	1	2022-10-25	72.2	174	4.5	0	5.8	1	1	1	72	124	81
2434	2	181783	58	0	2022-10-09	67.1	165	4.5	0	5.7	1	1	1	72	124	78
2942	2	199443	39	0	2022-10-08	68.1	162	4.5	0	5.7	1	1	1	72	118	75
2310	2	177730	41	0	2020-11-18	62.5	158	4.47	0	5.9	1	1	1	72	111	67
110	2	103124	49	0	2022-09-27	48.2	155	4.4	0	5.7	1	1	1	72	122	64
1766	2	158469	44	1	2022-10-10	77.7	176	4.3	0	5.9	1	1	1	90	135	94
501	1	116260	34	0	2016-01-11	78	168	4.25	0	5.80	1	1	1	104	110	80
1533	1	151316	58	1	2015-10-12	79	170			5.80	1	1	1	72	110	70
3049	1	203140	41	1	2015-02-05	58	158	6.09	0	5.20	0	0	0	72	110	70
1096	2	135833	78	1	2020-08-10	64.2	183	6.09	0			0	0	72	151	95
1255	1	140966	86	0	2014-07-26	63	144	6.09	0			0	0	72	170	85
1525	1	151094	55	0	2014-07-09	53	163	6.09	0			0	0	110	120	80
2031	1	168124	27	1	2015-12-07	66	164	6.09	0			0	0	72	110	75
2653	1	190106	72	1	2014-07-10	57	155	6.09	0			0	0	110	140	80
3232	2	209315	40	1	2020-12-07	86.2	174	6.09	0			0	0	72	145	95
2450	2	182063	59	1	2020-12-04	80.1	183	6.08	0			0	0	72	140	81
3171	1	206855	59	0	2014-07-03	62	159	6.08	0			0	0		120	70
548	2	117372	78	1	2020-09-03	52.3	166	6.07	0			0	0	72	155	82
648	2	121603	71	0	2020-11-07	57.7	157	6.07	0			0	0	72	152	72
1011	1	133483	59	0	2014-07-09	60	147	6.07	0			0	0	72	120	80
1523	1	151083	70	0	2014-05-14	60	159	6.07	0			0	0	72	120	80
1943	1	164966	58	1	2014-03-04	79	166	6.07	0			0	0	72	120	90
2045	1	168610	44	1	2014-04-01	73	171	6.07	0			0	0	72	110	80
2660	2	190359	66	0	2020-08-10	72.1	164	6.07	0			0	0	72	158	100
2819	1	195651	58	0	2014-07-07	67	160	6.07	0			0	0	72	135	80
3286	2	211653	35	0	2020-10-14	48.2	160	6.07	0			0	0	72	108	68
1012	2	133483	67	0	2020-08-17	64.3	147	6.06	0			0	0	72	131	74
2964	2	200048	35	1	2020-06-08	78.6	179	6.06	0			0	0	92	143	91
3570	2	98993	34	0	2021-09-06	65.8	173	6.05	0	5.6	0	0	0	72	102	69
823	1	127951	60	1	2014-07-07	68	168	6.05	0			0	0	72	140	90
824	2	127951	68	1	2020-08-17	72.3	169	6.05	0			0	0	72	153	88
1118	2	136508	62	1	2020-09-19	78.5	177	6.05	0			0	0	56	160	87
1149	1	137792	42	1	2014-03-04	57	162	6.05	0			0	0	72	120	70
1413	1	146567	65	0	2014-03-26	65	150	6.05	0			0	0	72	130	60
2838	2	196431	68	0	2020-10-18	61.6	159	6.05	0			0	0	72	143	76
105	1	103073	41	1	2016-10-19	63	166	6.04	0			0	0	72	125	95
289	1	108730	57	1	2016-10-28	81	167	6.04	0			0	0	72	130	90
342	2	111188	48	1	2020-09-13	92.3	175	6.04	0			0	0	72	124	87
955	1	131955	59	0	2014-07-09	78	167	6.04	0			0	0	72	120	70
1007	1	133292	69	1	2014-12-10	73	165	6.04	0			0	0	72	155	80
1572	2	152618	56	1	2020-09-13	77.9	174	6.04	0			0	0	72	126	80
1787	1	159129	64	1	2014-07-16	92	171	6.04	0			0	0	60	120	90
2211	1	174965	58	0	2014-07-03	71	164	6.04	0			0	0	72	130	85
2656	2	190138	59	1	2020-08-27	92.4	180	6.04	0			0	0	72	133	83
726	2	124233	74	1	2020-09-13	NA	NA	6.03	0			0	0	NA	155	81
2659	1	190359	58	0	2014-07-03	72	164	6.03	0			0	0	72	140	90
2994	2	200963	67	1	2020-09-13	71.4	178	6.03	0			0	0	72	143	85
3136	2	205493	68	0	2020-10-17	56.3	163	6.03	0			0	0	72	156	90
3412	2	215128	54	1	2020-11-03	82.8	175	6.03	0			0	0	72	160	106
233	1	106933	79	1	2014-07-07	46	169	6.02	0			0	0	72	100	60
2466	2	182746	61	0	2020-08-25	93	159	6.02	0			0	0	72	131	78
2631	1	189080	58	1	2014-03-04	73	165	6.02	0			0	0	72	130	85
2655	1	190138	51	1	2014-03-04	90	180	6.02	0			0	0	72	140	90
3282	2	211472	42	1	2020-11-04	99.8	182	6.02	0			0	0	92	134	83
3525	1	220226	58	0	2014-07-10	58	154	6.02	0			0	0	72	100	70
192	2	105722	59	0	2020-09-17	89.8	157	6.01	0			0	0	72	139	80
689	1	123378	77	0	2014-07-01	58	150	6.01	0			0	0	72	130	80
690	2	123378	85	0	2020-08-04	56	152	6.01	0			0	0	72	152	78
1408	2	146517	71	0	2020-09-26	48.7	159	6.01	0			0	0	72	169	72
2600	2	188267	36	1	2021-08-05	73.2	183	6.01	0			0	0	72	123	81
2672	2	190933	66	0	2020-09-05	51.6	162	6.01	0			0	0	72	131	75
2853	1	196801	58	1	2014-07-08	72	170	6.01	0			0	0	72	120	75
2897	1	198143	53	0	2016-10-09	62	161	6.01	0			0	0	72	105	75
2926	2	199001	42	1	2021-08-20	70.1	166	6.01	0			0	0	72	148	105
3129	1	205407	44	1	2014-05-28			6.01	0			0	0
3461	1	217365	52	1	2014-03-03	85	173	6.01	0			0	0	72	135	85
3499	1	219183	32	1	2016-10-28	67	168	6.01	0			0	0	72	120	85
3568	2	98739	84	1	2020-09-03	59.6	169	6.01	0			0	0	72	143	71
73	1	102216	72	0	2014-07-03	57	155	6.00	0			0	0	72	175	85
789	1	126243	59	0	2014-07-11			6.00	0			0	0		140	100
1583	1	152890	78	0	2014-07-10	81	154	6.00	0			0	0	72	120	60
894	2	130504	56	1	2021-12-16	72.2	168	6	0	5.6	0	0	0	72	148	89
1804	2	159585	48	0	2022-09-26	51	161	6	0	5.6	0	0	0	72	122	90
2332	2	178505	41	1	2022-11-02	72.8	179	6	0	5.5	0	0	0	72	125	86
332	2	110843	49	1	2022-07-04	87.1	175	6	0			0	0	80	137	92
522	2	116787	69	1	2020-09-13	68.2	168	6	0			0	0	72	125	79
948	2	131739	66	0	2020-08-10	46.6	159	6	0			0	0	72	110	73
203	1	106050	75	0	2014-07-01	50	163	5.99	0			0	0	72	120	80
3015	1	201827	66	1	2014-05-14	80	178	5.99	0			0	0	60	120	80
3189	1	207750	66	0	2014-03-26	61	154	5.99	0			0	0	72	120	70
850	2	128964	74	1	2020-09-08	66.3	165	5.98	0			0	0	72	127	70
3137	1	205609	59	0	2014-07-09	79	162	5.98	0			0	0	84	140	90
275	1	108155	49	1	2014-01-30	70	165	5.97	0	5.60	0	0	0	72	135	95
182	2	105389	73	0	2020-08-13	52.4	154	5.97	0			0	0	72	136	77
901	1	130928	30	0	2016-10-24	64	156	5.97	0			0	0	84	120	80
3299	1	212041	68	1	2016-10-18	62	151	5.97	0			0	0	72	150	80
370	2	111852	82	0	2020-08-04	59.3	158	5.96	0			0	0	72	156	75
439	1	113612	73	0	2014-07-03	68	164	5.96	0			0	0	72	120	70
505	1	116308	41	1	2014-03-04	76	181	5.96	0			0	0	96	140	80
1207	1	139686	30	1	2016-11-01	69	171	5.96	0			0	0	72	120	80
2294	2	176978	77	0	2020-08-12	48.5	145	5.96	0			0	0	72	127	75
2338	2	178712	74	1	2020-08-11	77.5	172	5.96	0			0	0	64	123	62
2671	1	190933	57	0	2014-06-28	51	161	5.96	0			0	0	72	90	60
3386	2	214161	74	0	2021-05-20	59.8	163	5.96	0			0	0	60	162	92
3402	2	214773	75	1	2020-08-11	87	179	5.96	0			0	0	72	132	81
1905	1	162971	45	0	2016-01-06	61	164	5.95	0	5.40	0	0	0	72	110	70
1435	1	147461	55	1	2014-09-04	73	177	5.95	0			0	0	72	130	80
1630	2	154606	56	1	2020-10-27	70.4	173	5.95	0			0	0	72	115	76
2081	1	169600	51	1	2016-10-20	84	162	5.95	0			0	0	72	145	95
2053	1	168786	71	1	2015-03-31	67	166	5.94	0	5.50	0	0	0	72	110	70
246	2	107245	55	0	2021-07-09	54.8	162	5.94	0			0	0	72	128	83
918	2	131253	59	1	2020-08-19	74.8	168	5.94	0			0	0	NA	NA	NA
931	1	131417	40	1	2014-03-03	79	159	5.94	0			0	0	72	120	85
2285	1	176963	64	0	2014-07-03	75	161	5.94	0			0	0	72	120	70
2931	1	199167	80	0	2014-07-27			5.94	0			0	0	72	140	70
3462	2	217365	60	1	2020-08-26	80.8	173	5.94	0			0	0	72	154	90
1258	2	140968	66	0	2020-08-10	67.7	159	5.93	0			0	0	72	129	67
1783	1	158992	67	1	2014-03-26			5.93	0			0	0		130	80
2675	1	191013	53	1	2015-10-10	72	178	5.93	0			0	0	72	150	95
2924	2	198819	70	0	2020-08-19	61.2	160	5.93	0			0	0	72	142	85
3210	2	208012	65	1	2020-09-19	NA	NA	5.93	0			0	0	NA	142	83
67	1	102034	76	0	2014-06-22	59	148	5.92	0			0	0	72	160	70
1557	1	152081	59	1	2014-07-09	82	182	5.92	0			0	0	88	160	100
1776	2	158674	57	0	2020-11-20	37.5	154	5.92	0			0	0	72	125	75
1807	1	159960	24	0	2014-04-30	60	162	5.92	0			0	0	90	140	70
2856	2	196820	86	1	2020-08-19	75.5	171	5.92	0			0	0	64	147	68
1853	1	161531	59	1	2015-11-26	74	170	5.91	0			0	0	72	160	100
2687	1	191301	58	0	2014-07-03	58	159	5.91	0			0	0	72	120	70
561	1	117811	46	1	2014-08-27	59	170	5.90	0			0	0	72	120	70
615	1	120098	45	1	2016-09-02	79	162	5.90	0			0	0	72	120	80
1165	1	138240	64	0	2014-05-14	61	158	5.90	0			0	0	96	120	80
2639	1	189466	69	1	2014-07-09	64	159	5.90	0			0	0	72	120	85
2739	1	192681	35	0	2014-04-11	57	167	5.90	0			0	0	72	120	80
846	2	128776	52	1	2022-09-22	64.1	181	5.9	0	5.6	0	0	0	58	116	69
1492	2	149824	43	1	2022-09-26	73.3	169	5.9	0	5.6	0	0	0	84	108	69
2714	2	192122	35	0	2021-10-22	42.1	164	5.9	0	5.5	0	0	0	72	114	68
2724	2	192188	32	1	2022-09-22	72.7	163	5.9	0	5.5	0	0	0	64	118	65
3032	2	202400	59	1	2021-09-28	68.4	178	5.9	0	5.5	0	0	0	72	114	70
1142	2	137600	43	0	2022-09-13	54.4	166	5.9	0	5.4	0	0	0	72	119	80
2202	2	174736	43	1	2022-09-29	77.6	176	5.9	0	5.4	0	0	0	72	148	100
1208	2	139686	36	1	2022-09-23	75.8	171	5.9	0	5.3	0	0	0	72	137	95
346	2	111258	57	0	2020-08-27	61.6	159	5.9	0			0	0	72	134	79
1056	2	134464	36	1	2022-02-18	70.3	173	5.9	0			0	0	72	121	80
1938	2	164206	76	0	2020-08-27	52.7	147	5.9	0			0	0	72	117	79
3452	2	216658	35	1	2022-02-25	74.6	176	5.9	0			0	0	72	127	73
227	1	106750	62	1	2016-10-19	97	174	5.89	0			0	0	72	145	90
331	1	110843	42	1	2016-05-25	80	173	5.89	0			0	0	72	130	90
1003	1	133255	62	1	2014-03-26	73	173	5.89	0			0	0	72	130	80
1814	2	160007	58	1	2020-01-10	100.3	178	5.89	0			0	0	72	159	95
2167	1	173613	64	1	2014-05-14	78	178	5.89	0			0	0	72	100	70
2263	1	176399	62	1	2014-07-11	80	175	5.89	0			0	0	72	150	70
647	1	121603	63	0	2014-07-26	62	156	5.88	0			0	0	72	150	90
725	1	124233	66	1	2014-05-14	85	169	5.88	0			0	0	72	110	70
906	2	130960	57	1	2020-09-21	64.6	171	5.88	0			0	0	72	139	92
947	1	131739	58	0	2014-07-03			5.88	0			0	0	72	120	70
2370	2	180143	76	1	2020-08-14	78.8	171	5.88	0			0	0	72	139	90
1489	1	149787	48	0	2015-02-10			5.87	0	4.70	0	0	0		90	60
349	1	111326	37	1	2016-10-18	76	165	5.87	0			0	0	96	145	100
1935	1	164082	63	0	2014-07-03	46	151	5.87	0			0	0	72	95	60
1940	2	164480	70	1	2021-08-06	67.7	160	5.87	0			0	0	72	108	73
315	1	110185	53	0	2014-07-03	75	167	5.86	0			0	0	72	135	100
582	2	118644	65	1	2020-09-13	77.2	175	5.86	0			0	0	72	125	82
2064	2	169197	61	0	2020-08-26	68.3	164	5.86	0			0	0	72	125	80
2068	2	169445	73	1	2021-02-23	88.4	182	5.86	0			0	0	80	157	99
2183	1	174306	72	1	2015-04-29	72	168	5.86	0			0	0	64	150	80
2199	1	174628	50	1	2016-03-24	73	162	5.86	0			0	0	72	130	90
2451	1	182073	32	0	2015-01-26	60	158	5.85	0	5.60	0	0	0	110	120	70
327	1	110484	77	0	2014-07-02	60	161	5.85	0			0	0	72	120	70
1409	1	146521	80	0	2014-06-14	43	148	5.85	0			0	0	72	130	70
2869	1	197237	47	1	2014-03-04	68	173	5.85	0			0	0	72	120	80
2965	1	200206	69	0	2014-07-07	58	144	5.85	0			0	0	60	120	60
147	1	104705	72	0	2014-07-03	40	148	5.84	0			0	0	72	140	80
1117	1	136508	54	1	2014-07-06	80	178	5.84	0			0	0	72	120	70
1242	2	140311	85	1	2020-08-19	73	164	5.84	0			0	0	72	142	74
1107	1	136237	32	0	2015-03-05	46	159	5.83	0	5.00	0	0	0	72	90	60
1259	1	141182	56	1	2014-05-12	65	161	5.83	0			0	0	72	120	85
1674	2	156264	69	0	2020-08-11	79.8	157	5.83	0			0	0	72	135	81
1837	1	160923	67	1	2016-10-11			5.83	0			0	0	72	140	105
2820	2	195651	66	0	2020-09-17	63.8	161	5.83	0			0	0	72	144	99
1241	1	140311	77	1	2014-07-07	79	166	5.82	0			0	0	72	120	85
2135	1	172739	60	0	2014-07-09	55	155	5.82	0			0	0	72	120	70
2282	2	176955	92	0	2020-10-18	82	160	5.82	0			0	0	72	139	74
2373	1	180213	25	1	2014-08-27	56	160	5.82	0			0	0	72	130	70
2651	1	189923	51	1	2014-03-04			5.82	0			0	0	72	160	100
85	1	102555	22	1	2016-02-05	73	159	5.81	0	5.40	0	0	0	72	125	75
432	2	113357	62	1	2020-12-10	62.2	167	5.81	0			0	0	72	116	79
650	2	121669	71	0	2020-09-04	51.8	159	5.81	0			0	0	84	176	84
1040	2	133980	77	1	2020-09-16	70.5	167	5.81	0			0	0	72	173	82
1569	1	152493	50	0	2014-05-12	50	154	5.81	0			0	0	96	135	80
1923	1	163572	23	0	2015-02-16	61	174	5.81	0			0	0	68	120	90
2644	2	189606	33	0	2021-07-08	44.9	166	5.81	0			0	0	88	125	85
3069	1	203669	27	0	2014-05-28	55	165	5.81	0			0	0	120	120	80
905	1	130960	49	1	2014-10-09	65	171	5.80	0			0	0	72	135	85
1189	1	139148	76	1	2014-07-08	63	166	5.80	0			0	0	72	135	85
1716	2	157140	55	0	2020-12-21	56.6	154	5.8	0	5.6	0	0	0	72	133	76
914	2	131192	51	0	2021-12-15	63.3	162	5.8	0	5.5	0	0	0	72	147	86
902	2	130928	37	0	2022-09-28	55.2	156	5.8	0	5.4	0	0	0	72	123	86
706	2	123666	44	1	2021-12-08	59.8	163	5.8	0	5.3	0	0	0	72	107	70
1204	2	139602	50	0	2022-10-08	66.6	176	5.8	0	5.3	0	0	0	72	138	90
1476	2	149348	55	0	2021-11-26	66.6	162	5.8	0	5.3	0	0	0	72	115	70
3320	2	212709	34	1	2021-09-17	68.6	170	5.8	0	5.3	0	0	0	72	117	60
340	2	111185	46	0	2020-11-12	74	162	5.8	0			0	0	92	127	79
1292	2	142073	46	0	2020-09-13	78.8	163	5.8	0			0	0	72	131	83
1372	2	145208	69	0	2020-11-17	63.8	163	5.8	0			0	0	72	150	72
1698	2	156877	38	0	2021-12-30	60.6	171	5.8	0			0	0	72	117	75
1844	2	161176	27	0	2022-02-22	74.2	164	5.8	0			0	0	72	119	83
2298	2	177293	35	0	2022-01-26	69	159	5.8	0			0	0	72	100	61
2556	2	186675	27	0	2022-12-29	57.6	158	5.8	0			0	0	72	103	68
3152	2	206236	38	1	2020-09-09	85	177	5.8	0			0	0	88	133	84
3424	2	215597	36	0	2021-12-28	56.7	165	5.8	0			0	0	100	107	74
3215	1	208495	52	1	2014-12-31	83	181	5.79	0	5.20	0	0	0	72	110	85
273	1	108123	43	0	2014-11-04	63	160	5.79	0	5.10	0	0	0	96	140	85
1377	1	145395	76	1	2014-07-19	90	165	5.79	0			0	0	72	130	90
1468	2	149171	45	1	2020-08-19	75.2	169	5.79	0			0	0	64	139	86
1701	1	156950	65	0	2014-07-02	60	153	5.79	0			0	0	72	120	85
2719	1	192184	58	0	2014-08-26	51	156	5.79	0			0	0	72	110	70
2907	1	198276	56	1	2014-05-13	73	172	5.79	0			0	0	64	100	60
3367	1	213700	42	0	2016-10-27	61	149	5.79	0			0	0	92	120	80
1725	1	157525	57	1	2016-11-24	63	160	5.78	0	5.50	0	0	0	72	110	80
893	1	130504	48	1	2015-01-06	68	167	5.78	0	5.30	0	0	0	72	110	60
1645	1	155164	54	1	2014-02-28	81	180	5.78	0	5.20	0	0	0	72	140	90
132	2	103848	73	0	2020-08-17	50.6	147	5.78	0			0	0	72	135	64
923	1	131329	59	1	2014-06-28	77	176	5.78	0			0	0	72	120	80
2695	1	191483	64	1	2014-05-14	102	164	5.78	0			0	0	72	120	80
2720	2	192184	66	0	2020-10-12	57	156	5.78	0			0	0	72	136	71
2896	2	198128	67	0	2020-09-04	44.3	153	5.78	0			0	0	72	133	74
3579	1	99682	60	1	2014-05-14	68	169	5.78	0			0	0	72	120	80
348	2	111279	73	0	2020-08-14	59	153	5.77	0			0	0	72	158	93
1248	2	140683	75	1	2020-08-14	68.2	167	5.77	0			0	0	NA	101	57
2507	1	185101	38	0	2016-10-19	66	163	5.77	0			0	0	72	120	90
2611	1	188588	70	0	2014-07-02	54	155	5.77	0			0	0	72	120	70
2929	1	199147	52	0	2014-07-04	57	160	5.77	0			0	0	72	120	80
3011	1	201754	21	0	2015-12-31	67	161	5.77	0			0	0	72	130	80
3053	1	203231	44	0	2015-01-15	68	165	5.76	0	5.40	0	0	0	72	120	90
3071	1	203710	41	1	2015-02-13			5.76	0	4.90	0	0	0	60
19	1	100526	57	0	2014-07-10	93	170	5.76	0			0	0	72	110	70
129	1	103826	61	1	2014-07-10	74	173	5.76	0			0	0		150	100
166	2	105118	60	0	2020-09-03	49.2	150	5.76	0			0	0	72	138	96
344	2	111234	74	0	2020-08-11	56.8	151	5.76	0			0	0	72	173	89
368	2	111793	40	0	2021-05-11	56.7	166	5.76	0			0	0	72	131	87
1883	1	162433	41	0	2014-05-14			5.76	0			0	0		135	85
2259	1	176257	38	1	2014-03-04	73	172	5.76	0			0	0	72	120	80
2283	1	176962	78	0	2014-07-01	55	148	5.76	0			0	0	72	135	70
2859	1	197000	60	0	2014-07-04	73	163	5.76	0			0	0	72	135	95
219	1	106488	60	0	2014-07-10	47	160	5.75	0			0	0	72	130	85
240	2	107072	61	0	2020-08-26	62	158	5.75	0			0	0	72	119	88
462	2	114653	58	1	2020-08-26	76.4	169	5.75	0			0	0	72	134	84
1161	1	138133	64	0	2014-07-18	63	158	5.75	0			0	0	72	110	80
2299	1	177417	36	0	2015-12-14	73	164	5.75	0			0	0	72	105	65
2716	2	192176	68	1	2020-09-07	77.9	168	5.75	0			0	0	72	161	98
2922	2	198813	67	0	2020-08-20	68.1	152	5.75	0			0	0	64	168	74
3375	1	213981	65	0	2014-07-07	71	151	5.75	0			0	0	72	120	70
3427	1	215620	64	1	2014-07-09	76	162	5.75	0			0	0	72	140	90
1155	1	137909	58	1	2015-06-16	75	169	5.74	0	5.60	0	0	0	72	140	105
2341	1	178926	34	0	2015-02-16	64	165	5.74	0	5.50	0	0	0	72	110	80
477	1	115343	73	0	2016-10-08	56	155	5.74	0			0	0	80	140	90
536	2	117107	45	1	2020-01-09	62.3	171	5.74	0			0	0	72	110	73
632	2	120787	75	0	2020-09-03	46.1	149	5.74	0			0	0	72	191	97
710	2	123717	64	0	2020-09-13	66.3	162	5.74	0			0	0	72	138	93
1183	1	138928	20	0	2016-12-08	54	166	5.74	0			0	0	72	110	70
1534	2	151316	65	1	2021-06-17	81.1	170	5.74	0			0	0	72	139	74
2239	1	175826	50	1	2016-10-19	77	180	5.74	0			0	0	72	115	80
2280	2	176851	44	1	2021-07-05	88.4	172	5.74	0			0	0	84	139	89
2776	2	193736	70	0	2020-08-31	46.3	153	5.74	0			0	0	72	126	72
2921	1	198813	59	0	2014-07-10	68	152	5.74	0			0	0	72	120	70
2950	2	199566	77	0	2020-08-13	65.5	152	5.74	0			0	0	56	168	74
3399	1	214738	67	1	2014-07-10	67	170	5.74	0			0	0	72	120	70
3423	1	215597	29	0	2015-02-15	54	164	5.74	0			0	0	72	90	60
311	1	109816	57	1	2015-12-16	83	166	5.73	0	5.50	0	0	0	72	130	80
705	1	123666	36	1	2015-01-27	58	162	5.73	0	5.00	0	0	0	72	120	80
736	2	124636	81	0	2020-10-31	51.6	145	5.73	0			0	0	64	175	80
2249	1	176018	46	0	2016-01-21	59	156	5.73	0			0	0	72	100	60
2317	1	178294	52	1	2014-05-12	78	161	5.73	0			0	0	72	135	90
3207	1	207999	56	0	2014-07-10	55	159	5.73	0			0	0	72	120	70
3396	2	214696	80	1	2020-09-10	69.2	161	5.73	0			0	0	72	142	71
3150	2	206167	43	1	2021-03-26	98.2	185	5.72	0	5.6	0	0	0	72	123	74
3578	2	99500	40	1	2021-04-21	91.7	182	5.72	0	5.6	0	0	0	72	145	89
732	2	124459	71	0	2021-04-12	62.5	155	5.72	0			0	0	72	135	85
917	1	131253	51	1	2014-07-31	73	170	5.72	0			0	0	72	120	80
1771	1	158565	58	0	2014-07-07	69	161	5.72	0			0	0	72	120	80
1989	1	166275	72	1	2014-07-04	76	172	5.72	0			0	0	72	120	80
2087	1	169885	42	0	2015-05-26	47	154	5.72	0			0	0	72	100	70
3016	2	201827	74	1	2020-09-13	77.2	178	5.72	0			0	0	72	129	72
1045	1	134086	45	1	2016-12-14	83	175	5.71	0	4.70	0	0	0	72	130	80
101	1	102747	54	0	2016-10-19	77	163	5.71	0			0	0	72	145	95
834	2	128251	73	1	2020-08-04	82.2	170	5.71	0			0	0	72	140	86
1180	2	138698	60	0	2020-08-27	67.9	157	5.71	0			0	0	72	119	66
1275	1	141665	20	0	2016-12-07	57	164	5.71	0			0	0	72	105	70
1535	1	151432	66	1	2014-08-27	91	179	5.71	0			0	0	72	140	85
2570	2	187254	52	1	2020-09-13	85.6	179	5.71	0			0	0	72	144	88
2782	2	193783	52	0	2020-09-06	72.4	159	5.71	0			0	0	72	151	77
749	1	124922	52	0	2014-07-10			5.70	0			0	0
1313	1	143054	42	1	2014-03-03	87	166	5.70	0			0	0	72	120	80
2019	1	167605	37	1	2014-09-02	81	179	5.70	0			0	0	72	105	75
2367	1	179885	40	1	2016-04-01	78	175	5.70	0			0	0	72	125	80
436	2	113402	57	1	2021-10-18	81.4	174	5.7	0	5.6	0	0	0	56	131	81
1146	2	137723	40	1	2022-01-05	66.5	175	5.7	0	5.5	0	0	0	72	120	65
3204	2	207984	59	1	2022-09-21	71.6	173	5.7	0	5.4	0	0	0	72	134	90
992	2	132937	28	1	2022-10-09	70.7	178	5.7	0	5.3	0	0	0	72	124	86
2792	2	194141	50	0	2022-10-18	60.6	153	5.7	0	5.3	0	0	0	72	148	91
1628	2	154587	40	0	2022-09-19	50.6	156	5.7	0	5	0	0	0	96	117	72
3224	2	209055	47	0	2021-12-15	52.7	150	5.7	0	5	0	0	0	72	125	75
2756	2	193183	54	1	2022-09-30	74.2	165	5.7	0	4.9	0	0	0	72	134	86
394	2	112352	83	0	2020-09-02	49	154	5.7	0			0	0	72	161	92
620	2	120286	40	1	2022-02-28	75.9	168	5.7	0			0	0	72	141	85
1494	2	149842	25	0	2022-01-26	84.2	161	5.7	0			0	0	72	132	66
1518	2	150908	34	0	2022-02-17	53	159	5.7	0			0	0	72	114	72
1608	2	153948	26	0	2022-02-16	99.9	171	5.7	0			0	0	72	132	77
1830	2	160602	29	1	2022-02-07	86.7	190	5.7	0			0	0	64	145	91
2184	2	174306	80	1	2021-08-02	69.7	167	5.7	0			0	0	72	170	90
2632	2	189080	66	1	2020-09-02	73.6	165	5.7	0			0	0	72	145	86
2730	2	192502	37	0	2021-12-17	63.9	165	5.7	0			0	0	72	102	68
2734	2	192614	67	0	2020-08-24	50.2	153	5.7	0			0	0	NA	126	75
2860	2	197000	68	0	2020-08-20	66.6	164	5.7	0			0	0	72	189	97
2381	1	180336	40	1	2016-02-06	86	180	5.69	0	5.50	0	0	0	72	125	80
2729	1	192502	29	0	2015-01-13	59	165	5.69	0	5.40	0	0	0	72	110	80
379	1	112223	77	0	2014-07-07	60	142	5.69	0			0	0	72	140	70
1192	2	139193	45	1	2020-11-18	114.5	175	5.69	0			0	0	72	143	94
2930	2	199147	60	0	2020-09-04	62.4	160	5.69	0			0	0	72	141	84
3105	1	204540	28	1	2014-09-20	68	172	5.69	0			0	0	72	100	60
3494	2	218969	73	1	2020-08-03	59.6	174	5.69	0			0	0	72	174	95
2329	1	178437	52	1	2014-03-24	77	173	5.68	0	5.40	0	0	0	72	100	75
243	1	107244	63	0	2016-10-20	81	164	5.68	0			0	0	72	130	80
1177	1	138509	47	0	2014-05-23	56	161	5.68	0			0	0	72	100	70
1417	1	146668	54	0	2014-04-25			5.68	0			0	0
1436	2	147461	63	1	2020-09-23	76.6	178	5.68	0			0	0	64	137	86
1449	1	147991	72	0	2014-07-01	66	156	5.68	0			0	0	72	120	65
1578	2	152792	69	0	2020-11-24	66.6	159	5.68	0			0	0	140	144	78
3430	2	215675	52	1	2020-08-20	79.1	178	5.68	0			0	0	72	138	75
3475	1	218316	56	0	2016-10-18	74	167	5.68	0			0	0	72	120	80
827	1	128041	34	0	2015-01-12	47	162	5.67	0	5.50	0	0	0	72	120	80
119	1	103394	24	1	2014-07-17	65	176	5.67	0			0	0	72	110	80
224	2	106652	37	0	2020-09-20	65.8	170	5.67	0			0	0	72	143	78
1017	1	133623	58	1	2014-07-07	77	171	5.67	0			0	0	72	100	80
1298	2	142457	45	1	2020-08-21	80.6	176	5.67	0			0	0	72	157	97
1668	2	156143	68	0	2020-08-14	59.1	155	5.67	0			0	0	72	115	68
2079	1	169594	26	1	2015-10-08	71	172	5.67	0			0	0	72	135	80
2330	2	178437	60	1	2020-09-14	75	174	5.67	0			0	0	72	144	86
2569	1	187254	43	1	2014-05-12	95	179	5.67	0			0	0	72	110	70
3018	2	201884	68	1	2020-09-13	75.5	176	5.67	0			0	0	72	141	95
3460	2	217132	50	1	2020-09-08	66.9	170	5.67	0			0	0	96	130	79
3493	1	218969	65	1	2014-07-01	63	173	5.67	0			0	0	72	120	80
2453	1	182173	22	0	2015-02-16	45	165	5.66	0	4.70	0	0	0	72	100	70
152	2	104779	78	0	2020-10-17	76.3	158	5.66	0			0	0	72	153	83
181	1	105389	65	0	2014-07-02	55	155	5.66	0			0	0	72	120	70
404	2	112502	78	0	2020-08-10	58.1	145	5.66	0			0	0	96	154	97
1171	1	138391	75	0	2014-01-28	61	152	5.66	0			0	0	72	135	70
1722	2	157364	86	1	2020-08-18	71.1	170	5.66	0			0	0	72	144	69
1990	2	166275	80	1	2020-08-06	78.4	174	5.66	0			0	0	NA	163	89
2728	2	192357	67	0	2020-08-13	81.4	150	5.66	0			0	0	64	161	85
2744	2	192789	51	1	2020-08-18	84.9	173	5.66	0			0	0	72	162	105
3453	1	216741	47	1	2016-10-28	92	181	5.66	0			0	0	72	130	95
78	2	102372	76	1	2020-08-07	52.6	163	5.65	0			0	0	72	149	73
425	1	113287	58	1	2016-10-12			5.65	0			0	0
1086	2	135404	72	1	2020-08-13	86	176	5.65	0			0	0	72	153	75
1154	2	137836	70	1	2020-08-24	72.1	165	5.65	0			0	0	72	138	81
1301	1	142624	77	1	2014-07-04	69	169	5.65	0			0	0	72	140	90
2106	2	170934	36	1	2021-03-12	74.2	177	5.65	0			0	0	90	137	87
2517	1	185467	67	1	2014-06-15	69	166	5.65	0			0	0	72	110	70
2652	2	189923	60	1	2020-08-25	72.5	178	5.65	0			0	0	72	166	92
2765	1	193529	43	1	2015-12-08	70	165	5.65	0			0	0	72	130	90
3353	1	213464	60	1	2014-07-21	79	169	5.65	0			0	0	72	120	70
3361	1	213600	65	0	2014-07-02	83	160	5.65	0			0	0	72	120	80
707	1	123688	61	1	2016-10-31	74	172	5.64	0	5.10	0	0	0		130	90
107	1	103074	46	0	2015-02-25	65	162	5.64	0	5.00	0	0	0	72	130	80
23	1	100583	51	1	2014-03-03			5.64	0			0	0		130	90
393	1	112352	74	0	2014-03-26	46	153	5.64	0			0	0	72	110	70
741	1	124818	45	0	2014-05-12			5.64	0			0	0		100	60
2337	1	178712	66	1	2014-07-08	77	172	5.64	0			0	0	72	120	70
2866	2	197179	68	1	2020-08-25	77.9	173	5.64	0			0	0	72	116	72
3151	1	206236	30	1	2014-08-22	84	178	5.64	0			0	0	72	120	75
1761	1	158376	24	1	2014-09-19	66	174	5.63	0	5.20	0	0	0	72	120	70
3561	1	98610	43	0	2015-02-25	63	158	5.63	0	4.80	0	0	0	72	120	70
459	1	114563	76	0	2014-05-14	59	156	5.63	0			0	0	72	120	70
592	2	119141	78	1	2020-08-10	50.7	164	5.63	0			0	0	72	180	90
868	2	129609	62	0	2020-08-21	59.8	155	5.63	0			0	0	72	113	69
1303	1	142625	65	1	2014-05-14	72	172	5.63	0			0	0	72	120	70
1415	1	146614	30	1	2016-11-01	55	165	5.63	0			0	0	72	120	75
1673	1	156264	61	0	2014-07-01	82	158	5.63	0			0	0	72	120	80
1734	2	157639	35	1	2020-01-06	77.1	177	5.63	0			0	0	72	138	85
2185	1	174330	58	0	2014-07-10	59	154	5.63	0			0	0	72	100	65
2513	1	185260	27	1	2016-11-02	55	159	5.63	0			0	0	110	130	80
2723	1	192188	25	1	2016-11-01	72	163	5.63	0			0	0	72	110	70
3273	1	211034	70	0	2016-09-19	79	162	5.63	0			0	0	72	140	90
3385	1	214161	66	0	2015-04-28	60	164	5.63	0			0	0	72	140	80
2998	2	201324	54	1	2021-01-07	NA	NA	5.62	0	4.9	0	0	0	96	173	101
461	1	114653	50	1	2014-03-03	78	169	5.62	0			0	0	72	120	85
481	1	115454	59	0	2014-07-09	62	159	5.62	0			0	0	72	140	90
1138	2	137497	87	1	2020-10-31	64	164	5.62	0			0	0	NA	NA	NA
1537	1	151433	33	1	2015-10-12	62	175	5.62	0			0	0	72	120	80
2443	1	181970	58	0	2014-07-09	58	156	5.62	0			0	0	72	120	80
2444	2	181970	66	0	2020-08-10	53.1	156	5.62	0			0	0	72	128	75
2447	1	182053	63	1	2014-07-10	83	172	5.62	0			0	0	72	140	100
2986	2	200686	59	0	2020-09-23	77.1	154	5.62	0			0	0	72	135	81
3043	1	202875	36	1	2016-10-26	94	178	5.62	0			0	0	72	120	70
3543	1	220629	23	1	2016-10-10	63	179	5.62	0			0	0	72	110	75
2844	2	196543	45	0	2020-01-22	60.7	159	5.61	0	5.3	0	0	0	72	123	71
91	1	102627	60	1	2014-05-14	85	176	5.61	0			0	0	72	140	90
173	1	105270	84	0	2014-06-14	47	156	5.61	0			0	0	72	130	70
825	1	127960	68	1	2014-07-08	95	166	5.61	0			0	0	72	135	85
960	2	132007	38	0	2020-12-22	57.2	167	5.61	0			0	0	72	99	51
1453	1	148370	34	0	2015-10-22	61	155	5.61	0			0	0	72	115	70
1538	2	151433	40	1	2021-06-17	69.8	176	5.61	0			0	0	72	122	76
1947	1	165039	77	0	2014-07-02	48	152	5.61	0			0	0	72	120	80
2581	1	187830	50	1	2014-05-12	103	183	5.61	0			0	0	72	100	70
3149	1	206167	36	1	2015-07-29	97	186	5.61	0			0	0	72	110	70
3061	1	203443	26	0	2016-12-13	56	166	5.60	0	5.20	0	0	0	72	105	70
527	1	117057	79	1	2014-07-20	60	163	5.60	0			0	0	72	160	90
977	1	132625	43	1	2014-12-03	71	173	5.60	0			0	0	72	150	90
1407	1	146517	62	0	2014-06-14	46	156	5.60	0			0	0	72	120	70
1529	1	151300	20	0	2016-12-06	61	172	5.60	0			0	0	72	100	70
2281	1	176955	84	0	2014-07-26	82	158	5.60	0			0	0	60	120	80
2465	1	182746	53	0	2014-07-03	86	158	5.60	0			0	0	72	140	90
408	2	112649	42	1	2021-03-02	90.4	181	5.6	0	5.6	0	0	0	NA	140	87
3532	2	220317	40	1	2021-11-18	90.7	180	5.6	0	5.6	0	0	0	72	156	98
3552	2	221207	34	1	2021-11-11	88.3	174	5.6	0	5.6	0	0	0	80	144	87
330	2	110769	81	1	2022-09-13	64	166	5.6	0	5.5	0	0	0	104	148	86
2016	2	167484	62	1	2020-05-11	77.7	175	5.6	0	5.5	0	0	0	84	163	91
2138	2	172951	49	1	2022-03-29	95.2	181	5.6	0	5.5	0	0	0	NA	NA	NA
3186	2	207702	51	0	2022-02-28	60.1	157	5.6	0	5.5	0	0	0	72	116	72
356	2	111512	49	0	2021-12-08	83.7	162	5.6	0	5.4	0	0	0	72	151	98
3144	2	205932	28	0	2022-12-26	57.9	179	5.6	0	4.9	0	0	0	72	136	88
242	2	107175	47	0	2020-11-06	53.1	158	5.6	0			0	0	72	97	60
366	2	111791	35	0	2022-07-12	54.3	165	5.6	0			0	0	NA	NA	NA
402	2	112470	39	0	2021-12-23	52.7	157	5.6	0			0	0	96	117	81
870	2	129658	36	0	2021-12-07	52.3	170	5.6	0			0	0	72	119	77
1002	2	133214	30	1	2022-02-22	107.3	184	5.6	0			0	0	96	141	79
1026	2	133755	33	0	2021-12-13	58.9	156	5.6	0			0	0	72	117	84
1108	2	136237	39	0	2021-12-30	52.5	160	5.6	0			0	0	72	113	65
1112	2	136397	33	0	2022-02-23	59.8	167	5.6	0			0	0	72	129	78
1410	2	146521	88	0	2020-09-26	41.8	147	5.6	0			0	0	72	165	75
1484	2	149735	34	0	2022-03-11	81.4	160	5.6	0			0	0	72	130	80
1724	2	157460	67	0	2020-09-13	55	157	5.6	0			0	0	72	127	74
1794	2	159208	30	1	2022-02-09	75.5	178	5.6	0			0	0	72	135	75
1822	2	160265	85	1	2020-08-07	60.3	155	5.6	0			0	0	72	168	60
2116	2	171444	29	0	2022-02-17	50	162	5.6	0			0	0	72	106	78
2748	2	192859	38	0	2022-07-06	48	160	5.6	0			0	0	80	114	68
3208	2	207999	64	0	2020-08-18	57.4	159	5.6	0			0	0	72	153	92
3228	2	209201	40	1	2021-06-22	80.4	174	5.6	0			0	0	76	122	78
2405	1	180979	42	1	2014-12-09	65	170	5.59	0	5.20	0	0	0	72	100	60
1135	1	137458	77	0	2014-07-07	54	155	5.59	0			0	0	72	120	80
1159	1	138090	29	1	2014-09-03	69	170	5.59	0			0	0	92	135	75
1433	1	147213	48	0	2016-06-03			5.59	0			0	0	88	120	80
1649	1	155285	57	0	2014-07-04	48	153	5.59	0			0	0	72	100	60
2804	2	194601	51	0	2020-09-13	NA	NA	5.59	0			0	0	NA	NA	NA
2835	1	196302	41	1	2016-03-23	85	168	5.59	0			0	0	72	120	85
2963	1	200048	27	1	2014-04-10	73	178	5.59	0			0	0	72	120	80
3055	1	203249	26	0	2014-03-07	44	152	5.59	0			0	0	72	100	70
440	2	113612	81	0	2020-08-07	67.9	166	5.58	0			0	0	68	129	65
1190	2	139148	84	1	2020-08-19	58.5	159	5.58	0			0	0	72	157	86
2023	1	167662	51	1	2016-10-09	66	168	5.58	0			0	0	72	130	80
2923	1	198819	62	0	2014-07-07	63	160	5.58	0			0	0	72	120	80
2937	1	199261	29	1	2016-09-22	58	169	5.58	0			0	0	112	110	70
3563	1	98629	38	1	2014-01-14	90	178	5.58	0			0	0		120	70
913	1	131192	43	0	2015-01-22	58	161	5.57	0	5.20	0	0	0	104	130	90
1089	1	135606	62	1	2016-06-05	77	172	5.57	0			0	0	110	160	80
1243	1	140372	21	0	2015-09-06	67	152	5.57	0			0	0	72	100	70
1306	2	142735	70	0	2020-08-12	56.2	157	5.57	0			0	0	96	130	71
1531	1	151311	69	0	2014-06-18	49	147	5.57	0			0	0	84	130	70
2574	2	187410	67	0	2020-09-13	46.8	166	5.57	0			0	0	84	147	80
3329	1	212944	62	1	2014-07-10	89	166	5.57	0			0	0	72	120	80
3362	2	213600	73	0	2020-08-28	75.6	161	5.57	0			0	0	72	133	64
935	1	131434	44	0	2015-01-26	57	168	5.56	0	4.70	0	0	0	72	100	70
131	1	103848	65	0	2014-07-02	52	147	5.56	0			0	0	72	120	70
347	1	111279	65	0	2014-07-09	59	153	5.56	0			0	0	72	120	80
430	2	113347	86	1	2020-08-18	65	164	5.56	0			0	0	88	160	87
744	2	124820	43	0	2020-11-20	60.6	161	5.56	0			0	0	72	120	76
1091	1	135727	60	0	2014-07-01	81	165	5.56	0			0	0	72	120	70
1705	1	156997	33	0	2014-04-30	72	172	5.56	0			0	0	72	100	70
2034	2	168202	48	1	2020-08-26	110	171	5.56	0			0	0	96	141	84
2360	2	179502	51	0	2020-11-06	56.4	165	5.56	0			0	0	72	134	86
2422	2	181418	68	0	2020-08-14	69.6	144	5.56	0			0	0	72	173	106
3487	1	218680	47	1	2014-07-03	78	172	5.56	0			0	0	72	120	80
35	1	101270	47	1	2016-10-17	83	170	5.55	0			0	0	72	105	85
369	1	111852	74	0	2014-07-01	57	158	5.55	0			0	0	72	110	70
985	1	132783	51	0	2014-07-03	65	155	5.55	0			0	0	72	120	80
1004	2	133255	71	1	2020-09-03	64.1	173	5.55	0			0	0	72	132	78
1678	2	156309	56	0	2020-01-08	62	159	5.55	0			0	0	72	96	60
2148	2	173127	71	1	2021-07-11	57.2	166	5.55	0			0	0	72	216	110
2231	1	175420	44	1	2015-10-28	97	179	5.55	0			0	0		120	90
2295	1	177245	76	0	2014-07-26	66	156	5.55	0			0	0	84	190	100
2483	1	183404	45	0	2014-04-21			5.55	0			0	0	72	135	80
2710	2	192001	63	0	2020-08-28	66.9	158	5.55	0			0	0	72	135	81
3284	2	211571	72	0	2020-07-17	53.4	159	5.55	0			0	0	72	149	67
787	1	126226	44	0	2016-02-02	56	161	5.54	0	5.60	0	0	0	72	115	70
1093	1	135796	26	1	2015-03-17	93	183	5.54	0	5.10	0	0	0	72	140	90
141	1	104424	80	1	2016-10-19	65	173	5.54	0			0	0	72	125	75
280	2	108314	86	0	2020-08-04	74.6	149	5.54	0			0	0	72	162	82
861	1	129453	39	1	2014-03-04	69	175	5.54	0			0	0	72	100	70
986	2	132783	60	0	2020-08-20	63.2	156	5.54	0			0	0	60	128	71
1544	2	151703	70	1	2020-08-05	76.6	176	5.54	0			0	0	72	168	91
1720	2	157349	38	1	2020-09-13	66.4	175	5.54	0			0	0	76	127	74
2027	1	168070	32	0	2016-11-01	50	163	5.54	0			0	0	72	110	70
2479	1	183330	32	0	2016-10-17	51	158	5.54	0			0	0	72	120	90
2914	2	198546	65	1	2020-11-25	65.7	173	5.54	0			0	0	72	143	80
3156	2	206284	32	1	2020-11-23	74.6	180	5.54	0			0	0	72	127	74
3175	1	206912	24	0	2014-05-23	74	163	5.54	0			0	0	72	120	70
3184	2	207464	40	0	2021-04-16	NA	NA	5.54	0			0	0	NA	NA	NA
3323	1	212884	54	0	2014-07-10	85	164	5.54	0			0	0	72	120	70
1389	1	146059	48	0	2015-01-21	46	164	5.53	0	5.20	0	0	0	72	100	70
2445	1	182005	42	0	2015-01-23	77	161	5.53	0	5.00	0	0	0	72	110	80
1304	2	142625	73	1	2020-09-13	76.8	172	5.53	0			0	0	68	137	75
1391	1	146061	37	1	2016-10-20	95	172	5.53	0			0	0	72	120	80
1471	1	149300	32	1	2014-07-31	81	174	5.53	0			0	0	72	110	70
1759	1	158366	32	0	2016-10-19	49	158	5.53	0			0	0	72	110	70
1885	1	162455	34	0	2015-12-28	67	162	5.53	0			0	0	72	110	70
2219	1	175068	44	0	2016-10-27	56	160	5.53	0			0	0	72	110	70
3384	2	214148	91	0	2020-09-05	58.6	158	5.53	0			0	0	72	138	53
3489	1	218943	35	1	2016-10-19	120	183	5.53	0			0	0	72	140	100
153	1	104804	53	0	2014-07-17	47	149	5.52	0			0	0		110	70
530	2	117081	71	1	2020-09-13	89.9	173	5.52	0			0	0	72	153	88
692	2	123491	81	0	2020-09-15	54.4	146	5.52	0			0	0	72	129	71
993	1	133076	31	1	2014-10-17	88	174	5.52	0			0	0	72	130	80
1205	1	139661	26	1	2014-10-24	67	174	5.52	0			0	0	72	135	85
1395	1	146156	68	1	2014-07-03	83	175	5.52	0			0	0	72	160	90
1586	2	152915	41	1	2020-09-19	93.7	185	5.52	0			0	0	72	115	69
1932	2	163980	39	1	2020-09-13	78	176	5.52	0			0	0	72	124	84
2186	2	174330	66	0	2020-08-14	59.9	155	5.52	0			0	0	72	139	84
2235	1	175547	30	1	2016-10-17	78	176	5.52	0			0	0	72	125	85
2374	2	180213	33	1	2020-08-06	94.3	174	5.52	0			0	0	72	127	81
2407	1	181121	37	1	2014-09-09	85	178	5.52	0			0	0	72	120	80
2617	1	188622	59	0	2014-07-03	70	163	5.52	0			0	0	72	120	80
2727	1	192357	59	0	2014-07-07	75	148	5.52	0			0	0	72	100	60
3120	2	205005	38	1	2020-11-11	73.9	179	5.52	0			0	0	60	119	75
3392	2	214296	66	0	2020-10-13	59.2	163	5.52	0			0	0	72	125	76
539	1	117183	23	1	2016-02-24	73	170	5.51	0	5.30	0	0	0		125	80
3517	1	219824	40	1	2015-02-25	64	166	5.51	0	5.30	0	0	0	72	100	80
355	1	111512	41	0	2015-01-27	81	160	5.51	0	5.20	0	0	0	72	130	90
554	2	117578	43	1	2020-08-19	70.9	169	5.51	0			0	0	60	118	77
575	1	118442	52	1	2014-04-30	77	176	5.51	0			0	0	72	120	75
702	2	123619	64	1	2020-11-13	75	169	5.51	0			0	0	72	142	89
711	1	123815	70	1	2014-05-14	72	173	5.51	0			0	0	72	120	70
799	1	126560	58	0	2014-07-03	53	159	5.51	0			0	0	72	120	80
1018	2	133623	66	1	2020-08-25	87.3	173	5.51	0			0	0	72	145	90
1206	2	139661	35	1	2020-08-27	62.7	174	5.51	0			0	0	72	133	79
1221	1	139846	57	0	2014-07-10	91	158	5.51	0			0	0	72	160	95
1428	2	146875	43	1	2020-06-02	62.1	167	5.51	0			0	0	72	132	79
1607	1	153948	20	0	2016-07-29	94	170	5.51	0			0	0	88	130	80
1812	2	160001	42	1	2020-09-13	79.8	173	5.51	0			0	0	72	123	78
2154	2	173245	66	1	2020-09-13	65.7	172	5.51	0			0	0	64	135	72
2831	1	196070	59	0	2016-10-26	62	160	5.51	0			0	0	72	120	70
2894	2	198089	75	0	2020-09-09	44.1	150	5.51	0			0	0	72	139	74
2905	1	198248	38	0	2016-11-01	52	163	5.51	0			0	0	60	110	70
3485	1	218597	42	1	2014-09-22	88	176	5.51	0			0	0	72	140	80
2591	1	188206	32	0	2015-02-13	49	160	5.50	0	5.50	0	0	0	64	100	70
1839	1	160938	29	0	2015-03-03	53	162	5.50	0	4.80	0	0	0	72	90	60
245	1	107245	47	0	2015-05-18	53	163	5.50	0			0	0	64	110	65
521	1	116787	60	1	2014-05-14	67	167	5.50	0			0	0	72	120	75
555	1	117651	53	0	2014-07-11	71	153	5.50	0			0	0	72	120	70
2201	1	174736	37	1	2016-10-21	82	175	5.50	0			0	0	72	120	80
2837	1	196431	60	0	2014-06-21	60	159	5.50	0			0	0	60	140	85
3125	1	205290	37	1	2015-01-19	83	176	5.50	0			0	0	72	120	70
3377	1	214030	62	0	2014-07-11	89	163	5.50	0			0	0	72	130	75
3401	1	214773	67	1	2014-07-04	76	178	5.50	0			0	0	72	120	80
400	2	112458	32	1	2021-11-26	60	175	5.5	0	5.6	0	0	0	72	111	70
888	2	130374	67	1	2021-09-22	87.4	181	5.5	0	5.6	0	0	0	72	141	89
2732	2	192590	32	0	2022-10-13	59	151	5.5	0	5.6	0	0	0	92	118	74
3426	2	215604	41	1	2022-11-03	79.1	168	5.5	0	5.6	0	0	0	64	142	101
414	2	112756	54	0	2021-12-02	66.6	171	5.5	0	5.5	0	0	0	72	152	81
2102	2	170274	46	1	2022-12-22	68.8	173	5.5	0	5.5	0	0	0	68	128	83
3230	2	209282	52	1	2022-09-26	76.3	169	5.5	0	5.5	0	0	0	72	114	78
10	2	100157	51	0	2021-11-29	64.6	168	5.5	0	5.4	0	0	0	NA	146	87
708	2	123688	67	1	2022-10-21	79.4	173	5.5	0	5.4	0	0	0	72	165	105
1290	2	142066	41	1	2022-11-03	90.9	179	5.5	0	5.4	0	0	0	72	118	85
2000	2	166873	32	0	2022-01-11	59.9	161	5.5	0	5.4	0	0	0	72	113	70
2514	2	185260	33	1	2022-09-23	55	161	5.5	0	5.4	0	0	0	72	134	71
3140	2	205635	57	1	2022-09-22	74.4	169	5.5	0	5.4	0	0	0	72	136	83
828	2	128041	42	0	2021-12-24	53.5	164	5.5	0	5.3	0	0	0	72	129	85
3094	2	204418	45	0	2021-11-30	65.6	169	5.5	0	5.2	0	0	0	96	123	83
936	2	131434	52	0	2021-12-16	54.6	167	5.5	0	5.1	0	0	0	72	108	82
488	2	115734	32	0	2022-01-29	51	165	5.5	0			0	0	NA	124	78
624	2	120397	34	1	2020-10-09	94	175	5.5	0			0	0	72	145	95
678	2	122822	71	1	2020-08-24	96.2	176	5.5	0			0	0	72	164	94
800	2	126560	66	0	2020-09-03	57.8	161	5.5	0			0	0	60	124	74
1064	2	134616	28	1	2022-02-10	75.1	172	5.5	0			0	0	72	136	73
1080	2	135294	29	0	2022-02-18	51.1	161	5.5	0			0	0	72	109	64
1530	2	151300	26	0	2022-01-24	58.3	174	5.5	0			0	0	72	112	77
1880	2	162365	45	0	2022-07-01	55.8	159	5.5	0			0	0	72	136	72
1926	2	163817	28	0	2022-02-09	61.4	160	5.5	0			0	0	72	117	67
2144	2	173044	26	1	2022-03-02	65.7	168	5.5	0			0	0	72	132	76
2388	2	180435	33	0	2022-01-29	72.2	162	5.5	0			0	0	72	134	96
2892	2	197999	36	1	2022-02-16	77.2	173	5.5	0			0	0	72	109	72
3012	2	201754	28	0	2021-12-28	72.4	161	5.5	0			0	0	72	120	75
3290	2	211703	40	0	2021-12-31	71.4	169	5.5	0			0	0	72	120	79
1641	1	155007	57	1	2016-11-03	67	172	5.49	0	5.60	0	0	0		130	90
1467	1	149171	36	1	2014-10-21	80	166	5.49	0	5.40	0	0	0	72	145	95
151	1	104779	70	0	2014-06-15	77	155	5.49	0			0	0	72	120	90
264	2	107743	76	1	2020-06-28	45.2	161	5.49	0			0	0	72	109	62
792	2	126285	76	1	2020-01-17	83.9	169	5.49	0			0	0	96	173	90
1043	1	134073	51	1	2014-03-04	70	167	5.49	0			0	0	72	120	85
1336	2	143563	84	0	2020-08-12	61.4	151	5.49	0			0	0	56	126	93
1721	1	157364	78	1	2014-07-07	71	167	5.49	0			0	0	72	140	80
1948	2	165039	85	0	2020-08-12	44	149	5.49	0			0	0	72	161	62
2242	2	175842	58	0	2020-08-27	63.2	163	5.49	0			0	0	72	163	93
2515	1	185346	81	1	2016-05-15	71	169	5.49	0			0	0	72	130	70
97	1	102711	38	1	2015-01-27	84	167	5.48	0	5.30	0	0	0	72	140	110
211	1	106201	33	0	2014-09-03	52	162	5.48	0			0	0	72	100	60
223	1	106652	29	0	2014-09-20			5.48	0			0	0	72	120	70
281	1	108331	61	1	2014-07-04	79	165	5.48	0			0	0	72	135	95
403	1	112502	70	0	2014-07-08	58	145	5.48	0			0	0	72	120	70
603	1	119799	58	0	2014-07-10	73	150	5.48	0			0	0	72	120	70
655	1	121846	48	1	2014-04-30	72	168	5.48	0			0	0	72	100	70
667	1	122614	52	0	2015-12-14	57	155	5.48	0			0	0	72	110	70
680	2	122857	68	0	2021-07-17	58.6	161	5.48	0			0	0	NA	NA	NA
1414	2	146567	73	0	2020-09-02	64	150	5.48	0			0	0	72	148	72
1574	2	152780	60	1	2020-08-25	64.3	166	5.48	0			0	0	72	107	64
2599	1	188267	29	1	2015-02-10	71	182	5.48	0			0	0	72	135	85
2718	2	192178	55	1	2020-09-14	84.7	175	5.48	0			0	0	72	154	74
2775	1	193736	61	0	2014-07-18	54	152	5.48	0			0	0	72	110	80
2861	1	197017	34	1	2014-11-04	78	176	5.48	0			0	0	72	135	90
2881	1	197737	33	1	2014-12-11	71	165	5.48	0			0	0	72	130	90
3227	1	209201	33	1	2015-11-25	82	173	5.48	0			0	0	72	120	88
3321	1	212790	26	1	2014-03-18	85	179	5.48	0			0	0	72	120	70
3540	2	220477	67	1	2020-08-28	95.1	177	5.48	0			0	0	72	127	68
2548	2	186404	45	0	2021-06-02	58.9	167	5.47	0	5.6	0	0	0	72	104	64
205	1	106067	59	1	2016-11-08	73	160	5.47	0	5.40	0	0	0	72	130	80
1697	1	156877	30	0	2015-01-29	56	169	5.47	0	5.00	0	0	0	72	90	70
157	1	104888	36	0	2014-04-21			5.47	0			0	0	72	105	70
247	1	107254	54	0	2016-09-01	52	152	5.47	0			0	0	108	100	60
333	1	110888	28	0	2016-06-01	69	171	5.47	0			0	0	72	95	60
1305	1	142735	62	0	2014-07-03	54	156	5.47	0			0	0	72	120	70
1472	2	149300	39	1	2020-08-19	80.8	174	5.47	0			0	0	72	109	66
2198	2	174616	41	0	2020-09-30	58.9	160	5.47	0			0	0	NA	NA	NA
2604	2	188329	44	0	2020-07-02	59.1	170	5.47	0			0	0	72	126	79
3491	1	218953	78	0	2014-07-26	57	147	5.47	0			0	0	72	170	80
3551	1	221207	27	1	2015-11-17	76	174	5.47	0			0	0	72	110	70
3567	1	98739	76	1	2014-10-09	77	170	5.47	0			0	0	72	130	80
2155	1	173261	44	0	2015-02-04	44	160	5.46	0	5.60	0	0	0	108	110	80
174	2	105270	92	0	2020-09-26	44.1	152	5.46	0			0	0	72	177	94
1706	2	156997	41	0	2020-08-27	56.3	169	5.46	0			0	0	72	112	73
2190	2	174363	87	0	2020-10-18	47.4	153	5.46	0			0	0	72	162	56
2284	2	176962	86	0	2020-08-05	53	147	5.46	0			0	0	72	169	69
3002	2	201455	53	0	2020-11-17	52.1	161	5.46	0			0	0	72	132	75
3445	1	216449	34	1	2016-01-11	77	179	5.46	0			0	0	72	110	60
1097	1	135852	34	0	2016-02-14	68	162	5.45	0	5.40	0	0	0	72	95	65
3429	1	215675	44	1	2014-10-20	79	177	5.45	0	5.30	0	0	0	72	120	80
114	2	103262	71	1	2020-08-21	69.4	171	5.45	0			0	0	72	152	84
140	2	104283	68	0	2020-08-14	59	158	5.45	0			0	0	72	146	90
351	1	111427	42	0	2014-04-18	56	157	5.45	0			0	0	72	90	60
779	1	125944	48	0	2014-05-29	67	165	5.45	0			0	0	72	120	75
1044	2	134073	59	1	2020-08-24	70.6	168	5.45	0			0	0	72	137	90
1257	1	140968	58	0	2014-07-04	63	159	5.45	0			0	0	72	100	60
1598	2	153594	47	1	2020-09-25	86.3	175	5.45	0			0	0	72	122	83
1661	1	155894	38	1	2016-10-21	84	172	5.45	0			0	0	72	130	80
2741	1	192696	48	1	2016-05-12	88	186	5.45	0			0	0	68	120	80
2825	1	195870	39	1	2014-09-20	67	166	5.45	0			0	0	72	120	80
3111	1	204782	58	1	2014-08-08	67	171	5.45	0			0	0	72	120	90
3154	2	206245	69	0	2020-08-14	63.6	163	5.45	0			0	0	72	121	67
3395	1	214696	72	1	2014-09-01	65	161	5.45	0			0	0	72	105	70
1617	1	154340	51	1	2015-02-27	83	174	5.44	0	5.30	0	0	0	72	130	90
328	2	110484	85	0	2020-08-04	56.8	160	5.44	0			0	0	72	152	92
405	1	112620	21	0	2016-12-06	52	166	5.44	0			0	0	72	90	70
839	1	128587	51	0	2014-07-03	61	157	5.44	0			0	0	72	120	80
934	2	131433	88	0	2020-08-05	63	154	5.44	0			0	0	56	148	64
2050	2	168663	78	0	2020-11-19	44	155	5.44	0			0	0	72	143	71
2147	1	173127	64	1	2015-05-17	57	166	5.44	0			0	0	72	155	95
2177	1	174105	77	0	2014-06-15	50	150	5.44	0			0	0	72	130	75
2485	1	183608	66	0	2014-07-03	86	164	5.44	0			0	0	72	110	65
2610	2	188546	65	0	2020-09-04	67.2	159	5.44	0			0	0	72	171	92
2643	1	189606	26	0	2015-06-04	46	167	5.44	0			0	0	100	110	80
3203	1	207984	53	1	2016-10-19	74	172	5.44	0			0	0	72	120	85
3280	2	211263	34	0	2021-03-29	NA	NA	5.44	0			0	0	72	111	63
2558	2	186793	88	0	2020-09-16	40	151	5.43	0	5.6	0	0	0	72	170	97
74	2	102216	80	0	2020-08-12	52.6	154	5.43	0			0	0	72	166	67
75	1	102270	30	1	2016-10-27	84	181	5.43	0			0	0	72	110	70
190	2	105614	66	0	2020-08-10	44.8	146	5.43	0			0	0	72	123	80
239	1	107072	53	0	2014-07-08	61	158	5.43	0			0	0	72	120	70
386	2	112312	44	1	2020-09-13	72.7	170	5.43	0			0	0	84	122	76
542	2	117254	58	1	2020-10-22	53	164	5.43	0			0	0	NA	127	71
879	1	130172	25	1	2016-06-29	65	168	5.43	0			0	0	108	135	70
1528	2	151115	45	1	2020-08-25	65.5	158	5.43	0			0	0	72	127	81
1730	2	157570	52	0	2020-09-13	47.1	157	5.43	0			0	0	NA	NA	NA
1933	1	163987	45	0	2014-04-01	57	156	5.43	0			0	0		120	70
2189	1	174363	78	0	2014-07-19	47	154	5.43	0			0	0	72	160	70
2412	2	181215	74	0	2020-11-01	54.4	165	5.43	0			0	0	NA	136	66
2502	2	184505	41	1	2020-05-25	75.7	171	5.43	0			0	0	80	121	72
2582	2	187830	59	1	2020-09-13	88.2	183	5.43	0			0	0	72	133	85
2738	2	192654	35	0	2020-08-26	66.1	165	5.43	0			0	0	72	117	77
2975	1	200443	38	1	2016-11-01	83	186	5.43	0			0	0	72	120	80
3001	1	201455	45	0	2014-11-17	54	160	5.43	0			0	0	72	100	60
3265	1	210653	59	0	2014-07-02	78	163	5.43	0			0	0	72	100	60
250	2	107333	67	1	2020-12-08	73.7	173	5.42	0			0	0	72	162	99
1160	2	138090	37	1	2020-10-16	71.3	169	5.42	0			0	0	88	135	85
1349	1	144205	52	1	2014-05-12	79	170	5.42	0			0	0	60	90	65
1543	1	151703	61	1	2014-07-01	77	175	5.42	0			0	0	72	120	70
2899	1	198169	36	1	2016-10-27	87	175	5.42	0			0	0	72	130	80
3326	2	212897	69	1	2020-08-06	65.4	165	5.42	0			0	0	72	145	85
135	1	104161	52	0	2015-02-15	55	158	5.41	0	5.50	0	0	0	72	90	60
297	1	109313	32	0	2015-09-23	56	159	5.41	0			0	0	72	110	65
359	1	111687	33	1	2016-10-20	72	164	5.41	0			0	0	72	120	80
750	2	124922	60	0	2020-08-25	53	167	5.41	0			0	0	NA	118	87
1150	2	137792	50	1	2020-08-25	55	163	5.41	0			0	0	90	103	70
2527	1	186050	29	1	2015-02-09	64	172	5.41	0			0	0	84	110	70
3209	1	208012	57	1	2014-07-06	73	167	5.41	0			0	0	72	100	60
3542	2	220529	85	1	2020-08-12	99.8	179	5.41	0			0	0	60	138	63
53	1	101655	24	1	2015-02-16	93	176	5.40	0			0	0	72	140	70
79	1	102395	51	0	2014-07-03	61	167	5.40	0			0	0	72	100	70
339	1	111185	38	0	2014-05-23	70	161	5.40	0			0	0	72	120	80
1041	1	134038	32	1	2014-03-11	76	174	5.40	0			0	0	72	120	80
1073	1	134980	44	1	2016-12-30	79	176	5.40	0			0	0	72	110	70
1573	1	152780	52	1	2014-03-04			5.40	0			0	0	72	140	80
1585	1	152915	32	1	2014-07-05	91	186	5.40	0			0	0	72	120	70
1699	1	156923	42	0	2015-05-12	48	148	5.40	0			0	0	72	120	80
2037	1	168351	62	0	2014-07-02	60	160	5.40	0			0	0	72	120	70
2951	1	199590	51	0	2014-07-29	52	156	5.40	0			0	0	72	100	80
3301	1	212315	70	0	2014-03-26	63	161	5.40	0			0	0	72	110	60
3387	1	214242	78	0	2014-06-15	72	163	5.40	0			0	0	72	140	85
1432	2	146909	41	1	2022-10-09	80.8	175	5.4	0	5.6	0	0	0	92	126	91
2492	2	184030	38	0	2022-10-24	49.4	158	5.4	0	5.6	0	0	0	72	110	78
2704	2	191791	49	1	2022-09-19	91.6	188	5.4	0	5.6	0	0	0	72	147	94
1704	2	156995	45	0	2022-10-28	61.2	166	5.4	0	5.5	0	0	0	80	139	85
832	2	128219	33	1	2022-01-05	81.2	182	5.4	0	5.4	0	0	0	72	119	60
1212	2	139713	34	0	2022-09-27	59.8	169	5.4	0	5.4	0	0	0	72	145	89
3040	2	202754	39	1	2021-11-10	96.1	179	5.4	0	5.4	0	0	0	72	135	77
3072	2	203710	49	1	2021-12-22	NA	NA	5.4	0	5.4	0	0	0	NA	NA	NA
1490	2	149787	59	0	2021-11-12	54.3	158	5.4	0	5.3	0	0	0	72	118	69
1890	2	162554	29	1	2022-10-11	81.3	169	5.4	0	5.3	0	0	0	72	131	82
1914	2	163295	44	0	2022-09-23	54.5	169	5.4	0	5.3	0	0	0	72	96	64
2530	2	186096	36	0	2021-11-09	56	159	5.4	0	5.3	0	0	0	NA	126	76
3028	2	202292	51	0	2021-12-27	75.5	170	5.4	0	5.3	0	0	0	72	138	90
2690	2	191317	33	1	2021-09-07	96.3	186	5.4	0	5.2	0	0	0	72	115	72
940	2	131580	46	0	2021-12-27	66.8	167	5.4	0	5.1	0	0	0	72	126	78
1402	2	146310	43	1	2022-09-13	72.7	163	5.4	0	5.1	0	0	0	72	113	73
988	2	132850	41	1	2021-11-18	89.7	176	5.4	0	5	0	0	0	72	141	92
1246	2	140469	42	1	2021-12-28	83.6	174	5.4	0	4.9	0	0	0	72	125	78
2850	2	196653	42	1	2022-09-30	77.4	185	5.4	0	4.2	0	0	0	72	150	90
86	2	102555	28	1	2022-02-08	76.6	158	5.4	0			0	0	72	126	71
176	2	105274	30	1	2022-02-07	95.8	180	5.4	0			0	0	72	137	97
406	2	112620	27	0	2022-01-14	55.6	167	5.4	0			0	0	72	121	69
448	2	113954	29	0	2021-12-10	47.9	167	5.4	0			0	0	72	121	71
670	2	122762	31	1	2022-02-08	67.5	177	5.4	0			0	0	72	126	76
1540	2	151521	38	0	2021-12-24	54.7	159	5.4	0			0	0	72	116	72
1934	2	163987	53	0	2020-09-18	50.5	155	5.4	0			0	0	72	104	57
1964	2	165491	33	0	2022-02-22	81.4	161	5.4	0			0	0	72	120	70
2080	2	169594	33	1	2021-12-01	78.4	173	5.4	0			0	0	72	126	77
2232	2	175420	52	1	2021-11-25	NA	NA	5.4	0			0	0	NA	127	77
2290	2	176972	40	0	2022-02-14	81.1	171	5.4	0			0	0	72	106	62
2452	2	182073	40	0	2021-12-22	61.3	160	5.4	0			0	0	72	120	82
2760	2	193343	37	0	2022-12-21	79.9	175	5.4	0			0	0	72	111	82
3116	2	204947	47	0	2020-08-26	57.2	158	5.4	0			0	0	72	132	81
3404	2	214952	26	0	2022-01-26	57.8	166	5.4	0			0	0	72	114	74
3408	2	215068	33	1	2022-07-14	85.8	173	5.4	0			0	0	72	141	85
3444	2	216376	38	0	2021-12-09	59.8	161	5.4	0			0	0	72	88	57
3183	1	207464	32	0	2015-03-20	68	166	5.39	0	5.30	0	0	0	72	140	90
669	1	122762	25	1	2016-03-08	66	175	5.39	0			0	0	72	120	80
1513	1	150717	36	0	2016-10-24	69	165	5.39	0			0	0	72	100	80
1655	1	155589	34	1	2016-09-06	103	182	5.39	0			0	0	72	130	80
1803	1	159585	42	0	2016-10-18	51	160	5.39	0			0	0	72	130	90
2464	2	182595	29	0	2021-03-08	67.6	161	5.39	0			0	0	72	138	88
2551	1	186586	23	0	2016-11-01	55	155	5.39	0			0	0	72	110	70
3526	2	220226	66	0	2020-08-28	61.6	156	5.39	0			0	0	72	132	85
3581	1	99715	55	0	2015-11-18	60	156	5.39	0			0	0	72	135	95
2015	1	167484	53	1	2014-01-06	76	175	5.38	0	5.40	0	0	0	72	140	90
3389	1	214277	32	1	2015-02-10	80	176	5.38	0	4.70	0	0	0	72	130	90
2879	1	197639	26	0	2015-02-10	55	152	5.38	0	4.50	0	0	0	72	120	70
380	2	112223	85	0	2020-08-20	58.9	145	5.38	0			0	0	96	132	70
649	1	121669	62	0	2014-03-26	52	158	5.38	0			0	0	72	130	80
699	1	123562	37	0	2015-12-22	65	163	5.38	0			0	0	72	110	70
1128	2	137169	67	1	2020-11-18	91.6	163	5.38	0			0	0	72	157	84
1992	2	166367	34	1	2020-08-26	83.7	184	5.38	0			0	0	72	137	91
2049	1	168663	70	0	2014-03-10	49	155	5.38	0			0	0	72	95	60
2291	1	176974	74	0	2014-07-03	57	147	5.38	0			0	0	72	115	75
2442	2	181952	40	1	2020-09-13	81.6	179	5.38	0			0	0	72	128	84
2560	2	186870	59	0	2020-08-14	64.9	164	5.38	0			0	0	72	132	72
2603	1	188329	36	0	2014-04-22	53	169	5.38	0			0	0	72	100	65
2697	1	191485	26	1	2014-03-03	117	192	5.38	0			0	0	92	145	95
3178	2	207115	43	1	2020-08-20	87.8	179	5.38	0			0	0	60	141	99
3229	1	209282	46	1	2016-10-20	76	168	5.38	0			0	0	88	140	95
1390	2	146059	56	0	2021-03-12	48.3	165	5.37	0	5.5	0	0	0	NA	113	60
531	1	117083	47	1	2016-10-18	81	184	5.37	0			0	0	72	130	80
975	1	132509	42	1	2014-05-12	70	170	5.37	0			0	0	72	120	80
1291	1	142073	37	0	2014-05-21	73	161	5.37	0			0	0	72	100	70
1353	1	144230	59	0	2014-07-04	69	161	5.37	0			0	0	72	140	90
1381	1	145549	50	1	2014-06-04	68	170	5.37	0			0	0	72	140	90
1659	1	155853	26	0	2016-10-24	79	160	5.37	0			0	0	72	110	80
1709	1	157062	42	0	2014-05-13	65	169	5.37	0			0	0	72	140	90
1833	1	160730	63	0	2015-03-18	48	154	5.37	0			0	0	72	140	80
2313	1	178207	36	1	2016-10-27	73	166	5.37	0			0	0	72	140	100
2561	1	186976	37	1	2016-10-09	85	177	5.37	0			0	0	72	120	80
3270	2	210953	75	1	2020-09-22	54.2	160	5.37	0			0	0	64	135	87
3470	2	217937	81	0	2020-08-07	43.9	147	5.37	0			0	0	72	145	82
1901	1	162927	47	0	2015-03-10	75	171	5.36	0	5.60	0	0	0	72	150	90
2661	1	190578	44	0	2015-01-12	53	161	5.36	0	5.50	0	0	0		110	80
2529	1	186096	28	0	2015-12-18	56	157	5.36	0	5.40	0	0	0
3586	2	99946	43	0	2021-08-30	51.6	160	5.36	0	5.4	0	0	0	72	119	76
2424	2	181425	52	0	2020-11-25	63	163	5.36	0	5.3	0	0	0	72	134	75
293	1	108957	27	0	2015-02-13	49	165	5.36	0	5.10	0	0	0	72	100	80
2743	1	192789	43	1	2014-10-20	80	173	5.36	0	5.00	0	0	0	72	135	85
72	2	102184	40	0	2020-09-08	50.8	159	5.36	0			0	0	72	124	79
154	2	104804	61	0	2020-08-28	50.3	150	5.36	0			0	0	72	148	86
187	1	105603	54	1	2014-03-03	86	170	5.36	0			0	0	68	105	70
599	1	119640	31	1	2015-11-17	58	165	5.36	0			0	0	72	110	70
602	2	119692	67	0	2021-05-18	61.3	155	5.36	0			0	0	72	153	86
613	1	120097	39	1	2016-10-21	73	174	5.36	0			0	0	72	110	70
780	2	125944	57	0	2020-09-13	69.2	165	5.36	0			0	0	72	131	72
895	1	130767	59	0	2016-11-07	85	171	5.36	0			0	0	84	130	80
1021	1	133630	59	1	2016-10-18	75	174	5.36	0			0	0	72	160	100
1115	1	136492	49	1	2014-03-04			5.36	0			0	0	72	135	85
1302	2	142624	85	1	2020-08-12	72.1	168	5.36	0			0	0	72	152	84
1371	1	145208	60	0	2014-06-16	59	162	5.36	0			0	0	72	135	70
1671	1	156262	69	0	2014-07-07	65	158	5.36	0			0	0	72	130	80
1939	1	164480	62	1	2015-05-30	68	160	5.36	0			0	0	72	110	80
2637	1	189351	42	1	2014-03-04	91	180	5.36	0			0	0	72	135	80
2731	1	192590	26	0	2016-09-06	51	150	5.36	0			0	0	72	110	75
2882	2	197737	41	1	2020-12-18	69.7	168	5.36	0			0	0	72	133	80
2985	1	200686	51	0	2014-07-04	74	154	5.36	0			0	0	72	100	60
3158	2	206305	42	1	2021-03-30	65.8	165	5.36	0			0	0	72	136	86
3255	1	210384	28	1	2016-09-27	102	182	5.36	0			0	0	80	120	100
3440	2	216105	79	0	2020-09-13	55.5	154	5.36	0			0	0	72	114	54
3505	1	219311	29	0	2015-12-14	59	159	5.36	0			0	0	72	100	60
1403	1	146385	60	1	2015-06-11	78	174	5.35	0	5.60	0	0	0	60	120	85
1077	1	135228	26	0	2016-01-13	56	160	5.35	0	5.20	0	0	0	72	110	70
1265	1	141362	29	0	2015-03-06	62	150	5.35	0	4.90	0	0	0	110	130	70
305	1	109638	64	0	2014-12-26	74	169	5.35	0			0	0	72	120	85
306	2	109638	72	0	2020-12-22	NA	NA	5.35	0			0	0	72	136	72
473	1	115193	73	1	2014-07-03	58	172	5.35	0			0	0	72	145	90
1001	1	133214	24	1	2016-07-12	88	183	5.35	0			0	0	110	120	80
1158	2	137938	49	1	2020-11-26	79.6	174	5.35	0			0	0	60	149	97
1225	1	140026	64	0	2016-06-25	65	162	5.35	0			0	0	64	125	75
1342	2	143828	62	0	2020-08-28	58.1	154	5.35	0			0	0	72	153	78
1365	1	144974	27	1	2016-11-01	67	164	5.35	0			0	0	72	110	70
1769	1	158532	28	0	2014-08-25	78	172	5.35	0			0	0	72	110	80
2124	2	171923	88	1	2020-08-04	66.3	171	5.35	0			0	0	72	138	73
2166	2	173605	60	0	2020-08-27	59.6	151	5.35	0			0	0	72	118	67
2463	1	182595	22	0	2015-12-31	58	160	5.35	0			0	0	72	110	70
2589	1	188106	27	1	2015-03-10	69	180	5.34	0	5.20	0	0	0	72	120	90
215	1	106336	33	0	2016-10-20	55	146	5.34	0			0	0		120	80
231	1	106912	55	0	2014-05-12	65	163	5.34	0			0	0	72	140	95
1344	2	143879	68	0	2020-08-13	63.9	165	5.34	0			0	0	60	155	82
1383	1	145553	59	0	2014-07-19	60	170	5.34	0			0	0	72	150	80
1907	1	163031	47	1	2014-07-09	69	170	5.34	0			0	0	72	120	80
1927	1	163823	29	1	2016-10-31	68	174	5.34	0			0	0	72	120	85
3357	1	213476	20	0	2016-12-07	53	156	5.34	0			0	0	108	105	70
3407	1	215068	27	1	2016-05-24	80	171	5.34	0			0	0	72	130	80
3031	1	202400	52	1	2015-07-02	65	177	5.33	0	5.50	0	0	0	64	110	80
401	1	112470	31	0	2015-01-21	58	158	5.33	0	5.20	0	0	0	72	110	80
345	1	111258	49	0	2014-07-07	63	159	5.33	0			0	0	72	120	80
357	1	111645	43	0	2014-04-09	72	162	5.33	0			0	0	72	135	80
429	1	113347	78	1	2014-07-08	64	162	5.33	0			0	0	72	135	85
446	2	113892	73	0	2020-08-13	69.4	164	5.33	0			0	0	72	152	94
491	1	115797	63	0	2014-07-05	82	161	5.33	0			0	0	72	150	70
586	2	118958	48	1	2021-05-26	75.1	173	5.33	0			0	0	64	108	65
813	1	126993	69	0	2014-07-08	57	158	5.33	0			0	0	72	120	80
1200	2	139383	83	0	2020-08-11	51.6	157	5.33	0			0	0	72	139	76
1316	2	143059	32	0	2021-01-13	50.2	159	5.33	0			0	0	72	115	75
1343	1	143879	60	0	2014-07-02	60	165	5.33	0			0	0	64	120	70
1350	2	144205	60	1	2020-09-13	70.4	172	5.33	0			0	0	64	100	64
1553	1	151898	43	1	2016-11-02	78	170	5.33	0			0	0	72	130	80
1571	1	152618	47	1	2014-05-12	79	174	5.33	0			0	0	60	100	70
2258	2	176214	79	0	2021-08-02	63.5	154	5.33	0			0	0	72	176	94
2462	2	182586	28	0	2020-01-22	87.1	168	5.33	0			0	0	72	125	81
2563	1	186989	22	0	2016-09-29	55	151	5.33	0			0	0	72	120	80
3106	2	204540	37	1	2020-09-20	81.1	174	5.33	0			0	0	72	144	96
3217	1	208564	32	1	2014-04-04	66	174	5.33	0			0	0	72	120	70
3291	1	211712	32	0	2016-03-21	44	166	5.33	0			0	0	72	100	60
3351	1	213449	34	0	2016-10-31	68	170	5.33	0			0	0	72	105	80
1285	1	141948	57	1	2015-02-02	77	172	5.32	0	5.40	0	0	0	72	120	80
715	1	123961	47	0	2016-01-14	53	159	5.32	0	5.30	0	0	0	72	115	70
3413	1	215162	50	0	2016-05-04	79	171	5.32	0	5.00	0	0	0	72	120	80
1173	1	138454	33	0	2016-05-07	51	162	5.32	0	4.90	0	0	0	72	100	80
309	1	109764	34	1	2016-10-28	91	177	5.32	0			0	0	72	125	70
601	1	119692	60	0	2015-08-31	59	155	5.32	0			0	0	76	130	100
1925	1	163817	22	0	2016-02-05	57	158	5.32	0			0	0	72	110	70
2470	2	182997	55	0	2021-05-13	67.7	166	5.32	0			0	0	56	141	86
2609	1	188546	57	0	2014-03-26	66	159	5.32	0			0	0	72	150	90
701	1	123619	56	1	2014-11-02	74	168	5.31	0	5.50	0	0	0	72	120	70
274	2	108123	51	0	2020-11-09	66.1	160	5.31	0			0	0	100	152	84
307	1	109739	22	1	2015-06-17	71	180	5.31	0			0	0	96	135	75
378	2	112129	41	1	2020-05-21	110.1	190	5.31	0			0	0	72	144	96
418	2	112972	36	0	2021-03-10	69.2	169	5.31	0			0	0	72	141	85
677	1	122822	63	1	2014-07-08	89	174	5.31	0			0	0	72	120	85
989	1	132893	32	0	2016-10-31	61	169	5.31	0			0	0	72	100	70
1644	2	155136	53	0	2021-07-08	65.4	165	5.31	0			0	0	64	113	62
1751	1	158091	34	1	2016-10-24	62	174	5.31	0			0	0	72	140	100
1817	1	160092	53	1	2014-09-20	75	176	5.31	0			0	0	72	130	90
2055	1	168813	35	1	2016-01-05	73	178	5.31	0			0	0	72	130	80
2287	1	176964	80	0	2014-07-04			5.31	0			0	0	72	120	65
2379	1	180314	31	1	2016-10-28	84	176	5.31	0			0	0	72	105	70
2648	2	189625	67	0	2020-09-04	55.1	163	5.31	0			0	0	72	115	78
2757	1	193275	57	0	2014-07-10	60	161	5.31	0			0	0	72	135	95
3253	1	210377	34	0	2016-10-08	58	169	5.31	0			0	0	84	110	70
1057	1	134476	48	0	2015-02-04	68	171	5.30	0	5.40	0	0	0	72	120	80
519	1	116779	36	1	2014-12-23	81	181	5.30	0	5.10	0	0	0	60	110	80
343	1	111234	66	0	2014-07-01	57	151	5.30	0			0	0	72	120	70
959	1	132007	30	0	2014-11-25	56	166	5.30	0			0	0	72	100	70
1491	1	149824	37	1	2016-10-26	73	169	5.30	0			0	0	72	110	70
1869	1	162156	58	0	2014-07-10	69	160	5.30	0			0	0
2119	1	171793	37	0	2016-11-02	55	158	5.30	0			0	0	112	110	70
3035	1	202664	39	0	2014-09-10	61	168	5.30	0			0	0	72	120	70
3135	1	205493	60	0	2014-06-15	59	165	5.30	0			0	0	60	110	80
3539	1	220477	59	1	2014-07-09	90	176	5.30	0			0	0		140	90
3585	1	99946	36	0	2015-09-29	54	159	5.30	0			0	0	72	105	70
8	2	100101	29	0	2022-08-26	40.1	156	5.3	0	5.6	0	0	0	72	110	78
312	2	109816	64	1	2021-11-11	82.7	168	5.3	0	5.6	0	0	0	72	134	78
658	2	122102	50	1	2022-09-19	74.6	180	5.3	0	5.6	0	0	0	72	126	77
1660	2	155853	32	0	2022-10-26	81.5	160	5.3	0	5.6	0	0	0	72	118	81
2752	2	193175	55	1	2021-12-16	64.5	175	5.3	0	5.6	0	0	0	72	144	88
2816	2	195308	28	0	2022-09-13	52.4	169	5.3	0	5.6	0	0	0	72	111	80
3214	2	208286	42	0	2022-09-29	60.6	162	5.3	0	5.6	0	0	0	72	129	88
108	2	103074	54	0	2021-12-03	65.1	163	5.3	0	5.5	0	0	0	72	124	67
714	2	123846	51	0	2021-09-09	63.5	160	5.3	0	5.5	0	0	0	72	143	78
2364	2	179690	41	0	2022-01-21	61.3	156	5.3	0	5.5	0	0	0	72	111	65
3336	2	213176	41	0	2021-11-29	68.1	172	5.3	0	5.5	0	0	0	NA	116	79
698	2	123561	44	0	2021-12-17	81.9	161	5.3	0	5.4	0	0	0	72	123	69
782	2	126045	48	0	2021-11-30	56.6	158	5.3	0	5.4	0	0	0	72	112	59
836	2	128383	36	0	2022-09-16	57.6	155	5.3	0	5.4	0	0	0	72	111	76
880	2	130172	31	1	2022-06-29	72.8	168	5.3	0	5.4	0	0	0	72	127	68
942	2	131591	41	0	2021-12-29	49.6	156	5.3	0	5.4	0	0	0	72	139	81
1060	2	134534	32	0	2022-11-07	72.1	164	5.3	0	5.4	0	0	0	72	116	64
2128	2	172233	37	0	2022-10-24	58.9	173	5.3	0	5.4	0	0	0	72	133	85
3078	2	203948	56	1	2021-12-23	75.1	185	5.3	0	5.4	0	0	0	72	137	82
580	2	118564	41	1	2022-09-20	62.3	168	5.3	0	5.3	0	0	0	72	132	80
1076	2	135082	54	0	2021-11-03	54.6	158	5.3	0	5.3	0	0	0	72	120	80
1196	2	139332	54	0	2021-12-17	70.2	171	5.3	0	5.3	0	0	0	72	109	75
3046	2	202902	46	0	2021-11-29	57.1	155	5.3	0	5.3	0	0	0	72	137	80
3240	2	209498	40	0	2022-09-06	62.8	163	5.3	0	5.3	0	0	0	88	114	76
3198	2	207824	32	0	2021-09-24	60.6	168	5.3	0	5.2	0	0	0	72	116	58
32	2	101188	47	0	2022-02-25	63	166	5.3	0	5.1	0	0	0	72	112	76
630	2	120733	48	0	2021-11-29	45.8	165	5.3	0	5.1	0	0	0	72	112	71
2818	2	195393	30	0	2021-09-27	49.3	159	5.3	0	5	0	0	0	72	117	78
2808	2	194774	62	1	2021-12-24	68.4	176	5.3	0	4.9	0	0	0	72	130	76
2864	2	197048	46	1	2022-09-22	76.1	176	5.3	0	4.5	0	0	0	72	110	75
104	2	103020	30	0	2022-01-26	54.5	174	5.3	0			0	0	72	128	77
230	2	106856	35	1	2022-12-30	101.5	176	5.3	0			0	0	64	137	86
266	2	108003	27	0	2021-12-24	58.3	169	5.3	0			0	0	72	119	65
322	2	110338	38	0	2021-12-10	47.3	165	5.3	0			0	0	72	114	66
764	2	125614	35	0	2021-12-09	70.9	163	5.3	0			0	0	72	118	70
1050	2	134341	39	1	2022-01-26	80.9	176	5.3	0			0	0	72	112	72
2048	2	168633	26	0	2022-02-24	49.4	156	5.3	0			0	0	72	123	77
2136	2	172739	68	0	2020-08-14	53	155	5.3	0			0	0	72	149	89
2358	2	179496	45	0	2020-09-13	58.7	168	5.3	0			0	0	NA	112	70
2436	2	181828	33	0	2022-02-25	58	163	5.3	0			0	0	72	123	56
2624	2	188847	35	0	2022-02-07	65.7	165	5.3	0			0	0	72	125	77
2642	2	189550	38	0	2020-09-13	52.7	168	5.3	0			0	0	72	104	70
2802	2	194579	39	0	2021-12-24	57.2	161	5.3	0			0	0	72	106	72
2806	2	194635	33	0	2022-01-28	57.3	160	5.3	0			0	0	72	105	63
3436	2	215829	27	0	2022-01-14	70.8	162	5.3	0			0	0	72	115	66
89	1	102616	38	0	2016-01-14	52	160	5.29	0	5.50	0	0	0	72	110	75
1163	1	138233	47	0	2015-02-04	54	163	5.29	0	5.40	0	0	0	72	100	70
115	1	103288	47	0	2014-02-28	66	155	5.29	0			0	0	72	100	70
220	2	106488	68	0	2020-08-28	50.9	162	5.29	0			0	0	72	143	64
283	1	108375	51	0	2014-05-12	60	163	5.29	0			0	0	72	130	80
434	2	113383	60	0	2020-08-24	52	159	5.29	0			0	0	72	127	69
987	1	132850	34	1	2015-11-16	87	174	5.29	0			0	0	72	115	70
1501	1	150315	31	0	2016-11-02	59	162	5.29	0			0	0	72	110	70
1811	1	160001	33	1	2014-05-14	74	172	5.29	0			0	0	72	120	80
2040	2	168412	42	0	2021-07-08	68.5	168	5.29	0			0	0	72	130	72
2094	2	170084	66	0	2020-08-11	58.1	159	5.29	0			0	0	72	153	73
2181	1	174171	54	0	2014-07-08	60	163	5.29	0			0	0	72	120	70
2413	1	181308	35	0	2016-06-22	86	166	5.29	0			0	0	72	130	80
3304	2	212323	31	1	2020-09-28	84.7	173	5.29	0			0	0	72	119	73
3451	1	216658	29	1	2016-07-28	65	173	5.29	0			0	0	72	110	70
3469	1	217937	73	0	2014-09-01	48	147	5.29	0			0	0	72	120	60
683	1	123007	41	1	2015-12-16	60	167	5.28	0	5.40	0	0	0	72	120	80
1599	1	153636	43	1	2015-02-03	84	170	5.28	0	5.40	0	0	0	72	125	80
2957	1	199924	30	0	2016-01-28			5.28	0	5.40	0	0	0
1062	2	134545	42	0	2021-06-19	66.3	164	5.28	0	5.3	0	0	0	88	108	72
3347	1	213408	33	1	2015-01-15			5.28	0	5.20	0	0	0		130	90
763	1	125614	27	0	2015-02-28	65	163	5.28	0	4.70	0	0	0	72	120	80
71	1	102184	31	0	2014-10-11	50	158	5.28	0			0	0	56	110	80
80	2	102395	59	0	2020-08-27	60.4	168	5.28	0			0	0	72	116	72
165	1	105118	52	0	2014-03-05	50	150	5.28	0			0	0	72	120	80
803	1	126725	26	0	2016-09-22	81	163	5.28	0			0	0	84	130	80
1191	1	139193	35	1	2014-05-22	110	173	5.28	0			0	0	72	125	80
1310	2	142798	57	0	2020-08-12	51.2	154	5.28	0			0	0	72	145	83
1763	1	158401	43	1	2016-10-24	64	170	5.28	0			0	0	72	100	70
2178	2	174105	85	0	2020-09-26	40.9	150	5.28	0			0	0	72	151	76
2182	2	174171	62	0	2020-08-26	60	162	5.28	0			0	0	72	135	83
2375	1	180215	30	1	2014-04-30	67	175	5.28	0			0	0	60	95	60
2778	2	193739	34	0	2020-09-24	55	162	5.28	0			0	0	64	118	79
2936	2	199256	45	0	2020-09-13	58.2	160	5.28	0			0	0	80	122	72
3439	1	216105	71	0	2014-05-14	57	154	5.28	0			0	0	72	140	70
3511	1	219412	31	0	2016-10-20	74	166	5.28	0			0	0	80	110	70
2141	1	173008	40	1	2015-12-16	64	173	5.27	0	5.20	0	0	0	72	140	90
419	1	112989	21	0	2016-12-05	50	158	5.27	0			0	0	72	100	70
541	1	117254	50	1	2014-12-18	58	165	5.27	0			0	0	72	110	80
653	1	121816	31	0	2016-10-19	56	161	5.27	0			0	0		90	65
1042	2	134038	40	1	2020-08-28	72.6	175	5.27	0			0	0	72	98	59
1261	1	141239	22	0	2016-03-17	51	156	5.27	0			0	0	72	120	65
2067	1	169445	66	1	2015-12-16	89	182	5.27	0			0	0	72	120	90
2331	1	178505	35	1	2016-03-22	74	178	5.27	0			0	0	72	115	80
2543	1	186297	35	0	2016-10-19	58	163	5.27	0			0	0	72	120	70
3331	1	213162	49	0	2014-04-16	60	157	5.27	0			0	0	72	140	90
1315	1	143059	24	0	2015-01-12	50	160	5.26	0	5.30	0	0	0	88	110	75
124	2	103486	44	1	2020-10-22	95.1	185	5.26	0	5.3	0	0	0	72	142	89
892	2	130401	35	1	2021-01-12	76.1	172	5.26	0	5.2	0	0	0	72	137	88
1374	2	145311	38	0	2021-04-30	49.4	163	5.26	0	5.2	0	0	0	72	105	78
719	1	124022	30	0	2015-01-30	68	162	5.26	0	5.10	0	0	0	72	110	70
1157	1	137938	40	1	2014-06-25	85	172	5.26	0	5.10	0	0	0	72	120	70
139	1	104283	59	0	2014-07-09	57	158	5.26	0			0	0	72	120	70
167	1	105145	33	0	2014-05-21			5.26	0			0	0	72	120	80
235	1	106960	47	0	2014-09-01	83	157	5.26	0			0	0	72	120	80
336	2	110987	41	1	2021-01-08	80.7	168	5.26	0			0	0	72	113	70
739	1	124789	26	0	2015-05-11	68	167	5.26	0			0	0	72	120	80
998	2	133147	76	1	2020-08-19	68	171	5.26	0			0	0	72	133	81
1266	2	141362	37	0	2021-01-06	69.2	151	5.26	0			0	0	72	132	91
1652	2	155385	43	0	2020-09-15	55	165	5.26	0			0	0	72	113	71
1672	2	156262	78	0	2020-08-18	57.4	158	5.26	0			0	0	72	174	86
2340	2	178921	32	0	2021-03-17	66	163	5.26	0			0	0	72	115	67
3003	1	201474	31	0	2014-04-28	59	163	5.26	0			0	0	92	120	80
3056	2	203249	34	0	2020-09-28	46.4	153	5.26	0			0	0	72	109	76
793	1	126394	51	0	2016-01-12	55	157	5.25	0	5.40	0	0	0	72	110	70
295	1	109229	46	1	2014-06-17			5.25	0			0	0
417	1	112972	29	0	2015-03-04	58	168	5.25	0			0	0	96	160	100
641	1	121494	34	1	2014-09-20	86	169	5.25	0			0	0	72	130	95
807	1	126976	26	0	2015-10-16	52	166	5.25	0			0	0	72	105	70
818	2	127212	61	0	2020-08-21	85	164	5.25	0			0	0	72	135	78
1125	1	136790	35	0	2014-05-14	63	164	5.25	0			0	0	72	120	80
1284	2	141925	59	1	2020-09-13	77.9	176	5.25	0			0	0	84	136	90
1723	1	157460	59	0	2014-05-14	59	157	5.25	0			0	0	72	100	60
1820	2	160105	69	1	2021-07-10	77	176	5.25	0			0	0	72	176	94
2047	1	168633	20	0	2016-12-08	44	156	5.25	0			0	0	72	105	60
2076	2	169567	68	0	2020-10-27	88	170	5.25	0			0	0	72	126	81
3115	1	204947	39	0	2014-03-05	57	157	5.25	0			0	0	72	120	70
3168	2	206717	62	1	2020-12-02	60.3	174	5.25	0			0	0	72	148	83
2273	1	176699	36	1	2014-09-29	74	168	5.24	0	5.60	0	0	0	72	120	70
783	1	126177	31	0	2015-01-13	56	/x167	5.24	0	5.50	0	0	0	72	115	75
3569	1	98993	27	0	2015-09-23	72	172	5.24	0	5.50	0	0	0	72	110	70
941	1	131591	33	0	2015-01-04			5.24	0	5.40	0	0	0		120	70
2339	1	178921	25	0	2015-02-09	60	164	5.24	0	5.20	0	0	0	72	110	70
2051	1	168775	29	0	2015-03-12	56	160	5.24	0	4.90	0	0	0	72	105	75
13	1	100387	27	0	2014-03-14	86	159	5.24	0			0	0	72	120	90
292	2	108796	72	1	2020-07-17	74.2	173	5.24	0			0	0	72	141	87
376	2	112075	72	0	2020-08-11	60.4	158	5.24	0			0	0	72	120	66
482	2	115454	67	0	2020-09-07	64	160	5.24	0			0	0	72	162	89
503	1	116269	41	1	2016-10-28			5.24	0			0	0	72	130	85
695	1	123551	32	1	2016-09-29	88	171	5.24	0			0	0	96	130	80
810	2	126980	50	1	2020-08-03	64.1	172	5.24	0			0	0	72	113	73
1194	2	139277	39	1	2020-09-15	73.3	175	5.24	0			0	0	72	131	80
1517	1	150908	28	0	2016-02-16	52	159	5.24	0			0	0	72	115	85
1595	1	153583	35	0	2014-03-04	53	169	5.24	0			0	0	60	120	70
1717	1	157268	45	1	2015-10-14	78	169	5.24	0			0	0	72	120	90
1922	2	163476	27	0	2021-02-07	58.6	169	5.24	0			0	0	76	111	77
2229	1	175355	29	0	2014-03-11	43	165	5.24	0			0	0	72	120	70
2292	2	176974	83	0	2020-08-13	58.4	147	5.24	0			0	0	72	165	77
2408	2	181121	45	1	2020-09-21	93.8	181	5.24	0			0	0	72	130	86
2709	1	192001	55	0	2014-07-04	66	158	5.24	0			0	0	72	105	65
3153	1	206245	61	0	2014-07-07			5.24	0			0	0	64	120	80
3406	2	214982	40	0	2020-09-11	51.6	143	5.24	0			0	0	72	135	79
3523	1	220223	61	1	2014-07-07	62	168	5.24	0			0	0	72	100	70
3571	1	99144	28	1	2016-10-10	92	174	5.24	0			0	0	72	115	80
3119	1	205005	30	1	2014-12-25	76	178	5.23	0	5.60	0	0	0	60	110	70
1239	1	140294	56	1	2016-09-09	83	180	5.23	0	5.40	0	0	0	64	120	80
3504	2	219288	61	1	2021-01-19	65.4	179	5.23	0	5.4	0	0	0	72	118	72
9	1	100157	42	0	2015-01-16			5.23	0	5.20	0	0	0	72	120	80
597	1	119477	26	0	2015-02-26	56	167	5.23	0	5.20	0	0	0	72	110	60
3223	1	209055	40	0	2015-12-10	47	150	5.23	0	5.10	0	0	0	72	110	70
377	1	112129	33	1	2014-03-19	101	188	5.23	0			0	0	100	120	80
433	1	113383	52	0	2014-07-10	51	158	5.23	0			0	0	72	120	60
791	1	126285	68	1	2014-12-08	80	170	5.23	0			0	0	72	150	90
1438	2	147569	59	1	2020-09-13	80.4	170	5.23	0			0	0	72	139	94
1593	1	153571	36	0	2016-10-26	57	161	5.23	0			0	0	72	110	70
1959	1	165335	36	1	2014-03-28	71	172	5.23	0			0	0	72	110	70
2036	2	168237	49	0	2020-09-09	94.7	161	5.23	0			0	0	72	127	78
2077	1	169584	31	1	2014-04-11	75	175	5.23	0			0	0	72	120	75
2083	1	169633	44	1	2016-10-10	75	165	5.23	0			0	0	72	105	75
2223	1	175167	27	0	2016-10-19	61	162	5.23	0			0	0	72	105	80
2343	1	178932	39	1	2016-11-01	73	165	5.23	0			0	0	72	120	80
2747	1	192859	32	0	2016-05-27	52	158	5.23	0			0	0	72	100	65
2855	1	196820	78	1	2014-07-08	66	172	5.23	0			0	0	72	140	70
3025	1	202242	51	1	2015-08-05	98	174	5.23	0			0	0	72	130	80
3114	2	204791	36	1	2020-05-11	88.6	178	5.23	0			0	0	88	161	96
3283	1	211571	63	0	2014-03-14	58	160	5.23	0			0	0	92	120	70
3419	1	215373	34	1	2016-11-01	81	170	5.23	0			0	0	72	120	80
1099	1	135856	51	0	2014-01-06	55	158	5.22	0	5.60	0	0	0	100	100	70
515	1	116698	36	1	2016-04-24	74	169	5.22	0	5.40	0	0	0	72	120	80
3346	2	213378	34	0	2021-05-11	60.6	165	5.22	0	5.2	0	0	0	72	114	65
2791	1	194141	44	0	2016-09-13	57	154	5.22	0	5.00	0	0	0	104	120	80
177	1	105318	31	0	2014-11-25	65	164	5.22	0			0	0	72	100	80
278	2	108278	75	0	2020-09-03	69.4	153	5.22	0			0	0	72	147	79
399	1	112458	25	1	2015-08-19	58	173	5.22	0			0	0	72	100	70
657	1	122102	44	1	2016-11-02	70	178	5.22	0			0	0	104	110	70
1085	1	135404	64	1	2014-07-08	86	176	5.22	0			0	0	72	130	70
1341	1	143828	54	0	2014-07-10			5.22	0			0	0		120	70
1663	1	156043	50	0	2014-06-18	55	152	5.22	0			0	0	88	130	95
1667	1	156143	60	0	2014-07-02	60	154	5.22	0			0	0	72	100	70
1834	2	160730	70	0	2021-05-21	46.6	153	5.22	0			0	0	72	145	79
2214	2	174974	68	0	2020-08-07	53.3	162	5.22	0			0	0	72	164	75
2255	1	176160	37	0	2015-09-01	48	159	5.22	0			0	0	72	95	60
2565	1	187011	63	1	2016-10-20	62	170	5.22	0			0	0	64	140	80
2638	2	189351	50	1	2020-09-15	88.6	179	5.22	0			0	0	72	137	81
2771	1	193560	61	1	2014-07-01	65	172	5.22	0			0	0	72	120	70
3059	1	203428	43	0	2015-01-21	58	161	5.21	0	5.60	0	0	0	72	115	80
2127	1	172233	30	0	2016-04-23	59	172	5.21	0	5.00	0	0	0	72	125	85
1245	1	140469	35	1	2015-03-13	86	174	5.21	0	4.70	0	0	0	68	120	80
232	2	106912	64	0	2020-09-13	63.8	164	5.21	0			0	0	72	151	96
1075	1	135082	47	0	2015-11-17	53	158	5.21	0			0	0	72	120	80
1324	2	143358	32	1	2020-09-08	66.4	183	5.21	0			0	0	72	128	76
2039	1	168412	35	0	2015-05-21	76	168	5.21	0			0	0		120	80
2384	2	180373	43	1	2020-09-13	66.6	186	5.21	0			0	0	72	126	71
2586	2	187964	38	0	2020-05-20	60.2	160	5.21	0			0	0	72	114	64
2647	1	189625	58	0	2014-03-26	61	164	5.21	0			0	0	72	130	70
2849	1	196653	36	1	2016-11-01	83	184	5.21	0			0	0	96	130	80
2893	1	198089	66	0	2014-09-10	47	151	5.21	0			0	0	72	120	70
2945	1	199514	34	1	2016-11-01	81	177	5.21	0			0	0	72	110	70
3213	1	208286	36	0	2016-11-01	66	162	5.21	0			0	0	72	105	70
3267	1	210790	32	0	2016-03-21	59	162	5.21	0			0	0	68	100	60
3298	2	211970	67	0	2020-08-17	64.9	158	5.21	0			0	0	72	136	76
3305	1	212325	50	1	2014-02-28	75	165	5.21	0			0	0	72	120	70
1601	1	153639	43	1	2014-02-24	70	169	5.20	0	5.50	0	0	0	72	130	90
1063	1	134616	22	1	2016-02-19	65	170	5.20	0	5.20	0	0	0	72	110	70
899	1	130825	30	0	2016-12-27	61	157	5.20	0	5.10	0	0	0	72	120	70
1373	1	145311	31	0	2015-04-20	51	162	5.20	0	5.10	0	0	0		100	70
267	1	108012	28	0	2014-09-09	59	160	5.20	0			0	0	72	100	60
927	1	131383	57	0	2016-10-18			5.20	0			0	0	72	140	90
953	1	131891	32	1	2015-08-31	61	167	5.20	0			0	0	72	110	70
1335	1	143563	76	0	2014-07-02	62	151	5.20	0			0	0	72	110	70
2241	1	175842	50	0	2014-07-09			5.20	0			0	0	72	120	80
2257	1	176214	72	0	2015-04-29	67	152	5.20	0			0	0	72	110	80
2871	1	197296	49	0	2014-07-04	77	154	5.20	0			0	0	72	140	80
3335	1	213176	33	0	2015-04-22	67	173	5.20	0			0	0		115	80
3391	1	214296	58	0	2014-12-18	63	162	5.20	0			0	0	72	145	80
314	2	110044	50	0	2022-09-16	53.6	164	5.2	0	5.6	0	0	0	72	124	76
532	2	117083	54	1	2022-09-16	NA	NA	5.2	0	5.6	0	0	0	48	157	90
1330	2	143461	47	1	2022-09-21	79.1	179	5.2	0	5.6	0	0	0	72	140	88
1694	2	156831	62	0	2022-09-16	69.8	157	5.2	0	5.6	0	0	0	72	135	78
1752	2	158091	40	1	2022-09-30	69.2	173	5.2	0	5.6	0	0	0	72	145	78
1764	2	158401	49	1	2022-10-13	61.7	170	5.2	0	5.6	0	0	0	72	104	66
3382	2	214138	36	1	2022-10-08	73.3	169	5.2	0	5.6	0	0	0	72	138	79
1028	2	133772	40	0	2022-09-23	54.8	155	5.2	0	5.5	0	0	0	72	120	71
3312	2	212502	36	0	2022-10-10	64	175	5.2	0	5.5	0	0	0	72	137	98
42	2	101422	51	1	2022-09-21	69.7	173	5.2	0	5.4	0	0	0	72	125	73
2028	2	168070	38	0	2022-09-23	53	163	5.2	0	5.4	0	0	0	96	131	81
2972	2	200391	31	0	2021-11-12	NA	NA	5.2	0	5.4	0	0	0	72	128	80
3572	2	99144	34	1	2022-09-05	99.7	177	5.2	0	5.4	0	0	0	76	139	86
640	2	121377	32	0	2022-09-23	53.1	160	5.2	0	5.3	0	0	0	72	116	79
672	2	122787	47	0	2021-12-16	57.6	156	5.2	0	5.3	0	0	0	72	108	69
1748	2	158003	33	0	2022-11-21	59.2	154	5.2	0	5.3	0	0	0	72	110	56
1858	2	161600	41	0	2022-09-20	54	163	5.2	0	5.3	0	0	0	64	115	70
1916	2	163403	35	0	2022-09-24	60.3	164	5.2	0	5.3	0	0	0	72	119	80
2012	2	167417	58	1	2022-08-01	62.7	172	5.2	0	5.3	0	0	0	72	115	75
2814	2	195107	44	1	2022-09-30	75.9	174	5.2	0	5.3	0	0	0	72	118	79
774	2	125817	36	0	2022-09-22	72.2	173	5.2	0	5.2	0	0	0	104	123	74
1970	2	165800	42	0	2022-05-27	51.2	162	5.2	0	5.2	0	0	0	NA	NA	NA
88	2	102599	41	0	2022-01-24	50	150	5.2	0	5.1	0	0	0	72	144	89
1250	2	140812	36	0	2021-10-13	57.3	160	5.2	0	5.1	0	0	0	72	NA	NA
1504	2	150366	42	0	2021-11-01	64.1	167	5.2	0	5.1	0	0	0	72	127	57
26	2	100647	27	0	2022-01-07	66.6	166	5.2	0			0	0	72	111	69
268	2	108012	37	0	2020-10-26	63.6	164	5.2	0			0	0	80	131	85
502	2	116260	41	0	2022-01-30	63.1	169	5.2	0			0	0	80	131	84
664	2	122505	92	0	2020-08-19	53.3	158	5.2	0			0	0	72	165	78
720	2	124022	38	0	2021-12-23	70	165	5.2	0			0	0	72	102	64
844	2	128679	26	0	2022-01-04	45.6	165	5.2	0			0	0	72	110	74
976	2	132509	51	1	2020-09-13	68.4	170	5.2	0			0	0	72	141	84
1032	2	133859	32	0	2022-02-07	43.1	157	5.2	0			0	0	72	129	85
1272	2	141605	52	1	2022-07-11	71.6	175	5.2	0			0	0	72	110	71
1320	2	143344	29	1	2021-12-20	71.2	180	5.2	0			0	0	88	126	73
1478	2	149361	69	1	2020-08-19	90	174	5.2	0			0	0	72	154	96
1790	2	159130	54	0	2022-07-12	61.3	155	5.2	0			0	0	72	131	83
1796	2	159226	87	0	2020-09-26	67.4	157	5.2	0			0	0	72	157	78
1802	2	159572	26	1	2022-01-27	NA	NA	5.2	0			0	0	72	130	77
2210	2	174960	33	0	2022-01-24	49	159	5.2	0			0	0	72	123	61
2418	2	181360	29	0	2022-02-23	53.8	168	5.2	0			0	0	72	121	73
2454	2	182173	30	0	2021-12-22	49.3	167	5.2	0			0	0	72	107	67
2526	2	186049	27	1	2022-02-08	113	180	5.2	0			0	0	88	138	79
2620	2	188642	38	0	2022-01-30	59.8	163	5.2	0			0	0	72	117	71
2912	2	198545	46	0	2022-07-07	63.9	162	5.2	0			0	0	72	137	77
2974	2	200411	30	0	2022-12-27	88	163	5.2	0			0	0	56	127	77
3064	2	203545	38	0	2022-02-11	82.3	164	5.2	0			0	0	72	123	84
3390	2	214277	41	1	2021-12-28	91.4	176	5.2	0			0	0	72	135	85
3456	2	216782	29	0	2022-02-28	76	160	5.2	0			0	0	72	118	74
367	1	111793	33	0	2015-05-13	60	166	5.19	0	5.50	0	0	0	112	110	70
325	1	110469	59	0	2014-07-09	65	153	5.19	0			0	0	92	140	80
506	2	116308	49	1	2020-08-24	79.6	183	5.19	0			0	0	92	146	92
591	1	119141	70	1	2014-07-10	53	168	5.19	0			0	0	72	100	60
979	1	132702	38	1	2015-07-10	69	175	5.19	0			0	0	72	120	90
1337	1	143702	33	0	2016-11-01	53	158	5.19	0			0	0	72	110	65
1579	1	152810	56	0	2016-10-18			5.19	0			0	0	72	150	100
1653	1	155580	30	0	2014-11-06	56	166	5.19	0			0	0	72	125	70
1733	1	157639	27	1	2014-10-09	84	174	5.19	0			0	0	72	120	80
1785	1	159126	79	0	2014-06-15	48	157	5.19	0			0	0	72	140	80
1813	1	160007	50	1	2014-04-24			5.19	0			0	0
2383	1	180373	34	1	2014-05-12	66	187	5.19	0			0	0	72	120	80
2559	1	186870	51	0	2014-07-03	64	163	5.19	0			0	0	72	120	70
3226	2	209086	34	1	2020-05-29	80.4	176	5.19	0			0	0	72	139	78
3266	2	210653	67	0	2020-08-13	81.1	163	5.19	0			0	0	72	116	75
3325	1	212897	61	1	2014-07-02	64	165	5.19	0			0	0	72	100	70
3004	2	201474	39	0	2020-10-21	57.7	164	5.18	0	5.6	0	0	0	72	111	73
96	2	102693	42	0	2021-07-09	55.6	160	5.18	0	5.3	0	0	0	72	93	60
3092	2	204398	48	0	2021-02-26	58.7	162	5.18	0	5.2	0	0	0	72	111	70
3251	1	210302	32	1	2015-01-27	67	171	5.18	0	5.10	0	0	0	72	110	80
829	1	128111	24	0	2015-02-05	42	157	5.18	0	5.00	0	0	0	72	110	70
113	1	103262	63	1	2014-07-10	70	171	5.18	0			0	0	72	120	60
329	1	110769	75	1	2016-10-18	67	167	5.18	0			0	0	104	140	80
441	1	113710	30	0	2016-10-21	58	160	5.18	0			0	0	72	105	60
1247	1	140683	66	1	2014-07-09	65	166	5.18	0			0	0		120	80
2301	1	177488	24	0	2015-09-21	69	167	5.18	0			0	0	72	125	80
2557	1	186793	81	0	2014-04-23			5.18	0			0	0
2590	2	188106	35	1	2021-03-26	73.6	181	5.18	0			0	0	72	133	92
3036	2	202664	48	0	2020-09-10	NA	NA	5.18	0			0	0	NA	NA	NA
3112	2	204782	67	1	2020-08-17	63.1	172	5.18	0			0	0	72	143	79
3342	2	213284	41	1	2020-08-10	64.5	175	5.18	0			0	0	72	114	72
3518	2	219824	48	1	2021-01-21	66.6	167	5.17	0	5.6	0	0	0	72	119	72
241	1	107175	38	0	2014-11-15	54	157	5.17	0	5.50	0	0	0	72	105	60
3075	1	203918	29	1	2016-05-31	74	170	5.17	0	5.50	0	0	0	72	110	70
18	2	100502	42	0	2020-05-20	69.5	166	5.17	0	5.5	0	0	0	72	115	72
2391	1	180466	51	1	2015-02-15	78	168	5.17	0	5.30	0	0	0	60	130	80
995	1	133104	22	1	2015-02-16	64	170	5.17	0	4.70	0	0	0	72	116	78
159	1	104983	53	1	2015-11-09	78	174	5.17	0			0	0	72	125	80
510	2	116364	35	1	2020-09-02	96.7	177	5.17	0			0	0	64	144	90
631	1	120787	67	0	2014-03-26	45	149	5.17	0			0	0	72	150	80
1048	2	134114	88	0	2020-08-21	40.1	154	5.17	0			0	0	72	169	70
1693	1	156831	56	0	2016-10-25	66	157	5.17	0			0	0	72	120	70
1961	1	165455	48	1	2014-08-25	78	174	5.17	0			0	0
2026	2	168002	39	1	2020-09-16	69.9	170	5.17	0			0	0	72	116	71
2499	1	184407	53	0	2016-10-13	62	164	5.17	0			0	0	72	155	90
[truncated: 1,589 more rows]
