# Supplementary material for: Prediabetes, diabetes, and the risk of progression to diabetes among working population in Beijing-the Tongren HealthCare Study
Source: PLoS One. 2026 May 20;21(5):e0343993. doi: 10.1371/journal.pone.0343993 (PMC13189350; doi:10.1371/journal.pone.0343993)
Supplement: S6 File — This dataset includes baseline characteristics, clinical measurements, and follow-up data of the working population cohort from the Beijing Tongren HealthCare Study. All personally identifiable information, including date of birth, has been removed to ensure participant privacy. (ZIP) [file pone.0343993.s006.zip › Raw Employee Cohort Data (anonymized)/7 years_datas.xlsx]

## Sheet: Sheet1
num	timed	patientid	age	sex	date	weight	height	glu	type_1	HbA1c	type_2	type_1_2	type_3	rate	SBP	DBP
2588	2	166288	34	1	2022-01-05	79.1	173	9.9	2	8.4	2	4	2	84	144	86
3876	2	199664	56	0	2021-11-30	77	160	9.8	2	8.7	2	4	2	72	129	73
1064	2	126620	47	1	2022-01-14	82.2	170	9.7	2	8	2	4	2	72	135	94
2232	2	156580	62	0	2022-04-17	53.2	164	9.7	2	8.6	2	4	2	72	148	61
3888	2	199914	43	0	2022-01-13	63.6	165	9.7	2	8.3	2	4	2	72	144	79
3632	2	193596	70	1	2022-08-10	87.4	177	9.6	2	7.5	2	4	2	100	195	106
3797	1	198020	58	1	2014-06-16	76	167	9.51	2	8.80	2	4	2	72	100	70
1553	1	138137	42	1	2015-01-28	99	178	9.30	2	7.70	2	4	2	72	130	90
1220	2	130443	63	1	2022-04-09	63.3	172	9.3	2	7.7	2	4	2	72	172	88
2544	2	164483	68	1	2022-04-17	87	184	9.3	2	7	2	4	2	72	173	95
2778	2	172070	66	1	2022-03-04	75.8	168	9.3	2	7.9	2	4	2	72	176	83
1539	1	137683	58	1	2014-06-12	63	164	9.27	2	7.50	2	4	2	72	140	90
1544	2	137751	65	1	2021-05-19	67.7	173	9.24	2	6.6	2	4	2	72	148	115
4489	1	215790	57	0	2014-07-14	68	162	9.24	2	9.00	2	4	2	72	110	85
734	2	118182	51	1	2021-06-26	93.9	186	9.2	2	8.3	2	4	2	68	131	93
4564	2	217833	63	0	2022-07-23	68.8	159	9	2	9.2	2	4	2	NA	143	70
4728	2	98915	57	1	2022-01-24	80.2	168	9	2	8	2	4	2	72	126	68
4039	1	204490	56	1	2015-02-09	76	174	8.94	2	6.80	2	4	2	72	135	85
2040	2	151802	58	1	2021-12-10	70.7	178	8.9	2	7.3	2	4	2	NA	147	87
1371	1	133609	55	1	2015-12-18	63	165	8.80	2	7.50	2	4	2	72	120	85
1101	1	127579	43	0	2014-01-08	80	162	8.78	2	7.20	2	4	2	72	120	80
4493	1	215814	51	1	2014-02-08	101	178	8.77	2	7.40	2	4	2	72	130	95
2852	2	174328	72	1	2022-09-05	83.6	167	8.7	2	7.1	2	4	2	72	161	83
3508	2	190806	44	0	2022-03-15	68.2	164	8.7	2	6.7	2	4	2	72	125	85
3908	2	200482	33	1	2022-01-06	123.5	180	8.7	2	7.1	2	4	2	72	147	103
956	2	123911	67	1	2021-10-18	73.7	172	8.6	2	7.5	2	4	2	72	NA	NA
4541	1	217374	59	1	2015-01-29	72	163	8.53	2	6.80	2	4	2	72	135	80
2240	2	156689	59	1	2022-01-14	87	164	8.5	2	6.8	2	4	2	72	146	83
3941	1	201557	57	1	2014-06-12	67	162	8.49	2	6.80	2	4	2	72	160	90
3245	1	184038	30	1	2014-09-28	112	186	8.48	2	7.00	2	4	2	72	135	85
4018	2	203927	52	1	2022-01-07	78.6	175	8.4	2	6.5	2	4	2	84	131	79
3478	2	190298	43	1	2022-09-24	70.9	163	8.3	2	7	2	4	2	72	133	81
4040	2	204490	64	1	2022-04-10	74.6	177	8.3	2	7.8	2	4	2	72	145	86
4765	1	99708	53	0	2014-10-22	67	158	8.21	2	8.10	2	4	2	72	135	90
1026	2	125687	66	1	2022-07-16	66.6	176	8.2	2	6.8	2	4	2	72	162	94
1036	2	125885	88	1	2021-10-21	NA	NA	8.2	2	6.6	2	4	2	72	156	66
1362	2	133472	78	0	2022-07-23	73.5	157	8.2	2	7.2	2	4	2	80	156	97
1640	2	140490	64	0	2022-04-09	61	155	8.2	2	7.1	2	4	2	116	157	90
2026	2	151184	44	1	2022-01-06	60	162	8.2	2	7	2	4	2	72	127	85
3341	1	186585	58	1	2014-06-17	69	168	8.15	2	7.40	2	4	2		120	70
2397	1	160846	44	1	2014-02-14	78	166	8.11	2	6.90	2	4	2	72	115	75
4542	2	217374	67	1	2022-04-10	73.9	166	8.1	2	8.1	2	4	2	72	147	94
1739	1	143465	57	1	2014-06-12	61	159	8.07	2	7.00	2	4	2	72	140	90
583	1	114254	36	0	2015-01-15	77	167	8.04	2	7.10	2	4	2	72	110	70
52	2	101244	49	1	2022-01-10	94	174	8	2	6.5	2	4	2	72	131	73
4064	2	204883	47	1	2021-11-25	80.5	177	8	2	6.6	2	4	2	100	125	90
1798	2	145082	74	1	2021-06-27	63.9	168	7.91	2	8	2	4	2	64	128	69
2612	2	166990	65	1	2022-07-23	87.4	174	7.9	2	7.6	2	4	2	72	180	97
3322	2	186054	67	1	2022-07-16	76.8	167	7.9	2	6.7	2	4	2	72	145	86
4110	2	206253	66	1	2022-07-23	79.1	178	7.9	2	7	2	4	2	72	128	76
4374	2	213368	53	1	2022-02-24	108	175	7.9	2	7.1	2	4	2	72	127	87
4494	2	215814	60	1	2021-12-23	81.7	177	7.9	2	7.5	2	4	2	72	162	110
188	2	104658	62	1	2021-04-07	82	171	7.79	2	6.9	2	4	2	94	154	92
18	2	100470	57	1	2022-09-30	69.8	167	7.7	2	7.6	2	4	2	72	117	82
4515	1	216525	64	1	2014-05-29	59	161	7.65	2	6.80	2	4	2	72	135	80
1436	2	135247	45	0	2022-08-16	63.3	153	7.6	2	7.9	2	4	2	72	141	94
2028	2	151270	63	1	2021-04-16	76.1	172	7.59	2	6.9	2	4	2	60	123	73
2484	2	163119	89	0	2021-06-26	53.8	148	7.55	2	7.4	2	4	2	68	122	68
2023	1	150987	54	1	2015-12-18	103	178	7.54	2	8.00	2	4	2	72	130	90
3875	1	199664	47	0	2014-01-10	75	160	7.51	2	6.70	2	4	2	96	120	85
1428	2	134948	67	1	2022-07-17	82.6	174	7.5	2	6.8	2	4	2	72	149	93
2398	2	160846	53	1	2021-12-27	70	166	7.5	2	7.3	2	4	2	72	151	98
2890	2	175455	57	0	2022-07-30	55.5	162	7.5	2	7.2	2	4	2	72	169	83
2809	1	173022	30	0	2014-01-10	76	159	7.48	2	6.60	2	4	2	72	120	65
3507	1	190806	36	0	2015-03-13	73	164	7.41	2	6.80	2	4	2	72	110	70
1462	2	135664	82	0	2021-10-18	67.3	162	7.4	2	6.9	2	4	2	90	130	79
4486	2	215719	46	1	2021-12-28	95.5	178	7.4	2	8.2	2	4	2	72	142	85
2449	1	162319	63	1	2015-04-18			7.33	2	6.80	2	4	2	104	130	80
4420	2	214229	60	1	2022-01-11	76.7	170	7.3	2	6.9	2	4	2	72	146	93
4726	2	98904	51	1	2022-01-11	83.9	162	7.3	2	7	2	4	2	72	129	80
1194	2	129652	44	0	2021-11-30	NA	NA	7.2	2	6.7	2	4	2	72	152	92
3936	2	201244	70	0	2021-04-20	61.6	154	7.16	2	6.7	2	4	2	70	135	92
3142	2	181715	49	0	2021-06-26	91.9	178	7.13	2	6.8	2	4	2	72	147	92
2664	2	168814	57	1	2022-11-04	71.4	168	7.1	2	7	2	4	2	72	144	93
3887	1	199914	35	0	2015-01-09	68	164	7.06	2	7.20	2	4	2	72	125	90
4463	1	215093	57	1	2014-06-17	50	156	7.02	2	9.70	2	4	2	64	100	70
1427	1	134948	59	1	2015-03-10	84	172	7.00	2	6.70	2	4	2	72	140	95
4309	1	211657	46	0	2014-12-31	64	162	7.00	2	6.60	2	4	2	72	160	80
1030	2	125737	60	1	2021-12-06	85.8	172	7	2	8	2	4	2	72	158	81
1126	2	128289	66	0	2022-07-30	68.9	168	7	2	6.5	2	4	2	72	151	100
1168	2	129022	71	1	2022-09-13	70.9	167	7	2	7	2	4	2	60	147	80
4646	2	219924	59	1	2022-02-24	58.4	164	7	2	7.1	2	4	2	72	113	75
1566	2	138409	53	0	2021-12-01	44.1	162	17.9	2	11.7	2	4	2	72	123	88
1378	2	133789	41	1	2022-01-13	81.1	172	17.7	2	10	2	4	2	92	151	87
2032	2	151330	72	1	2022-04-17	86.5	167	17.6	2	10.6	2	4	2	72	159	80
4583	1	218482	48	0	2015-01-28	81	158	17.08	2	11.00	2	4	2	72	140	90
2880	2	175097	58	0	2022-07-23	82.7	174	16.7	2	8.7	2	4	2	72	127	67
1063	1	126620	40	1	2015-03-06	81	170	16.57	2	9.20	2	4	2	90	120	80
1368	2	133493	69	1	2022-07-30	72.6	166	15	2	9.4	2	4	2	80	150	93
1896	2	147660	66	1	2021-10-08	80.1	170	15	2	8.2	2	4	2	72	183	96
4330	2	212292	60	1	2022-01-10	72.5	172	14.8	2	8.1	2	4	2	72	139	87
2052	2	152098	60	1	2022-01-20	61.2	168	14.6	2	11.6	2	4	2	72	134	89
2074	2	152648	43	1	2022-02-10	79.9	175	14.6	2	10.4	2	4	2	72	149	102
3387	1	188073	57	1	2015-02-05	66	170	13.65	2	9.10	2	4	2	72	110	80
260	2	106481	55	1	2022-01-27	71.6	171	13.5	2	8.9	2	4	2	72	127	71
3150	2	181896	51	1	2022-07-28	74.3	172	13.5	2	10.7	2	4	2	72	108	68
2879	1	175097	50	0	2015-02-03	76	171	13.26	2	10.40	2	4	2	72	140	90
1029	1	125737	50	1	2014-01-16	78	172	13.05	2	11.20	2	4	2	72	135	80
4490	2	215790	65	0	2021-12-24	70	161	12.9	2	8.3	2	4	2	72	140	73
1466	2	135936	85	1	2021-10-18	67.5	164	12.8	2	7.6	2	4	2	72	182	77
1991	1	150124	42	1	2015-12-17	59	167	12.57	2	9.80	2	4	2	72	110	70
1531	1	137505	77	1	2014-03-18	75	166	12.49	2	10.60	2	4	2	72	140	70
2726	2	170858	44	1	2022-01-25	66.7	168	12.1	2	8.9	2	4	2	96	157	96
4558	2	217646	66	1	2021-07-19	67.1	176	11.6	2	8.9	2	4	2	72	166	93
2073	1	152648	35	1	2015-01-14	86	175	11.52	2	9.80	2	4	2	72	130	100
3442	2	189197	65	1	2022-09-08	81.8	181	11.5	2	9.7	2	4	2	72	128	81
963	1	124091	53	0	2014-05-29	52	150	11.49	2	9.00	2	4	2	72	100	70
1408	2	134599	70	1	2022-09-01	81.4	167	11.3	2	9.6	2	4	2	72	168	94
3388	2	188073	65	1	2022-04-16	63.6	174	11.1	2	8.3	2	4	2	72	148	88
4085	1	205350	51	1	2015-05-12			11.00	2	8.40	2	4	2
2932	2	176830	53	1	2021-02-26	83.2	173	10.95	2	7.9	2	4	2	72	166	96
1542	2	137744	47	1	2022-02-24	85.6	178	10.9	2	7.5	2	4	2	72	127	78
3246	2	184038	38	1	2021-09-30	104.2	187	10.9	2	8.2	2	4	2	72	150	89
4130	2	206818	53	0	2022-01-19	48.3	158	10.9	2	11.5	2	4	2	NA	159	87
358	2	109522	56	1	2022-02-23	91.4	177	10.8	2	7.9	2	4	2	72	143	98
948	2	123445	44	1	2021-12-21	83.2	174	10.7	2	9	2	4	2	72	146	81
2357	1	159534	48	0	2014-06-23	63	158	10.67	2	8.70	2	4	2	72	120	70
1765	1	144258	55	1	2015-03-20	83	175	10.55	2	7.50	2	4	2	72	160	100
1219	1	130443	56	1	2015-02-28	63	170	10.47	2	6.90	2	4	2	100	150	100
178	2	104343	97	1	2022-04-10	NA	NA	10.4	2	7.5	2	4	2	72	183	100
1412	2	134696	54	1	2022-09-09	72.4	173	10.4	2	9	2	4	2	72	150	92
3596	2	192687	82	0	2021-06-20	63.9	156	10.39	2	9	2	4	2	70	157	62
2611	1	166990	56	1	2015-02-03	83	175	10.34	2	8.50	2	4	2	72	140	90
2328	2	158692	70	1	2022-04-10	69.6	161	10.3	2	9.2	2	4	2	72	141	89
1339	1	132869	57	1	2014-06-12	71	165	10.28	2	7.80	2	4	2	72	120	80
2231	1	156580	54	0	2015-02-26	53	160	10.28	2	8.40	2	4	2	72	120	70
2889	1	175455	50	0	2015-01-08	59	159	10.27	2	9.00	2	4	2	72	140	80
2450	2	162319	70	1	2022-09-18	NA	NA	10.1	2	8	2	4	2	NA	137	83
3868	2	199539	60	0	2022-02-28	NA	NA	10.1	2	7.2	2	4	2	NA	NA	NA
1266	2	131561	64	0	2022-07-30	71.2	163	10	2	8.1	2	4	2	72	139	78
3970	2	202456	67	1	2022-07-31	81.3	172	9.1	2	6.4	1	3	2	88	124	76
4466	2	215129	64	1	2021-06-03	NA	NA	8.27	2	6.3	1	3	2	NA	NA	NA
1025	1	125687	58	1	2015-02-27	70	174	8.03	2	5.80	1	3	2	72	130	90
3914	2	200628	45	0	2021-12-01	72.3	153	7.9	2	6.2	1	3	2	90	128	74
4372	2	213310	59	1	2022-01-04	79.6	170	7.9	2	5.9	1	3	2	72	163	87
4380	2	213539	49	1	2022-02-10	73.7	176	7.9	2	6	1	3	2	72	140	88
1019	1	125608	65	1	2015-12-21	88	183	7.89	2	6.10	1	3	2	72	130	85
2124	2	154014	50	1	2022-01-06	68.6	174	7.8	2	6.4	1	3	2	72	129	87
3422	2	188877	50	1	2021-02-22	81.1	173	7.73	2	6.2	1	3	2	84	151	91
4551	1	217504	56	1	2014-06-12	69	160	7.66	2	6.30	1	3	2	72	135	85
1526	2	137344	52	1	2021-12-17	71.1	171	7.6	2	6.4	1	3	2	72	118	80
2342	2	159143	41	0	2022-01-05	109.8	172	7.5	2	6.3	1	3	2	72	152	86
512	2	112912	54	0	2021-12-03	68	162	7.4	2	6.2	1	3	2	NA	135	88
4598	2	218654	41	1	2022-01-13	76.7	177	7.4	2	6.1	1	3	2	90	130	90
3378	2	187850	74	1	2021-04-28	64.6	168	7.34	2	6.3	1	3	2	72	107	53
1069	1	126838	57	1	2014-06-13	59	165	7.33	2	6.40	1	3	2	72	135	70
1020	2	125608	72	1	2022-11-15	81.7	183	7.3	2	6.2	1	3	2	72	146	83
2054	2	152102	66	1	2021-12-06	74.6	169	7.3	2	6.4	1	3	2	72	175	91
1663	1	141038	53	1	2015-03-13	68	171	7.25	2	5.80	1	3	2	110	160	90
3041	1	179270	57	1	2014-02-07	69	173	7.20	2	6.40	1	3	2	72	120	70
1430	2	134999	65	1	2021-10-18	69.9	159	7.2	2	6	1	3	2	72	NA	NA
1992	2	150124	49	1	2022-10-31	68.1	167	7.2	2	6.4	1	3	2	72	155	105
2828	2	173716	66	1	2022-07-23	98.3	178	7.2	2	6.1	1	3	2	72	131	90
1929	1	148590	23	0	2015-01-21	93	165	7.18	2	5.70	1	3	2	88	110	80
4109	1	206253	58	1	2015-02-09	77	177	7.14	2	5.70	1	3	2	72	125	90
362	2	109919	50	0	2022-01-04	72.5	163	7.1	2	6.2	1	3	2	72	130	78
1984	2	149791	56	1	2022-01-29	97.7	173	7.1	2	6.1	1	3	2	72	132	87
2298	2	158252	57	0	2022-03-09	50.5	149	7.1	2	6.2	1	3	2	NA	NA	NA
3178	2	182544	52	0	2021-11-16	61.2	169	7.1	2	6.1	1	3	2	72	135	80
3402	2	188506	53	1	2022-01-04	90.5	173	7.1	2	6.3	1	3	2	72	142	85
2910	2	176147	66	0	2021-04-27	57	159	7.07	2	6.3	1	3	2	72	155	78
1541	1	137744	39	1	2015-02-28	94	177	7.06	2	6.10	1	3	2	72	120	95
2027	1	151270	54	1	2014-03-07	79	174	7.03	2	6.10	1	3	2	72	120	80
1416	2	134724	54	1	2022-01-06	89.6	165	7	2	5.7	1	3	2	72	132	79
2162	2	155245	44	1	2022-02-24	84.8	181	7	2	6.2	1	3	2	72	153	102
3380	2	187854	72	1	2021-09-26	48.5	165	7	2	6.1	1	3	2	72	107	65
4046	2	204519	61	0	2021-10-09	69.2	172	7	2	6.1	1	3	2	72	132	86
4430	2	214421	54	0	2021-12-24	NA	NA	7	2	6.2	1	3	2	NA	167	84
400	2	110683	51	1	2021-10-15	84.2	173	6.9	1	6.6	2	3	2	72	141	92
1080	2	127186	71	0	2022-07-17	61	154	6.9	1	6.9	2	3	2	72	157	94
1372	2	133609	62	1	2022-10-31	58.2	165	6.9	1	6.9	2	3	2	90	164	97
3804	2	198132	48	1	2021-11-11	77.9	170	6.9	1	7	2	3	2	72	136	89
1543	1	137751	57	1	2014-05-07	69	172	6.87	1	6.50	2	3	2	68	120	85
3415	1	188779	72	1	2014-05-29	72	165	6.86	1	6.50	2	3	2	72	120	85
1236	2	130888	51	1	2022-01-26	77.9	178	6.8	1	6.8	2	3	2	72	117	81
1804	2	145210	60	0	2021-04-14	63.4	155	6.79	1	6.8	2	3	2	72	135	63
679	1	116760	51	0	2015-12-18	53	154	6.70	1	6.50	2	3	2	72	150	110
4634	2	219476	54	1	2022-01-19	93.4	172	6.7	1	6.7	2	3	2	72	137	69
1442	2	135324	83	1	2021-03-19	73.9	164	6.62	1	6.9	2	3	2	72	165	92
564	2	113846	48	0	2022-01-27	63.8	165	6.6	1	7	2	3	2	72	107	75
1910	2	147807	70	0	2021-12-02	70.1	163	6.6	1	6.6	2	3	2	72	160	75
1952	2	148846	31	1	2022-08-26	80.5	169	6.6	1	6.6	2	3	2	80	133	92
4584	2	218482	57	0	2022-07-23	83.9	160	6.6	1	7.9	2	3	2	72	172	87
1664	2	141038	61	1	2022-07-31	67.4	172	6.5	1	6.5	2	3	2	72	147	69
1669	1	141100	39	0	2015-01-23	54	155	6.40	1	8.50	2	3	2	72	110	70
680	2	116760	60	0	2022-11-01	52.9	155	6.4	1	6.8	2	3	2	72	133	77
4129	1	206818	45	0	2015-01-26	50	157	6.37	1	6.90	2	3	2		120	80
947	1	123445	35	1	2014-12-18	87	173	6.30	1	6.50	2	3	2	72	120	80
3034	2	179141	44	0	2021-12-17	82.6	164	6.3	1	6.6	2	3	2	72	124	67
1670	2	141100	47	0	2022-01-21	55.8	154	6.1	1	8.2	2	3	2	72	116	65
4086	2	205350	58	1	2022-08-02	106.1	172	10.3	2	6.4	1	3	2	NA	NA	NA
1399	1	134379	60	1	2014-06-18	96	175	9.99	2			2	2	84	140	70
324	2	108328	59	0	2021-07-24	66.1	170	9.97	2			2	2	72	166	76
1286	2	131798	72	1	2021-06-07	75.2	172	9.97	2			2	2	72	142	82
800	2	119676	58	1	2021-05-11	63.1	159	9.94	2			2	2	96	123	74
1668	2	141078	84	0	2021-07-04	54.4	154	9.94	2			2	2	80	154	57
4552	2	217504	65	1	2021-06-15	63.6	159	9.93	2			2	2	72	131	80
1797	1	145082	66	1	2014-06-28	69	170	9.92	2			2	2	72	140	90
1895	1	147660	58	1	2014-08-27	79	169	9.82	2			2	2	72	130	60
1886	2	147544	83	1	2021-06-22	72.4	173	9.78	2			2	2	72	170	67
2313	1	158411	57	1	2014-08-29	82	171	9.75	2			2	2	72	130	80
928	2	122620	83	1	2021-07-25	78.2	169	9.67	2			2	2	60	128	57
2064	2	152275	80	0	2021-06-17	54.7	154	9.65	2			2	2	72	188	85
3416	2	188779	80	1	2021-06-17	67.4	163	9.6	2			2	2	68	160	84
1549	1	137886	59	1	2014-04-29	83	183	9.55	2			2	2	72	140	90
1930	2	148590	31	0	2022-12-29	90.1	165	9.5	2			2	2	100	132	84
2358	2	159534	56	0	2021-06-24	63	158	9.5	2			2	2	96	109	63
2966	2	177459	57	0	2021-07-11	70	159	9.46	2			2	2	72	172	92
2244	2	156747	34	0	2022-02-28	94.5	166	9.3	2			2	2	104	157	101
3544	2	191487	70	0	2021-05-20	68.5	161	9.23	2			2	2	NA	169	98
1318	2	132620	62	0	2021-06-23	61.1	167	9.14	2			2	2	70	126	72
2166	2	155286	65	0	2021-06-18	57.6	166	9.08	2			2	2	64	130	75
1082	2	127224	70	0	2021-07-17	49.1	165	9.03	2			2	2	72	147	88
1892	2	147606	88	0	2021-07-03	55.1	158	9.03	2			2	2	60	180	100
4007	1	203627	50	1	2015-10-13	108	182	9.02	2			2	2	72	130	90
3042	2	179270	66	1	2021-07-11	68	173	8.88	2			2	2	72	120	70
1883	1	147532	78	1	2014-07-27	76	164	8.80	2			2	2	72	120	80
4244	2	210207	73	1	2021-05-19	95.1	175	8.73	2			2	2	72	148	59
3200	2	183018	83	1	2021-06-29	80.6	164	8.72	2			2	2	92	155	74
2211	1	156176	64	1	2014-04-30	81	175	8.68	2			2	2	72	145	70
3386	2	187977	61	1	2021-05-24	92.6	178	8.64	2			2	2	72	132	78
1407	1	134599	63	1	2015-08-31	84	167	8.61	2			2	2	72	135	90
3385	1	187977	53	1	2014-07-31	98	178	8.60	2			2	2	72	150	100
1175	1	129205	59	0	2014-06-17	62	158	8.57	2			2	2	72	120	80
1400	2	134379	69	1	2021-06-16	79.6	175	8.55	2			2	2	72	161	81
2672	2	169052	63	0	2021-06-17	53.2	159	8.53	2			2	2	72	125	77
1884	2	147532	86	1	2021-07-03	72.2	164	8.52	2			2	2	72	153	79
2314	2	158411	66	1	2021-05-18	77.3	171	8.51	2			2	2	72	135	69
2432	2	161896	78	1	2021-06-16	65.4	168	8.51	2			2	2	90	133	79
482	2	112180	61	1	2021-05-12	61.6	159	8.45	2			2	2	72	159	88
1176	2	129205	67	0	2021-06-16	58.3	158	8.45	2			2	2	100	169	98
2777	1	172070	59	1	2015-03-18	75	169	8.45	2			2	2	72	110	70
3441	1	189197	58	1	2015-09-01	89	182	8.43	2			2	2	72	130	80
4766	2	99708	61	0	2021-04-19	63.2	160	8.4	2			2	2	72	140	88
3446	2	189362	71	0	2021-06-16	57	161	8.34	2			2	2	96	161	90
3116	2	181041	61	0	2021-05-17	79.1	153	8.31	2			2	2	72	184	95
1183	1	129457	59	0	2014-06-18	69	153	8.27	2			2	2	72	110	70
3342	2	186585	66	1	2021-06-18	66.8	167	8.26	2			2	2	80	167	69
561	1	113813	52	0	2014-06-18			8.25	2			2	2	72	110	80
3007	1	178515	67	0	2014-06-21	64	162	8.24	2			2	2	72	120	70
1184	2	129457	68	0	2021-06-16	64.3	155	8.19	2			2	2	72	115	68
2212	2	156176	72	1	2021-05-24	74.8	172	8.18	2			2	2	72	143	74
2839	1	174114	75	1	2014-06-22	67	168	8.17	2			2	2	72	130	70
2770	2	171693	93	0	2021-07-11	53	152	8.16	2			2	2	100	158	87
1014	2	125505	67	0	2021-06-16	52.6	159	8.13	2			2	2	72	138	79
2063	1	152275	71	0	2014-06-18	61	154	8.11	2			2	2	72	160	90
2781	1	172186	66	0	2014-07-19	53	155	8.11	2			2	2	90	130	70
484	2	112198	84	1	2021-10-11	81.8	172	8.1	2			2	2	72	144	78
494	2	112533	37	1	2022-02-23	88.2	183	8.1	2			2	2	72	124	73
4379	1	213539	41	1	2015-03-05	71	175	8.05	2	5.40	0	2	2	72	120	80
1474	2	136220	68	0	2021-06-25	71.6	163	8.04	2			2	2	60	152	77
1631	1	140194	64	1	2014-06-16	69	164	8.02	2			2	2	72	140	80
562	2	113813	60	0	2021-06-28	72.7	163	7.98	2			2	2	72	121	75
1880	2	147523	66	1	2021-06-29	67.9	177	7.98	2			2	2	70	168	100
3856	2	199322	64	0	2021-07-02	58.9	167	7.98	2			2	2	NA	NA	NA
4118	2	206372	71	1	2021-05-27	93.6	179	7.96	2			2	2	88	164	95
3826	2	198816	68	0	2021-07-03	83.6	160	7.94	2			2	2	72	148	75
2753	1	171218	47	1	2015-10-19	70	173	7.92	2			2	2	72	160	110
2709	1	170432	77	0	2014-07-19	43	146	7.90	2			2	2	72	160	90
3820	2	198681	88	1	2021-06-25	82.6	166	7.89	2			2	2	72	156	85
1365	1	133480	59	0	2014-06-16	73	158	7.88	2			2	2	72	135	85
1284	2	131796	64	0	2021-07-03	77	153	7.84	2			2	2	72	149	96
4516	2	216525	72	1	2021-06-17	57.6	161	7.84	2			2	2	72	121	76
3233	1	183843	68	0	2014-06-16	61	153	7.83	2			2	2	72	135	70
2509	1	163650	78	1	2014-07-12	66	160	7.82	2			2	2	72	120	80
2965	1	177459	48	0	2014-02-25	71	159	7.78	2	5.50	0	2	2	72	120	80
4488	2	215731	96	0	2021-07-18	NA	NA	7.77	2			2	2	68	178	81
3314	2	185856	66	1	2021-06-30	87.7	166	7.76	2			2	2	68	147	82
4155	1	207752	76	0	2014-06-16	58	152	7.76	2			2	2	72	140	75
4460	2	215034	75	1	2021-06-03	81.3	164	7.71	2			2	2	84	175	91
1125	1	128289	59	0	2015-05-16	76	170	7.70	2			2	2	100	150	100
1532	2	137505	85	1	2021-04-07	77.4	167	7.67	2			2	2	72	175	94
2850	2	174301	67	0	2021-07-11	54.7	156	7.66	2			2	2	128	146	83
4028	2	204202	60	0	2021-06-10	NA	NA	7.66	2			2	2	72	112	60
336	2	108764	57	1	2021-05-19	80.6	176	7.65	2			2	2	72	159	104
532	2	113371	66	1	2021-06-22	78.1	171	7.64	2			2	2	96	150	97
1013	1	125505	58	0	2014-06-19	61	160	7.62	2			2	2	72	140	80
980	2	124678	70	1	2021-07-03	85.5	178	7.58	2			2	2	80	165	98
3543	1	191487	62	0	2014-04-28	72	160	7.57	2			2	2	72	140	80
4442	2	214679	70	1	2021-06-17	68.5	174	7.57	2			2	2	110	145	80
1465	1	135936	75	1	2014-10-13	68	164	7.55	2			2	2	72	160	80
1968	2	149363	71	1	2021-06-24	75	164	7.53	2			2	2	60	146	78
3631	1	193596	61	1	2015-05-07	77	176	7.52	2	5.50	0	2	2	72	140	100
68	2	101786	47	0	2022-07-11	65.2	166	7.5	2			2	2	NA	133	89
1035	1	125885	80	1	2014-10-11	66	157	7.49	2			2	2	72	160	70
3958	2	202202	66	0	2021-06-23	65	167	7.49	2			2	2	72	136	61
1411	1	134696	46	1	2015-09-02	77	173	7.48	2			2	2	72	130	95
3841	1	199164	61	0	2014-08-28	76	149	7.48	2			2	2	72	100	60
2128	2	154170	74	0	2021-07-25	53.3	150	7.46	2			2	2	72	164	67
4388	2	213765	68	0	2021-05-17	49.6	150	7.46	2			2	2	72	130	74
4665	1	220482	32	1	2015-08-18	105	175	7.42	2			2	2	72	140	90
216	2	105684	85	0	2021-07-31	67.6	160	7.41	2			2	2	72	139	95
999	1	125113	74	1	2014-04-28	74	170	7.40	2			2	2	72	130	80
544	2	113671	32	0	2022-03-11	92.9	165	7.4	2			2	2	72	121	83
3854	2	199306	59	1	2022-02-21	81.9	174	7.4	2	5.2	0	2	2	90	146	74
2127	1	154170	65	0	2014-06-21	53	146	7.35	2			2	2	72	120	70
3768	2	197446	79	1	2021-07-03	68.1	174	7.32	2			2	2	72	124	65
3151	1	181932	55	0	2014-08-28	55	156	7.31	2			2	2	72	140	70
3825	1	198816	60	0	2014-07-20	80	159	7.31	2			2	2	90	120	80
3814	2	198453	35	1	2022-01-21	92.1	171	7.3	2			2	2	72	147	97
4590	2	218573	60	1	2022-02-09	84.2	172	7.3	2	5.6	0	2	2	72	148	72
2165	1	155286	56	0	2014-06-20	63	166	7.29	2			2	2	72	120	80
3234	2	183843	77	0	2021-06-16	60.3	153	7.29	2			2	2	72	178	86
4019	1	203946	50	0	2014-06-17	63	158	7.28	2			2	2	72	135	85
1336	2	132833	61	1	2021-09-01	80.9	170	7.27	2			2	2	72	135	78
1740	2	143465	66	1	2021-06-16	61	160	7.27	2			2	2	72	155	99
4063	1	204883	39	1	2014-12-17	92	178	7.27	2			2	2	72	150	100
4482	2	215614	66	1	2021-06-17	67.6	167	7.26	2			2	2	96	150	86
2764	2	171558	75	0	2021-06-18	58	150	7.24	2			2	2	70	155	81
3364	2	187293	66	0	2021-05-19	72.1	158	7.23	2			2	2	72	126	80
1624	2	139976	35	0	2022-02-17	88.9	164	7.2	2			2	2	96	151	94
3272	2	184731	60	1	2021-06-18	68.5	171	7.2	2			2	2	80	165	91
3894	2	200120	72	0	2021-05-21	63.2	154	7.2	2			2	2	72	151	74
3401	1	188506	45	1	2015-10-14	102	174	7.19	2			2	2	72	130	80
3535	1	191419	60	0	2014-06-15	69	161	7.19	2			2	2	120	100	70
4156	2	207752	85	0	2021-06-22	54.5	150	7.18	2			2	2	60	131	60
2382	2	160305	83	0	2021-07-10	64	153	7.17	2			2	2	72	143	60
2590	2	166412	71	1	2021-03-30	80.6	171	7.16	2			2	2	72	175	94
3483	1	190362	72	0	2015-05-09	62	157	7.16	2			2	2	72	130	70
3756	2	197294	65	1	2021-06-16	71.8	172	7.16	2			2	2	72	163	91
1000	2	125113	83	1	2021-05-24	74	171	7.13	2			2	2	72	181	86
2224	2	156443	81	0	2021-07-25	60	156	7.12	2			2	2	72	177	89
2081	1	152960	92	1	2014-06-29	68	168	7.11	2			2	2	72	130	60
4276	2	211026	59	0	2021-06-17	61.4	163	7.11	2			2	2	72	129	78
1317	1	132620	54	0	2014-08-05	63	167	7.10	2			2	2	72	110	80
2486	2	163203	67	1	2021-10-13	71.2	171	7.1	2			2	2	72	174	108
3292	2	185160	39	1	2022-05-23	81.6	174	7.1	2			2	2	72	133	81
4682	2	220964	40	0	2022-01-28	66.8	156	7.1	2			2	2	72	111	69
483	1	112198	76	1	2014-07-19	86	173	7.09	2			2	2	72	130	80
522	2	113072	83	0	2021-06-18	52.9	149	7.09	2			2	2	64	164	60
1366	2	133480	69	0	2021-06-18	70.3	158	7.09	2			2	2	80	122	72
732	2	118137	66	0	2021-05-25	65.6	164	7.08	2			2	2	90	167	78
1540	2	137683	66	1	2021-06-17	59.2	163	7.08	2			2	2	72	162	72
1265	1	131561	57	0	2015-05-10	82	166	7.07	2			2	2	72	130	80
3500	2	190574	64	1	2021-05-20	65.8	170	7.07	2			2	2	100	137	97
3595	1	192687	74	0	2014-06-28	65	160	7.07	2			2	2		110	70
1639	1	140490	57	0	2015-05-10	57	154	7.06	2			2	2	110	150	100
1656	2	140681	62	0	2021-07-04	64	157	7.04	2			2	2	80	112	60
3359	1	187146	41	1	2015-03-05	62	176	7.04	2	5.1	0	2	2	72	140	90
4589	1	218573	52	1	2015-10-12	86	173	7.03	2			2	2	72	120	90
2587	1	166288	27	1	2015-10-08	74	172	7.01	2			2	2	72	140	90
2964	2	177428	74	0	2021-05-18	59.2	159	7.01	2			2	2	72	135	88
3855	1	199322	55	0	2014-06-19	67	166	7.00	2			2	2	72	155	90
762	2	118973	47	1	2021-09-29	NA	NA	7	2			2	2	90	222	142
3038	2	179184	65	0	2021-11-18	44.2	151	7	2			2	2	96	117	65
3622	2	193278	40	1	2022-01-10	79.3	170	7	2			2	2	72	124	78
2827	1	173716	58	1	2015-02-03	119	177	6.97	1	6.30	1	2	1	72	140	95
2039	1	151802	50	1	2014-12-24	70	176	6.96	1	6.20	1	2	1		110	80
4496	2	215951	58	1	2021-03-29	82	176	6.96	1	6.1	1	2	1	72	123	81
2069	1	152504	34	0	2015-03-05	75	166	6.94	1	6.40	1	2	1	72	120	70
1897	1	147708	40	0	2014-02-08	86	159	6.93	1	6.20	1	2	1	72	120	75
3813	1	198453	28	1	2015-02-27	96	171	6.92	1	6.10	1	2	1	72	130	100
4058	2	204734	52	0	2021-12-24	68	163	6.9	1	5.7	1	2	1	72	126	81
2794	2	172556	65	1	2021-07-23	73	173	6.89	1	6.4	1	2	1	72	122	72
2629	1	167572	55	1	2014-06-23	84	182	6.83	1	5.90	1	2	1	72	120	80
478	2	112114	47	1	2022-01-21	68.9	167	6.8	1	5.8	1	2	1	72	117	69
944	2	123393	72	0	2022-09-18	65.4	157	6.8	1	6.2	1	2	1	72	132	80
2138	2	154449	57	1	2022-02-23	76.3	175	6.8	1	5.8	1	2	1	NA	145	91
2676	2	169186	68	1	2022-03-31	69.5	170	6.8	1	6.1	1	2	1	72	158	105
4006	2	203561	67	1	2022-07-31	53.8	162	6.8	1	5.7	1	2	1	72	154	98
214	2	105599	45	0	2021-12-06	59.9	157	6.7	1	5.7	1	2	1	72	100	51
1272	2	131651	52	0	2021-12-28	66.8	159	6.7	1	6.2	1	2	1	72	155	86
3188	2	182737	63	1	2022-04-09	76.8	175	6.7	1	5.8	1	2	1	72	136	92
3312	2	185791	58	1	2021-12-16	87.3	181	6.7	1	6.1	1	2	1	72	132	78
3570	2	192132	68	1	2021-11-15	53.8	166	6.7	1	6.2	1	2	1	72	126	77
3421	1	188877	41	1	2014-01-23			6.69	1	5.90	1	2	1
1193	1	129652	36	0	2014-12-08	76	163	6.63	1	6.00	1	2	1	100	140	100
144	2	103798	48	0	2022-12-28	65.1	155	6.6	1	5.7	1	2	1	72	113	66
1024	2	125679	33	0	2022-10-31	66.6	163	6.6	1	6	1	2	1	90	155	89
1316	2	132544	54	0	2022-08-04	65.3	159	6.6	1	6.4	1	2	1	76	106	79
1898	2	147708	49	0	2021-12-14	84.4	160	6.6	1	6.3	1	2	1	72	134	82
2062	2	152207	60	1	2021-10-19	75.6	175	6.6	1	6.2	1	2	1	72	158	94
2442	2	162141	59	0	2021-12-03	57.7	161	6.6	1	6	1	2	1	72	100	54
3436	2	189097	55	1	2022-02-18	89.6	170	6.6	1	6.2	1	2	1	72	135	90
4448	2	214762	53	1	2021-10-29	77.3	180	6.6	1	6.1	1	2	1	NA	111	69
4454	2	214910	54	0	2021-12-29	67.1	166	6.6	1	6	1	2	1	72	132	82
4612	2	218964	50	1	2022-05-06	55.6	170	6.6	1	6.2	1	2	1	72	121	76
2583	1	166193	52	0	2015-02-15	55	163	6.58	1	5.90	1	2	1	72	130	90
2137	1	154449	49	1	2015-01-04	81	176	6.51	1	5.70	1	2	1		135	110
3913	1	200628	36	0	2014-01-17	72	154	6.50	1	5.80	1	2	1	72	130	90
1132	2	128397	66	1	2022-07-30	84.9	180	6.5	1	5.7	1	2	1	72	149	90
2338	2	158974	49	0	2021-12-21	58	149	6.5	1	5.7	1	2	1	72	127	83
2754	2	171218	54	1	2022-01-20	73.4	175	6.5	1	6.1	1	2	1	88	170	102
2804	2	172813	56	1	2022-02-25	64.7	165	6.5	1	5.7	1	2	1	72	129	74
4008	2	203627	58	1	2022-01-14	101.3	182	6.5	1	6.4	1	2	1	72	134	64
4108	2	206243	73	0	2022-11-02	55	155	6.5	1	6	1	2	1	72	180	82
4376	2	213410	58	1	2021-12-06	92.6	171	6.5	1	5.7	1	2	1	72	130	71
924	2	122550	49	1	2021-02-19	NA	NA	6.47	1	6	1	2	1	NA	NA	NA
3589	1	192599	44	0	2014-02-25	64	165	6.47	1	5.70	1	2	1	72	135	85
2109	1	153638	58	1	2014-03-13	62	161	6.46	1	5.70	1	2	1	72	125	80
3811	1	198423	32	1	2014-02-28	105	171	6.46	1	5.80	1	2	1	72	120	85
2761	1	171533	57	1	2014-06-19	62	160	6.43	1	6.00	1	2	1	72	120	70
1658	2	140735	57	0	2021-04-21	59.2	160	6.42	1	5.9	1	2	1	72	111	56
493	1	112533	29	1	2015-01-22	86	182	6.41	1	6.20	1	2	1	72	120	80
4107	1	206243	66	0	2015-12-17	58	155	6.40	1	5.90	1	2	1	72	160	100
94	2	102528	46	0	2021-12-08	66.3	151	6.4	1	6.4	1	2	1	NA	120	75
488	2	112380	54	0	2022-04-17	71.1	159	6.4	1	6.3	1	2	1	72	132	82
626	2	115239	63	0	2022-10-25	NA	NA	6.4	1	6.4	1	2	1	NA	NA	NA
810	2	120037	59	0	2022-07-31	65.7	159	6.4	1	6.3	1	2	1	72	146	90
988	2	124882	46	0	2021-12-10	63.1	163	6.4	1	5.9	1	2	1	72	122	76
1934	2	148655	59	0	2021-12-20	53.1	160	6.4	1	6.1	1	2	1	72	118	69
2090	2	153058	41	1	2022-02-11	94.6	191	6.4	1	5.8	1	2	1	72	130	90
2584	2	166193	60	0	2022-07-17	53.2	164	6.4	1	6.1	1	2	1	60	155	84
3630	2	193595	54	1	2022-08-05	69.4	171	6.4	1	6.2	1	2	1	72	154	93
3770	2	197485	62	0	2022-07-31	69.6	159	6.4	1	6.4	1	2	1	64	120	72
4224	2	209907	67	1	2022-07-16	76.1	170	6.4	1	6.3	1	2	1	72	143	85
4294	2	211427	45	0	2021-12-06	49.6	166	6.4	1	5.9	1	2	1	72	110	59
357	1	109522	48	1	2015-02-11	94	178	6.39	1	6.30	1	2	1	72	135	100
3935	1	201244	61	0	2014-03-12	61	153	6.39	1	6.10	1	2	1	72	120	80
2663	1	168814	49	1	2015-12-16	73	167	6.38	1	6.10	1	2	1	72	120	80
3753	1	197275	58	0	2015-04-24	56	162	6.38	1	5.80	1	2	1	72	130	80
2441	1	162141	50	0	2014-01-22	62	164	6.36	1	5.90	1	2	1	72	100	70
4495	1	215951	50	1	2014-12-25	82	177	6.36	1	5.70	1	2	1	72	125	100
361	1	109919	42	0	2015-01-15	74	164	6.34	1	5.90	1	2	1	72	130	75
2297	1	158252	49	0	2015-01-16	50	150	6.33	1	6.10	1	2	1	72	115	70
722	2	117790	63	1	2022-07-24	60.6	167	6.3	1	6	1	2	1	NA	132	81
990	2	124917	48	0	2021-10-19	70.8	172	6.3	1	5.8	1	2	1	72	142	89
2408	2	161273	58	1	2021-12-20	74.6	174	6.3	1	5.7	1	2	1	72	110	70
3754	2	197275	66	0	2022-03-15	56.3	162	6.3	1	5.8	1	2	1	72	133	69
3922	2	201023	54	0	2021-12-28	72.1	171	6.3	1	5.8	1	2	1	72	152	91
3972	2	202529	50	0	2021-12-24	54.5	152	6.3	1	6	1	2	1	72	118	64
4210	2	209323	53	1	2021-12-29	93.6	183	6.3	1	5.8	1	2	1	72	138	75
4258	2	210520	41	1	2022-01-21	76.6	176	6.3	1	6	1	2	1	72	134	85
4310	2	211657	54	0	2021-12-28	59.4	160	6.3	1	6.2	1	2	1	72	174	86
4474	2	215417	47	0	2022-02-22	73.2	171	6.3	1	5.7	1	2	1	72	111	75
2226	2	156468	74	0	2021-06-19	64.8	169	6.28	1	5.9	1	2	1	72	140	71
1133	1	128507	58	1	2014-06-16	66	164	6.26	1	6.00	1	2	1	72	100	60
1359	1	133449	56	1	2014-06-12	64	152	6.25	1	5.80	1	2	1	72	120	85
1486	2	136385	46	1	2021-03-08	77.9	174	6.25	1	6	1	2	1	72	122	86
2626	2	167474	58	0	2021-06-26	67.1	162	6.25	1	5.9	1	2	1	72	125	78
4537	1	217246	59	1	2014-06-19	52	161	6.23	1	5.90	1	2	1	72	150	90
1621	1	139902	52	0	2014-06-16	67	164	6.22	1	5.90	1	2	1	72	120	60
3787	1	197897	48	0	2014-06-23	67	164	6.20	1	5.90	1	2	1	72
4209	1	209323	44	1	2014-12-24	99	184	6.20	1	5.70	1	2	1	72	140	85
4715	1	98342	51	0	2014-06-17	58	158	6.20	1	6.20	1	2	1	72	130	80
576	2	114072	59	0	2022-04-09	64	162	6.2	1	6.4	1	2	1	72	134	87
2430	2	161872	34	0	2022-03-15	96	164	6.2	1	6.1	1	2	1	72	137	88
2436	2	161923	55	0	2022-01-21	62.4	155	6.2	1	5.8	1	2	1	72	141	79
2586	2	166226	72	0	2022-09-17	59.8	159	6.2	1	6.4	1	2	1	72	137	71
2642	2	168037	59	1	2022-02-09	69.9	171	6.2	1	6.2	1	2	1	72	138	90
2740	2	170984	59	1	2021-12-13	85	180	6.2	1	6.2	1	2	1	72	122	74
2758	2	171315	78	0	2022-07-23	55.6	149	6.2	1	5.8	1	2	1	NA	142	75
2818	2	173426	64	1	2022-07-24	60.6	177	6.2	1	6.1	1	2	1	72	137	81
3128	2	181525	71	1	2022-07-23	63.9	162	6.2	1	5.9	1	2	1	72	126	80
3896	2	200134	64	1	2022-07-31	72.8	181	6.2	1	5.8	1	2	1	NA	NA	NA
4054	2	204673	60	0	2022-04-10	66.3	170	6.2	1	5.7	1	2	1	72	139	79
4194	2	208865	35	1	2021-11-16	92.9	183	6.2	1	5.8	1	2	1	72	125	88
4332	2	212345	47	0	2022-02-24	63.4	159	6.2	1	5.9	1	2	1	NA	114	68
1167	1	129022	63	1	2015-09-28	67	167	6.18	1	5.80	1	2	1	72	120	70
3133	1	181580	40	0	2015-12-16	50	157	6.18	1	5.80	1	2	1	72	110	60
3822	2	198685	49	1	2021-03-22	92.3	168	6.18	1	6.2	1	2	1	100	172	113
4465	1	215129	56	1	2014-05-07	82	176	6.18	1	6.00	1	2	1	72	130	80
3729	1	196626	31	1	2015-02-11	101	180	6.17	1	5.80	1	2	1	72	125	75
3746	2	197173	52	1	2021-03-15	71.2	168	6.15	1	6	1	2	1	84	NA	NA
3755	1	197294	56	1	2014-06-19	70	171	6.15	1	6.10	1	2	1	72	145	90
1285	1	131798	64	1	2014-05-29	77	169	6.14	1	5.80	1	2	1	72	135	85
1239	1	131069	53	0	2014-01-17	58	158	6.12	1	5.90	1	2	1	72	100	70
4597	1	218654	33	1	2015-01-05	82	176	6.10	1	5.90	1	2	1	72	160	90
82	2	102314	43	1	2022-01-25	82.2	175	6.1	1	6.3	1	2	1	72	119	84
584	2	114254	44	0	2022-02-25	76.2	165	6.1	1	6.2	1	2	1	72	139	84
978	2	124644	65	0	2022-07-17	47.4	159	6.1	1	5.9	1	2	1	84	129	76
1040	2	126072	53	0	2021-12-22	85	158	6.1	1	5.9	1	2	1	72	129	80
1642	2	140495	47	0	2021-11-24	60.6	151	6.1	1	5.7	1	2	1	72	95	57
1926	2	148434	58	1	2022-02-25	67.4	168	6.1	1	5.7	1	2	1	72	129	72
1964	2	149068	52	0	2021-12-21	72.4	166	6.1	1	6	1	2	1	72	116	72
3082	2	180202	41	0	2022-02-18	86.4	160	6.1	1	5.9	1	2	1	72	132	84
3740	2	197047	53	1	2022-01-04	67.3	172	6.1	1	5.7	1	2	1	72	128	79
3880	2	199758	47	1	2022-01-06	106	181	6.1	1	5.7	1	2	1	92	155	96
3940	2	201522	64	0	2022-07-24	59.6	163	6.1	1	6	1	2	1	72	144	75
3992	2	203172	57	0	2022-07-31	56.4	162	6.1	1	6.1	1	2	1	72	121	74
4472	2	215407	60	0	2022-07-16	61.6	162	6.1	1	5.9	1	2	1	72	112	76
2725	1	170858	36	1	2015-02-03	59	168	6.09	0	8.00	2	2	2	72	115	70
3356	2	186929	47	0	2022-02-15	85.1	170	6	0	6.5	2	2	1	72	143	87
876	2	121455	52	1	2022-01-11	89.2	173	5.9	0	6.6	2	2	1	72	133	90
1766	2	144258	63	1	2022-07-31	83	176	5.9	0	6.8	2	2	1	80	130	83
4623	1	219259	56	1	2014-06-24	80	169	5.84	0	8.70	2	2	1	72	140	90
3148	2	181887	45	1	2022-02-16	69.4	162	5.2	0	6.5	2	2	1	72	145	91
2383	1	160419	38	1	2014-05-30	88	177	5.13	0	8.00	2	2	1	72	120	85
855	1	121148	71	0	2014-09-25	55	158	5.12	0	6.50	2	2	1	72	140	80
2077	1	152718	66	0	2015-04-25	62	150	4.83	0	6.50	2	2	1	72	140	80
964	2	124091	62	0	2021-06-18	52.1	150	19.3	2			2	2	76	114	69
1377	1	133789	33	1	2015-10-12	83	173	17.85	2			2	2	96	140	90
2327	1	158692	63	1	2015-06-07	73	162	16.33	2			2	2	72	120	70
4386	2	213708	38	0	2022-01-17	79.8	156	15.8	2			2	2	100	157	109
253	1	106433	52	1	2014-04-30	84	168	15.42	2			2	2	72	120	70
1632	2	140194	72	1	2021-06-16	62.5	166	15.23	2			2	2	90	135	75
1550	2	137886	67	1	2021-05-20	78	183	15.06	2			2	2	72	172	96
2031	1	151330	65	1	2015-05-30	91	164	14.12	2			2	2	72	130	80
799	1	119676	50	1	2014-08-29	63	158	14.10	2			2	2	72	100	70
4716	2	98342	60	0	2021-06-24	61.2	158	14.01	2			2	2	68	158	86
875	1	121455	44	1	2015-10-13	88	173	13.83	2			2	2	72	135	100
427	1	111397	43	1	2014-12-18	70	170	13.55	2			2	2	72	110	70
4464	2	215093	65	1	2021-06-15	48.8	157	13.34	2			2	2	72	124	78
2771	1	171791	58	1	2014-07-31	90	166	12.83	2			2	2	72	120	75
3235	1	183997	62	1	2014-06-16	73	165	12.44	2			2	2	72	120	80
2051	1	152098	52	1	2015-10-19	64	167	12.22	2			2	2	72	135	100
2840	2	174114	84	1	2021-07-11	63.1	170	11.94	2			2	2	NA	150	77
3805	1	198174	81	1	2014-07-27	72	165	11.94	2			2	2	72	110	60
1548	2	137842	53	0	2021-07-05	57.8	163	11.58	2			2	2	72	111	64
1885	1	147544	74	1	2014-06-16	73	172	11.41	2			2	2	72	140	80
259	1	106481	47	1	2015-05-15	78	171	11.33	2			2	2	72	120	75
323	1	108328	51	0	2014-06-22	69	169	11.20	2			2	2	72	140	90
3942	2	201557	66	1	2021-06-15	62	163	11.08	2			2	2	84	177	85
2782	2	172186	74	0	2021-07-11	52.6	153	11.02	2			2	2	72	156	71
1340	2	132869	66	1	2021-06-18	72.9	165	10.91	2			2	2	60	128	72
1070	2	126838	66	1	2021-06-28	58.5	164	10.59	2			2	2	60	145	92
4329	1	212292	52	1	2015-10-13	76	173	10.53	2			2	2	72	135	80
3236	2	183997	70	1	2021-06-15	67.1	165	10.5	2			2	2	72	165	73
3806	2	198174	89	1	2021-07-03	64.2	165	10.06	2			2	2	72	117	69
4764	2	99647	64	1	2021-05-19	67.1	172	6.99	1			1	1	72	136	75
4419	1	214229	52	1	2015-10-10	74	170	6.96	1			1	1	72	120	95
202	2	105253	63	1	2021-05-26	65	169	6.95	1			1	1	72	132	74
3008	2	178515	75	0	2021-07-11	62.1	162	6.95	1			1	1	72	150	72
335	1	108764	49	1	2014-07-31	85	174	6.93	1			1	1	72	130	100
2884	2	175365	57	0	2021-06-15	67.2	167	6.93	1			1	1	72	129	84
1367	1	133493	62	1	2015-05-10	77	165	6.90	1			1	1	88	140	85
588	2	114312	40	0	2022-02-16	100	165	6.9	1			1	1	72	148	82
1508	2	136934	40	1	2021-12-24	89.7	183	6.9	1			1	1	72	123	82
1558	2	138211	76	0	2021-05-18	80.5	166	6.89	1			1	1	72	181	92
2510	2	163650	86	1	2021-07-24	59.9	162	6.89	1			1	1	72	130	65
2671	1	169052	55	0	2014-06-13	54	160	6.89	1			1	1	72	120	70
1016	2	125508	64	1	2021-06-16	86.6	175	6.86	1			1	1	72	143	79
1148	2	128706	71	1	2021-07-04	57	162	6.86	1			1	1	60	133	74
1920	2	148157	82	0	2021-07-03	54.3	150	6.86	1			1	1		175	65
3363	1	187293	58	0	2014-08-28	75	159	6.85	1			1	1	72	130	100
1970	2	149388	67	0	2021-05-19	64.2	164	6.84	1			1	1	NA	161	95
3225	1	183687	79	1	2014-06-16	82	175	6.84	1			1	1	72	120	60
3949	1	201693	28	0	2014-02-08	59	170	6.83	1	5.30	0	1	1	72	100	70
1736	2	143348	76	1	2021-06-15	71.3	168	6.81	1			1	1	72	159	86
98	2	102591	56	1	2022-01-10	62.7	168	6.8	1	5.6	0	1	1	72	124	86
210	2	105423	69	1	2021-06-29	71.9	173	6.8	1			1	1	60	104	69
2762	2	171533	66	1	2021-06-15	61	161	6.79	1			1	1	72	109	68
1967	1	149363	63	1	2014-06-16	76	163	6.78	1			1	1	72	115	75
2769	1	171693	85	0	2014-07-19	50	151	6.78	1			1	1	72	120	80
2772	2	171791	66	1	2021-05-17	80.4	166	6.77	1			1	1	72	157	66
294	2	107643	69	0	2021-06-17	70	153	6.76	1			1	1	72	158	92
716	2	117635	42	0	2021-06-18	47.3	160	6.76	1			1	1	116	139	75
1919	1	148157	74	0	2014-07-27	58	150	6.76	1			1	1	72	140	80
4017	1	203927	45	1	2015-04-09	76	175	6.76	1			1	1	100	135	85
1622	2	139902	61	0	2021-06-21	69.2	164	6.75	1			1	1	64	139	79
2380	2	160259	61	1	2021-05-11	66	169	6.75	1			1	1	72	171	98
1525	1	137344	44	1	2014-12-15	75	170	6.74	1	5.30	0	1	1	72	110	70
3177	1	182544	42	0	2014-06-17			6.73	1			1	1
4447	1	214762	45	1	2014-11-02			6.73	1	5.60	0	1	1		100	60
1504	2	136903	45	1	2021-05-20	106.8	183	6.72	1			1	1	72	142	93
2025	1	151184	37	1	2015-10-13	58	162	6.72	1			1	1	72	140	105
2243	1	156747	26	0	2015-02-13	88	166	6.71	1	5.30	0	1	1	90	110	90
2935	1	176973	67	0	2014-08-28	83	155	6.70	1			1	1	72	140	80
1134	2	128507	67	1	2021-06-15	67.7	164	6.7	1			1	1	72	125	69
1206	2	130016	46	1	2022-01-11	89.1	171	6.7	1			1	1	72	130	78
1710	2	142370	42	1	2021-11-25	72.7	166	6.7	1			1	1	72	149	96
2483	1	163119	81	0	2014-06-28			6.69	1			1	1	70	120	50
4441	1	214679	62	1	2014-06-16	61	174	6.68	1			1	1	72	120	70
521	1	113072	74	0	2014-06-18	54	151	6.67	1			1	1	96	120	70
1361	1	133472	71	0	2015-05-10	78	156	6.67	1			1	1	72	140	100
3445	1	189362	62	0	2014-06-16	59	161	6.67	1			1	1	72	120	70
4763	1	99647	56	1	2014-04-29	67	172	6.67	1			1	1	72	120	80
526	2	113168	65	1	2021-06-03	64.9	168	6.65	1			1	1	92	164	78
1156	2	128793	65	0	2021-06-22	55.7	157	6.62	1			1	1	76	130	81
4618	2	219166	67	0	2021-06-03	60.6	161	6.62	1			1	1	72	147	53
1560	2	138236	67	0	2021-07-04	NA	NA	6.61	1			1	1	NA	99	60
4005	1	203561	59	1	2015-01-30	62	163	6.61	1	5.50	0	1	1	72	120	70
1704	2	142218	66	1	2021-11-29	79.6	180	6.6	1			1	1	72	139	68
1720	2	142803	38	1	2021-12-29	67.4	175	6.6	1			1	1	72	112	77
2188	2	155473	68	0	2021-09-18	57.1	163	6.6	1			1	1	72	167	93
2368	2	159724	49	1	2021-12-23	79.8	175	6.6	1	5.4	0	1	1	72	120	88
2538	2	164384	58	1	2022-01-04	78.9	171	6.6	1	5.6	0	1	1	72	146	91
3730	2	196626	39	1	2022-02-18	108.5	180	6.6	1			1	1	72	148	102
3368	2	187351	69	0	2021-05-18	69.7	158	6.59	1			1	1	72	145	73
2341	1	159143	34	0	2015-01-22	95	170	6.58	1	5.40	0	1	1	72	135	80
3187	1	182737	55	1	2015-02-09	85	174	6.58	1	5.50	0	1	1	72	120	85
4032	2	204304	89	0	2021-08-06	57	156	6.58	1			1	1	110	163	68
2931	1	176830	44	1	2014-01-09	86	173	6.57	1	5.50	0	1	1	72	135	90
3199	1	183018	74	1	2014-06-17	83	163	6.57	1			1	1	72	135	80
4117	1	206372	63	1	2014-07-31	90	178	6.57	1			1	1	72	150	85
1256	2	131414	70	1	2021-06-24	70.2	167	6.56	1			1	1	60	129	53
2006	2	150414	68	1	2021-06-21	66.1	182	6.55	1			1	1	60	131	90
3969	1	202456	59	1	2015-01-06	82	171	6.55	1	5.20	0	1	1	72	130	80
3115	1	181041	53	0	2014-08-28	74	153	6.54	1			1	1	72	160	120
3268	2	184645	40	1	2021-07-19	88	173	6.53	1			1	1	72	135	87
3819	1	198681	76	1	2014-06-17	86	163	6.53	1			1	1	72	140	90
4538	2	217246	68	1	2021-06-21	53.4	161	6.53	1			1	1	60	134	80
67	1	101786	40	0	2015-05-19			6.52	1			1	1	72	125	80
3853	1	199306	51	1	2015-02-05	76	175	6.52	1	5.00	0	1	1	108	130	90
4243	1	210207	66	1	2014-07-31	106	172	6.52	1			1	1	72	150	70
764	2	118976	63	1	2021-05-18	73.9	169	6.51	1			1	1	72	133	80
2421	1	161643	61	1	2014-05-29	75	173	6.50	1	5.40	0	1	1	72	120	75
2851	1	174328	64	1	2015-10-13	76	169	6.50	1			1	1	72	130	80
1108	2	127909	32	0	2022-02-25	67.4	152	6.5	1			1	1	72	130	88
1270	2	131634	68	0	2021-07-04	59.8	160	6.5	1			1	1	72	126	71
2114	2	153730	38	0	2022-02-28	75.9	162	6.5	1			1	1	72	142	97
4498	2	215980	63	0	2021-05-19	73.8	166	6.5	1			1	1	72	162	91
733	1	118182	43	1	2014-06-29	95	185	6.49	1			1	1	72	120	70
2699	1	170099	36	0	2014-02-21	50	166	6.49	1	5.30	0	1	1	72	100	65
3798	2	198020	66	1	2021-06-18	70.6	166	6.49	1			1	1	72	140	79
4302	2	211540	67	1	2021-07-19	83	185	6.49	1			1	1	64	166	81
2906	2	175905	65	0	2021-05-21	66.9	163	6.48	1			1	1	72	146	74
4645	1	219924	50	1	2015-03-09	60	166	6.48	1	5.60	0	1	1	72	125	80
2381	1	160305	75	0	2014-06-15	56	151	6.47	1			1	1	68	130	70
4371	1	213310	51	1	2015-10-10	80	169	6.47	1			1	1	72	130	85
1667	1	141078	76	0	2014-07-27	55	153	6.46	1			1	1	72	170	60
1942	2	148698	57	0	2021-07-25	54.5	155	6.46	1			1	1	72	158	79
2458	2	162440	87	1	2021-06-21	57	166	6.45	1			1	1	60	167	86
2704	2	170293	60	1	2021-05-18	83.5	174	6.45	1			1	1	72	189	103
2960	2	177358	50	1	2021-05-19	87.4	167	6.44	1			1	1	72	110	73
3129	1	181528	45	1	2015-03-16	76	171	6.43	1	5.20	0	1	1	72	130	90
3946	2	201646	82	0	2021-07-10	59.4	158	6.43	1			1	1	72	160	72
4027	1	204202	52	0	2014-04-29			6.43	1			1	1	72	155	100
4275	1	211026	51	0	2014-06-18	69	162	6.43	1			1	1	68	120	80
17	1	100470	50	1	2015-02-25	73	168	6.42	1			1	1	72	110	80
2014	2	150550	32	0	2021-06-27	64.5	173	6.42	1			1	1	72	116	74
4031	1	204304	81	0	2014-06-15	57	156	6.42	1			1	1	72	160	60
239	1	106220	35	0	2014-08-04	54	157	6.41	1			1	1	72	100	70
3945	1	201646	74	0	2014-06-22	63	156	6.41	1			1	1	72	120	70
166	2	104212	37	1	2022-02-28	103.7	176	6.4	1			1	1	72	158	93
232	2	106129	29	0	2022-02-28	90.7	168	6.4	1			1	1	72	110	77
672	2	116496	51	0	2021-12-03	68.8	161	6.4	1	5.6	0	1	1	72	111	66
874	2	121451	54	0	2021-05-20	64.7	158	6.4	1			1	1	72	150	91
2108	2	153599	61	0	2021-11-12	74	159	6.4	1			1	1	72	168	98
3432	2	189010	52	0	2021-12-06	50.9	163	6.4	1	5.2	0	1	1	72	120	74
3874	2	199660	56	1	2022-02-25	59.9	170	6.4	1	5.5	0	1	1	90	171	78
1240	2	131069	63	0	2021-07-25	55.8	159	6.39	1			1	1	96	129	81
4713	1	98330	33	0	2015-09-23	52	162	6.39	1			1	1	120	120	80
3302	2	185368	69	1	2021-07-08	66.8	170	6.38	1			1	1	56	137	70
790	2	119417	47	0	2021-03-19	69.9	163	6.37	1	5.3	0	1	1	72	127	90
4557	1	217646	58	1	2014-10-15	68	177	6.37	1			1	1	72	150	90
1473	1	136220	59	0	2014-06-23	73	162	6.36	1			1	1	72	120	70
1844	2	146461	53	0	2021-05-25	59.6	160	6.36	1			1	1	72	170	82
2378	2	160258	54	1	2021-05-19	84.2	177	6.36	1			1	1	72	139	91
2422	2	161643	69	1	2021-06-01	73.8	175	6.36	1			1	1	72	144	73
3439	1	189107	36	1	2015-10-19	64	173	6.36	1			1	1	96	120	80
4476	2	215420	64	0	2021-06-16	62.8	163	6.36	1			1	1	72	160	84
215	1	105684	76	0	2014-06-15	68	158	6.35	1			1	1	72	160	70
1226	2	130663	85	1	2021-06-22	70.9	171	6.35	1			1	1	80	143	68
3226	2	183687	86	1	2021-06-18	73.8	175	6.34	1			1	1	64	146	54
4624	2	219259	65	1	2021-06-15	73.9	169	6.34	1			1	1	96	200	95
187	1	104658	53	1	2014-01-03	74	172	6.33	1	4.80	0	1	1	110	155	95
2543	1	164483	61	1	2015-05-30	77	180	6.33	1			1	1		130	80
3870	2	199570	67	0	2021-06-17	57.9	159	6.33	1			1	1	72	128	73
212	2	105424	68	0	2021-06-21	68.6	156	6.32	1			1	1	96	177	88
450	2	111621	65	0	2021-07-11	67.4	161	6.32	1			1	1	72	158	82
721	1	117790	54	1	2015-02-09	63	167	6.32	1	5.40	0	1	1	72	130	85
2675	1	169186	61	1	2015-04-21	66	169	6.32	1	5.40	0	1	1	72	130	90
4429	1	214421	45	0	2014-02-24	67	168	6.32	1	5.60	0	1	1	72	120	60
293	1	107643	60	0	2014-06-17	66	154	6.31	1			1	1	72	135	90
804	2	119754	80	0	2021-07-03	39.6	141	6.31	1			1	1	60	175	100
3521	1	191109	32	0	2015-02-06	45	160	6.31	1	5.10	0	1	1	72	110	70
3771	1	197518	33	1	2015-09-22	79	175	6.31	1			1	1	72	110	80
142	2	103786	31	0	2022-01-24	65.7	161	6.3	1			1	1	72	126	79
896	2	121872	36	0	2021-12-14	54.2	167	6.3	1			1	1	80	112	79
1096	2	127471	40	0	2022-02-16	53.9	158	6.3	1			1	1	72	126	70
1174	2	129141	48	0	2022-02-10	59.4	152	6.3	1	5.6	0	1	1	72	135	89
1724	2	142885	81	1	2021-12-01	76.7	171	6.3	1	5.6	0	1	1	110	161	102
2900	2	175636	58	1	2021-10-19	81.7	174	6.3	1			1	1	72	134	89
2936	2	176973	75	0	2021-05-19	77.9	154	6.3	1			1	1	72	146	73
3254	2	184344	51	0	2022-02-28	67.4	164	6.3	1	5.5	0	1	1	72	132	75
3994	2	203175	41	1	2022-01-17	82.2	168	6.3	1	5.6	0	1	1	72	130	91
1547	1	137842	45	0	2014-05-21	55	163	6.29	1			1	1	72	95	60
2377	1	160258	45	1	2014-07-30	82	177	6.29	1			1	1	72	110	85
1081	1	127224	62	0	2014-07-13	51	163	6.28	1			1	1	100	140	80
2193	1	155554	28	0	2014-09-04	59	171	6.28	1			1	1	72	120	70
1643	1	140513	32	0	2014-03-26	66	161	6.27	1			1	1	72	140	100
3330	2	186313	65	0	2021-06-18	57.3	153	6.27	1			1	1	70	110	64
736	2	118237	68	0	2021-07-03	58.6	155	6.26	1			1	1	72	156	86
1104	2	127692	60	0	2021-06-25	56.7	157	6.26	1			1	1	72	131	74
1291	1	132042	45	0	2014-12-23	58	157	6.26	1	5.30	0	1	1	72	110	70
1575	1	138523	43	1	2014-01-10	82	172	6.26	1	5.30	0	1	1	100	130	95
2630	2	167572	64	1	2021-06-24	89.1	182	6.26	1			1	1	90	130	71
3141	1	181715	41	0	2014-07-06			6.26	1			1	1	92	135	85
3767	1	197446	71	1	2014-06-29	70	175	6.26	1			1	1	72	135	80
3832	2	198942	68	0	2021-07-03	63.8	158	6.26	1			1	1	72	158	75
4382	2	213552	84	0	2021-07-17	42.8	147	6.26	1			1	1	72	114	55
3062	2	179651	79	1	2021-05-26	77	174	6.25	1			1	1	72	111	68
266	2	106721	58	0	2021-05-18	67.3	156	6.24	1			1	1	72	152	82
786	2	119347	72	1	2021-07-03	74.3	176	6.24	1			1	1		126	75
974	2	124440	66	0	2021-06-16	67.2	161	6.24	1			1	1	76	169	86
1870	2	147156	66	0	2021-05-17	71.7	159	6.24	1			1	1	72	131	74
4020	2	203946	59	0	2021-06-21	54.5	158	6.24	1			1	1	72	134	86
4140	2	207041	66	1	2021-05-17	87.9	175	6.24	1			1	1	72	129	79
4164	2	208021	70	1	2021-06-16	101.4	175	6.24	1			1	1	72	146	86
1594	2	139144	76	1	2021-07-04	59.8	158	6.23	1			1	1	72	174	94
2206	2	156055	44	0	2021-01-22	71	166	6.23	1	5.6	0	1	1	72	138	88
2401	1	160873	66	0	2014-06-21	61	157	6.23	1			1	1	72	140	80
3329	1	186313	57	0	2014-06-17	62	154	6.23	1			1	1	72	100	60
3435	1	189097	46	1	2015-02-13	84	169	6.23	1	5.20	0	1	1	72	130	90
2096	2	153197	55	0	2021-06-15	57	168	6.22	1			1	1	72	112	70
3152	2	181932	63	0	2021-05-17	56.1	158	6.22	1			1	1	72	158	89
3321	1	186054	59	1	2015-02-02	73	166	6.21	1	5.60	0	1	1	72	130	90
164	2	104209	63	1	2021-11-12	66.3	166	6.2	1	5.4	0	1	1	72	163	83
290	2	107529	36	0	2022-02-16	56.6	153	6.2	1			1	1	72	144	87
1124	2	128235	53	1	2022-01-18	72.5	171	6.2	1	5	0	1	1	72	123	86
1744	2	143582	38	1	2022-01-11	77.9	174	6.2	1	5.5	0	1	1	72	121	72
1878	2	147506	48	0	2021-12-08	63.4	160	6.2	1	5.4	0	1	1	72	133	80
2058	2	152151	48	0	2021-10-12	56.1	159	6.2	1	4.9	0	1	1	72	125	77
2308	2	158305	39	0	2022-01-25	81.3	165	6.2	1			1	1	80	141	88
2470	2	162676	30	0	2021-12-16	67.9	170	6.2	1			1	1	72	122	76
3144	2	181846	41	0	2021-10-19	59.8	160	6.2	1			1	1	NA	NA	NA
3214	2	183463	38	1	2021-10-14	69.3	173	6.2	1	5.4	0	1	1	72	112	74
3306	2	185697	35	1	2022-01-27	101.8	183	6.2	1			1	1	80	140	87
3444	2	189272	36	0	2022-02-09	79.6	169	6.2	1			1	1	72	134	93
3448	2	189394	51	1	2022-12-26	77	165	6.2	1	5.6	0	1	1	72	131	84
3772	2	197518	41	1	2022-10-26	80.2	177	6.2	1	5.6	0	1	1	NA	121	80
3952	2	201783	73	0	2021-05-19	50.9	153	6.2	1			1	1	72	168	87
4566	2	217857	33	0	2021-12-09	57.6	160	6.2	1			1	1	72	125	67
128	2	103445	67	1	2021-05-25	82.6	171	6.19	1			1	1	84	138	71
525	1	113168	57	1	2014-05-05	63	169	6.19	1			1	1	72	120	80
731	1	118137	57	0	2014-05-05	63	164	6.19	1			1	1	96	135	85
915	1	122327	30	0	2014-12-31	56	159	6.19	1	5.30	0	1	1	88	110	70
955	1	123911	58	1	2014-05-14	70	171	6.19	1			1	1	72	125	80
1147	1	128706	63	1	2014-07-26	56	160	6.19	1			1	1	72	130	80
3842	2	199164	69	0	2021-05-19	67.9	148	6.19	1			1	1	72	159	92
1827	1	145891	35	1	2015-02-06	77	170	6.18	1			1	1	72	120	80
2120	2	153979	67	0	2021-06-22	48.5	158	6.18	1			1	1	72	149	82
4066	2	205001	47	1	2021-03-22	67.9	173	6.18	1	5.6	0	1	1	62	141	89
979	1	124678	62	1	2014-07-27	80	175	6.17	1			1	1	72	140	100
1015	1	125508	56	1	2014-06-20	87	175	6.17	1	5.60	0	1	1	72	120	85
3973	1	202551	63	1	2015-12-16	57	172	6.17	1	5.60	0	1	1	72	130	80
4487	1	215731	88	0	2014-07-12	64	144	6.17	1			1	1	72	120	80
1712	2	142404	69	0	2021-07-18	78.1	165	6.16	1			1	1	72	133	73
1969	1	149388	59	0	2014-04-28	63	162	6.16	1			1	1		100	70
2958	2	177325	67	0	2021-06-15	68.6	165	6.16	1			1	1	72	125	79
4252	2	210312	68	1	2021-05-21	85.8	161	6.16	1			1	1	72	134	80
1833	1	146089	52	1	2014-06-16	80	169	6.15	1			1	1	72	125	85
2838	2	174097	65	1	2021-05-27	83.7	170	6.15	1			1	1	72	161	96
3867	1	199539	52	0	2015-03-06			6.15	1	5.60	0	1	1
778	2	119219	65	1	2021-06-18	85.3	172	6.14	1			1	1	70	164	96
3578	2	192319	56	0	2021-05-17	64.8	157	6.14	1			1	1	72	140	92
706	2	117425	73	1	2021-05-26	66.9	158	6.13	1			1	1	72	132	76
1244	2	131162	87	0	2021-06-15	69.3	157	6.13	1			1	1	NA	200	100
1521	1	137191	42	0	2014-08-13	75	157	6.13	1			1	1	72	110	90
1722	2	142881	67	0	2021-07-10	70.1	161	6.13	1			1	1	72	143	76
4338	2	212384	89	1	2021-04-19	67.6	164	6.13	1	5.4	0	1	1	72	170	60
4567	1	218138	51	1	2014-12-19	84	178	6.13	1			1	1	72	140	95
2554	2	164659	68	0	2021-05-19	49.4	153	6.12	1			1	1	72	122	69
2637	1	168019	53	1	2015-04-26	76	169	6.12	1	5.50	0	1	1	72	140	90
3301	1	185368	61	1	2014-07-15	64	172	6.11	1			1	1	60	110	70
3499	1	190574	56	1	2014-04-29	65	169	6.11	1			1	1	84	120	80
901	1	122064	55	1	2014-01-27	81	183	6.10	1			1	1	72	130	80
1581	1	138603	53	1	2015-10-19	77	171	6.10	1			1	1	72	135	85
3447	1	189394	43	1	2015-02-09	78	166	6.10	1	5.00	0	1	1	72	130	85
3569	1	192132	60	1	2014-05-29	55	166	6.10	1			1	1	72	115	70
3939	1	201522	57	0	2015-05-16	57	162	6.10	1			1	1	72	130	70
54	2	101352	48	0	2021-10-14	43.4	154	6.1	1	5.5	0	1	1	72	125	76
96	2	102588	36	1	2022-08-01	101.4	193	6.1	1	5.3	0	1	1	72	123	87
524	2	113115	51	1	2022-01-20	87.2	184	6.1	1	5.4	0	1	1	72	137	82
1238	2	130910	55	0	2021-06-16	59.3	154	6.1	1			1	1	72	152	85
1356	2	133317	43	0	2022-01-29	51.6	154	6.1	1	5.3	0	1	1	72	113	71
1914	2	147924	40	1	2022-01-14	73.2	174	6.1	1	5.5	0	1	1	72	104	61
2574	2	165483	66	0	2021-06-17	74	161	6.1	1			1	1	72	131	84
2658	2	168653	69	1	2022-04-16	70.7	163	6.1	1	5.4	0	1	1	NA	166	93
2662	2	168803	43	1	2021-09-26	64.5	173	6.1	1			1	1	72	123	72
2692	2	169730	39	0	2022-02-24	62.4	163	6.1	1			1	1	72	113	75
2846	2	174230	57	1	2021-12-03	70.6	168	6.1	1	5.6	0	1	1	72	115	73
3114	2	181009	36	1	2022-04-13	76.6	172	6.1	1	5.6	0	1	1	72	112	75
3712	2	196146	33	1	2021-09-17	81.3	176	6.1	1	5	0	1	1	72	114	73
3744	2	197170	36	1	2022-01-25	82.2	170	6.1	1	5.6	0	1	1	72	114	70
4096	2	205707	35	0	2021-12-20	47.5	159	6.1	1			1	1	72	100	64
4536	2	217197	49	1	2022-11-21	70.2	174	6.1	1	5.3	0	1	1	72	119	73
4606	2	218869	39	0	2021-12-29	75.3	168	6.1	1			1	1	72	143	94
3494	2	190477	94	1	2021-04-20	70.5	171	6.07	0	5.8	1	1	1	96	156	75
1874	2	147261	56	1	2021-07-08	NA	NA	6.06	0	5.8	1	1	1	NA	NA	NA
3271	1	184731	52	1	2014-05-30	70	172	6.06	0	5.90	1	1	1	72	120	80
3991	1	203172	50	0	2015-01-15	59	160	6.06	0	6.20	1	1	1	72	140	90
4681	1	220964	32	0	2015-02-13	66	157	6.06	0	5.80	1	1	1	72	100	70
1600	2	139267	41	1	2021-06-20	77.9	172	6.05	0	5.7	1	1	1	64	123	68
487	1	112380	46	0	2015-02-04	70	155	6.04	0	6.00	1	1	1	96	120	90
2110	2	153638	66	1	2021-04-12	59.6	161	6.04	0	6	1	1	1	72	140	90
2219	1	156366	49	0	2014-01-30	62	163	6.03	0	5.70	1	1	1	72	100	70
3355	1	186929	39	0	2015-02-25	84	169	6.03	0	5.70	1	1	1	72	110	80
326	2	108441	58	1	2021-04-15	100.6	180	6.01	0	5.8	1	1	1	NA	NA	NA
2793	1	172556	56	1	2014-02-25	80	174	6.01	0	6.00	1	1	1	68	100	65
246	2	106276	83	1	2021-11-12	56.2	172	6	0	5.8	1	1	1	90	143	63
332	2	108653	59	1	2022-01-04	65	174	6	0	5.8	1	1	1	72	104	68
378	2	110075	54	0	2022-01-05	61.6	157	6	0	5.7	1	1	1	NA	120	73
470	2	111917	38	1	2022-01-12	92.8	168	6	0	5.7	1	1	1	72	127	81
1690	2	141759	61	1	2022-02-28	67.4	169	6	0	6.4	1	1	1	72	135	80
1834	2	146089	61	1	2021-11-16	77.1	170	6	0	5.7	1	1	1	72	153	98
2112	2	153692	50	1	2021-11-16	72	173	6	0	6	1	1	1	72	123	81
2208	2	156084	70	0	2022-04-17	59.3	162	6	0	5.7	1	1	1	72	147	72
2682	2	169523	45	1	2022-02-28	83	170	6	0	5.8	1	1	1	72	124	83
2706	2	170314	33	0	2022-08-02	67.5	167	6	0	5.7	1	1	1	72	118	68
3004	2	178412	59	0	2022-10-31	59	158	6	0	6.3	1	1	1	72	150	86
3304	2	185638	71	0	2021-09-10	62.3	156	6	0	5.9	1	1	1	72	143	80
4004	2	203558	69	0	2022-07-27	53.9	155	6	0	5.7	1	1	1	72	163	92
4326	2	212129	62	1	2022-10-25	103.3	170	6	0	6.1	1	1	1	72	160	85
4336	2	212375	63	0	2022-04-16	59	167	6	0	5.7	1	1	1	NA	144	88
4640	2	219714	46	0	2022-01-27	56.3	152	6	0	6.4	1	1	1	92	121	61
4666	2	220482	40	1	2022-01-21	96.9	175	6	0	6.1	1	1	1	72	122	82
4738	2	99079	64	0	2022-04-09	68.1	167	6	0	6.2	1	1	1	72	136	71
4770	2	99782	58	1	2021-12-15	71.9	174	6	0	6.1	1	1	1	72	126	77
3493	1	190477	85	1	2014-03-11	69	172	5.99	0	5.80	1	1	1	88	125	60
4092	2	205504	59	1	2021-01-11	70	171	5.99	0	5.8	1	1	1	68	126	72
1655	1	140681	53	0	2014-02-18	55	158	5.98	0	6.40	1	1	1	72	120	80
2447	1	162216	45	1	2015-01-23	71	157	5.98	0	5.70	1	1	1	72	120	80
38	2	100916	53	1	2021-01-29	84.7	169	5.96	0	5.7	1	1	1	72	127	74
661	1	116239	42	1	2015-04-19	77	164	5.96	0	5.80	1	1	1	72	125	80
1605	1	139461	43	0	2014-02-14	55	151	5.96	0	5.90	1	1	1	72	90	60
2102	2	153484	57	1	2021-04-29	63.6	174	5.96	0	5.7	1	1	1	96	127	79
2155	1	155081	47	0	2014-01-13	63	161	5.95	0	5.70	1	1	1	72	140	80
2647	1	168272	57	1	2014-06-20	68	162	5.90	0	5.80	1	1	1	72	135	90
318	2	108244	58	1	2021-12-06	91.7	176	5.9	0	5.7	1	1	1	72	120	70
376	2	110072	41	0	2022-02-23	78.6	164	5.9	0	5.7	1	1	1	NA	NA	NA
456	2	111815	56	0	2021-10-14	59.6	162	5.9	0	5.7	1	1	1	72	112	66
840	2	120643	47	1	2022-02-25	71.8	174	5.9	0	5.7	1	1	1	72	123	74
856	2	121148	79	0	2021-09-09	55.4	158	5.9	0	6.1	1	1	1	72	157	74
860	2	121225	42	0	2021-12-23	61.6	154	5.9	0	5.8	1	1	1	72	117	78
886	2	121609	68	1	2022-07-30	83.2	176	5.9	0	6.1	1	1	1	72	157	83
912	2	122268	55	0	2022-01-21	46	153	5.9	0	5.7	1	1	1	72	105	65
1136	2	128512	45	1	2022-01-06	92	174	5.9	0	6.3	1	1	1	72	155	108
1606	2	139461	52	0	2021-12-08	52.9	150	5.9	0	6.1	1	1	1	72	107	68
1772	2	144624	67	0	2022-04-09	NA	NA	5.9	0	6	1	1	1	72	136	84
1802	2	145181	49	0	2022-04-13	54.4	154	5.9	0	5.8	1	1	1	84	106	63
2078	2	152718	73	0	2022-09-17	67.9	151	5.9	0	5.8	1	1	1	72	169	99
2098	2	153336	53	0	2021-12-21	58.9	163	5.9	0	5.9	1	1	1	72	117	75
2294	2	158168	45	0	2022-02-11	58.9	159	5.9	0	5.7	1	1	1	72	124	68
2498	2	163460	53	0	2022-01-19	57.7	168	5.9	0	6	1	1	1	72	134	83
3316	2	185885	57	0	2022-07-24	57.1	161	5.9	0	6.3	1	1	1	72	159	75
3354	2	186898	38	1	2022-08-17	99.3	181	5.9	0	5.9	1	1	1	NA	NA	NA
3534	2	191394	71	0	2021-04-20	58.9	160	5.9	0	6	1	1	1	100	176	74
3834	2	198982	54	1	2021-12-10	63.4	168	5.9	0	5.8	1	1	1	72	127	79
3862	2	199394	53	0	2021-11-29	72.6	163	5.9	0	6.3	1	1	1	NA	128	67
4306	2	211599	43	1	2021-12-27	74.2	172	5.9	0	5.9	1	1	1	72	135	96
4736	2	99056	53	0	2021-12-06	63.2	163	5.9	0	6.3	1	1	1	72	127	77
317	1	108244	49	1	2014-12-31	94	175	5.89	0	5.70	1	1	1	72	130	80
1461	1	135664	71	0	2014-10-21	70	162	5.89	0	5.90	1	1	1	72	150	85
4459	1	215034	67	1	2014-05-29	79	163	5.89	0	5.90	1	1	1	72	140	80
4581	1	218469	63	1	2014-05-29	77	179	5.89	0	5.70	1	1	1	72	130	100
531	1	113371	57	1	2014-06-23	80	173	5.87	0	6.20	1	1	1	72	145	90
1280	2	131736	86	1	2021-04-26	73.2	178	5.87	0	6.2	1	1	1	72	154	60
2739	1	170984	50	1	2014-01-30	83	181	5.85	0	5.80	1	1	1		130	85
3037	1	179184	56	0	2014-09-25	45	152	5.85	0	6.10	1	1	1	72	120	70
902	2	122064	63	1	2021-07-16	86.4	182	5.84	0	5.9	1	1	1	68	132	75
2061	1	152207	52	1	2014-10-23	75	174	5.84	0	5.70	1	1	1	72	135	85
4425	1	214298	32	0	2015-09-21			5.84	0	5.90	1	1	1	72	110	75
4657	1	220205	40	0	2014-02-21	61	159	5.84	0	5.70	1	1	1	72	105	70
644	2	115507	57	0	2021-06-20	67.1	160	5.83	0	6	1	1	1	68	113	74
1225	1	130663	77	1	2014-05-29	69	153	5.82	0	6.00	1	1	1	72	120	80
4471	1	215407	52	0	2015-01-05	60	160	5.82	0	5.70	1	1	1	72	100	60
987	1	124882	37	0	2014-01-30	60	161	5.81	0	5.70	1	1	1	64	120	60
74	2	102066	54	0	2022-02-10	71.9	166	5.8	0	6	1	1	1	72	130	70
132	2	103546	49	0	2021-12-28	NA	NA	5.8	0	5.9	1	1	1	NA	NA	NA
134	2	103620	51	1	2022-09-26	94.2	184	5.8	0	6	1	1	1	64	135	84
206	2	105312	48	0	2021-12-03	61.6	162	5.8	0	5.9	1	1	1	72	147	90
402	2	110685	36	1	2022-09-08	115.6	190	5.8	0	5.8	1	1	1	72	138	89
554	2	113761	41	1	2022-03-01	79.7	171	5.8	0	5.8	1	1	1	72	143	90
574	2	114069	34	0	2021-09-08	58.9	172	5.8	0	5.7	1	1	1	72	114	70
982	2	124703	55	0	2021-12-24	56	160	5.8	0	6	1	1	1	72	127	81
1228	2	130674	62	0	2022-07-16	58.3	161	5.8	0	6	1	1	1	72	126	89
1250	2	131245	48	1	2022-01-11	62	158	5.8	0	5.9	1	1	1	68	146	104
1448	2	135434	67	1	2022-07-31	84.2	176	5.8	0	6	1	1	1	72	132	87
1484	2	136352	74	1	2021-09-13	61.4	162	5.8	0	5.9	1	1	1	72	121	73
1586	2	138942	51	1	2022-02-15	85.4	185	5.8	0	5.8	1	1	1	72	131	84
1646	2	140535	47	0	2021-12-22	59.3	162	5.8	0	6.1	1	1	1	72	114	66
1828	2	145891	42	1	2022-02-23	80.3	170	5.8	0	6	1	1	1	72	120	81
1830	2	145962	59	0	2021-12-07	68.3	165	5.8	0	5.8	1	1	1	72	144	89
1906	2	147770	57	0	2021-12-07	56.7	160	5.8	0	6.2	1	1	1	72	126	85
1940	2	148661	42	0	2022-02-09	59	163	5.8	0	5.9	1	1	1	NA	97	59
2130	2	154198	54	0	2021-12-21	49.6	162	5.8	0	6.3	1	1	1	72	137	77
2390	2	160562	68	1	2021-09-09	66.6	168	5.8	0	5.8	1	1	1	60	146	71
2552	2	164633	41	1	2022-01-11	76.6	180	5.8	0	5.7	1	1	1	72	116	79
2610	2	166948	60	0	2022-07-23	63.5	168	5.8	0	5.7	1	1	1	60	144	88
2844	2	174180	53	0	2022-01-11	60.4	168	5.8	0	6	1	1	1	72	116	69
2874	2	174887	46	0	2022-02-23	51.4	148	5.8	0	5.7	1	1	1	72	132	77
2894	2	175545	64	1	2022-07-24	68	171	5.8	0	5.7	1	1	1	92	130	76
3928	2	201118	70	0	2021-09-13	63	153	5.8	0	6.1	1	1	1	72	124	70
4088	2	205365	60	1	2022-01-12	75.9	173	5.8	0	6.1	1	1	1	72	148	87
4138	2	206996	54	0	2022-02-28	64.1	169	5.8	0	5.7	1	1	1	72	109	60
1905	1	147770	48	0	2014-02-24	56	162	5.79	0	5.80	1	1	1	72	125	80
3081	1	180202	33	0	2015-01-16	72	160	5.79	0	5.70	1	1	1	72	120	80
4431	1	214463	51	0	2014-02-21	50	156	5.79	0	5.70	1	1	1	72	100	60
79	1	102162	36	0	2015-01-15	74	156	5.78	0	6.00	1	1	1	72	100	70
1603	1	139396	57	1	2014-06-20	104	171	5.77	0	5.70	1	1	1	72	120	80
4071	1	205077	64	1	2015-02-09			5.77	0	5.70	1	1	1
497	1	112556	55	0	2014-12-25	68	174	5.76	0	5.90	1	1	1	72	130	95
4485	1	215719	38	1	2014-03-14	103	176	5.75	0	6.20	1	1	1	72	100	65
4571	1	218150	51	0	2014-06-19	56	161	5.75	0	5.80	1	1	1	72	100	60
3003	1	178412	51	0	2015-12-17	56	157	5.74	0	5.70	1	1	1	72	150	100
3477	1	190298	35	1	2015-04-19	79	163	5.74	0	6.10	1	1	1	72	125	80
671	1	116496	42	0	2014-01-10	60	160	5.72	0	5.70	1	1	1	72	100	70
2275	1	157706	41	1	2015-02-02	81	171	5.72	0	5.70	1	1	1	84	110	70
2545	1	164484	60	1	2014-05-30	67	170	5.72	0	5.70	1	1	1	72	120	70
3127	1	181525	63	1	2015-01-07	69	161	5.70	0	5.90	1	1	1	72	120	85
26	2	100573	65	1	2022-07-24	76.6	174	5.7	0	5.7	1	1	1	60	147	100
34	2	100813	69	0	2022-08-29			5.7	0	5.9	1	1	1		141	85
66	2	101734	49	0	2021-12-22	58.9	157	5.7	0	5.7	1	1	1	72	130	76
102	2	102864	75	0	2022-09-05	69.8	161	5.7	0	6	1	1	1	72	153	72
258	2	106465	44	0	2021-12-23	67.4	166	5.7	0	6	1	1	1	72	103	74
322	2	108271	60	1	2021-12-21	76.1	175	5.7	0	5.8	1	1	1	72	147	88
352	2	109377	58	1	2022-02-23	76.6	169	5.7	0	6	1	1	1	72	170	80
440	2	111495	63	1	2022-07-16	71.8	176	5.7	0	6	1	1	1	72	110	54
1230	2	130686	49	0	2021-12-27	51.4	163	5.7	0	5.8	1	1	1	72	123	76
1292	2	132042	53	0	2021-12-21	59.8	158	5.7	0	6.1	1	1	1	72	112	60
1344	2	132934	53	1	2021-12-11	82.6	175	5.7	0	5.9	1	1	1	72	125	80
1682	2	141493	46	0	2021-12-28	65.2	164	5.7	0	5.8	1	1	1	72	122	73
1768	2	144403	54	0	2022-09-01	59.6	169	5.7	0	5.8	1	1	1	70	110	66
1778	2	144767	52	0	2021-12-27	50.5	155	5.7	0	6.2	1	1	1	72	112	69
2570	2	165464	59	1	2021-12-20	70.2	161	5.7	0	5.9	1	1	1	72	118	66
3048	2	179475	41	1	2022-02-11	74.8	175	5.7	0	5.7	1	1	1	72	113	63
3348	2	186688	40	1	2022-01-06	72.6	174	5.7	0	6	1	1	1	72	104	66
3362	2	187244	45	0	2022-12-28	80.8	169	5.7	0	6.1	1	1	1	72	137	84
3456	2	189732	48	1	2021-09-18	76.1	178	5.7	0	5.8	1	1	1	72	134	81
4022	2	204017	55	0	2021-12-07	55.4	165	5.7	0	5.9	1	1	1	72	113	64
4072	2	205077	71	1	2022-06-30	77.9	174	5.7	0	6.2	1	1	1	64	151	84
4658	2	220205	49	0	2021-12-16	62.3	159	5.7	0	6.2	1	1	1	64	92	61
4748	2	99362	37	1	2022-01-07	80.3	175	5.7	0	5.7	1	1	1	72	131	76
777	1	119219	56	1	2014-06-12	83	172	5.69	0	6.00	1	1	1		140	85
3769	1	197485	54	0	2015-01-08	70	160	5.68	0	5.80	1	1	1	72	120	70
4579	1	218380	32	1	2014-12-24	98	181	5.68	0	5.90	1	1	1	72	140	100
2156	2	155081	56	0	2021-04-19	66.8	162	5.67	0	5.8	1	1	1	72	161	103
3821	1	198685	40	1	2014-02-26	90	168	5.67	0	6.10	1	1	1	72	140	80
1235	1	130888	43	1	2015-03-18			5.65	0	5.90	1	1	1		130	100
1627	1	140142	40	0	2014-01-06	53	156	5.65	0	5.80	1	1	1	72	100	70
620	2	115077	49	0	2021-02-07	63.1	156	5.64	0	5.8	1	1	1	76	144	85
1945	1	148733	22	0	2015-12-24	50	160	5.64	0	5.70	1	1	1	110	120	85
4641	1	219834	50	1	2014-04-09			5.64	0	5.80	1	1	1		110	55
3162	2	182107	86	0	2021-06-26	66.6	159	5.63	0	6.2	1	1	1	88	134	101
995	1	125014	61	0	2014-06-03	60	164	5.62	0	6.00	1	1	1	72	120	70
3833	1	198982	44	1	2014-01-20	66	167	5.60	0	5.80	1	1	1	72	120	80
100	2	102679	50	0	2022-11-01	54.3	160	5.6	0	6	1	1	1	112	128	86
158	2	104085	51	0	2021-11-10	73.7	170	5.6	0	5.8	1	1	1	72	142	90
448	2	111614	49	1	2022-02-24	70	175	5.6	0	5.7	1	1	1	72	140	80
1142	2	128617	46	1	2022-01-04	59.8	169	5.6	0	6.1	1	1	1	72	109	67
1158	2	128818	56	0	2021-12-27	75.4	159	5.6	0	5.7	1	1	1	72	119	67
1398	2	134113	68	0	2022-07-24	83.2	159	5.6	0	5.9	1	1	1	64	137	92
1480	2	136259	30	1	2022-03-18	75.1	172	5.6	0	5.9	1	1	1	72	149	94
1564	2	138302	60	0	2021-12-28	59.6	158	5.6	0	5.9	1	1	1	NA	129	74
1628	2	140142	49	0	2021-11-29	50	156	5.6	0	6.4	1	1	1	72	126	83
1988	2	149912	41	1	2022-02-28	99.9	178	5.6	0	5.7	1	1	1	88	160	106
2024	2	150987	61	1	2022-10-31	92.3	176	5.6	0	6.1	1	1	1	76	140	84
2088	2	152977	58	0	2022-01-29	53.3	154	5.6	0	5.7	1	1	1	72	117	77
2300	2	158272	49	0	2021-12-30	56	157	5.6	0	5.7	1	1	1	72	129	76
2354	2	159417	68	0	2021-10-12	66	160	5.6	0	6.1	1	1	1	72	148	84
2474	2	162771	42	0	2022-01-04	64.4	164	5.6	0	6	1	1	1	72	126	73
2502	2	163525	52	0	2021-12-07	57.7	165	5.6	0	5.8	1	1	1	72	135	79
2620	2	167245	53	0	2021-11-30	63.1	164	5.6	0	5.7	1	1	1	72	126	77
2780	2	172184	40	0	2022-12-20	62	166	5.6	0	6.3	1	1	1	72	116	73
2866	2	174670	61	0	2022-07-23	63.2	161	5.6	0	5.8	1	1	1	NA	129	77
2980	2	177572	38	0	2022-10-31	59.8	160	5.6	0	5.8	1	1	1	72	114	73
3000	2	178368	41	0	2022-02-16	57.4	147	5.6	0	5.7	1	1	1	72	146	70
3084	2	180323	58	0	2021-11-04	61.3	166	5.6	0	6.2	1	1	1	72	122	66
3164	2	182113	58	1	2021-11-29	74.2	165	5.6	0	5.8	1	1	1	72	143	87
3460	2	189911	61	0	2022-04-08	67.2	163	5.6	0	5.9	1	1	1	72	124	83
3528	2	191315	39	1	2021-11-23	NA	NA	5.6	0	5.8	1	1	1	NA	NA	NA
3558	2	191708	56	0	2022-04-16	61.2	171	5.6	0	6	1	1	1	72	161	93
3576	2	192309	53	0	2022-01-29	NA	NA	5.6	0	5.8	1	1	1	NA	118	71
3706	2	196087	45	1	2022-01-18	80.4	174	5.6	0	5.8	1	1	1	72	123	68
3750	2	197209	81	0	2022-07-28	64.9	161	5.6	0	6.4	1	1	1	72	166	66
4364	2	213210	63	0	2021-11-12	65.2	153	5.6	0	6.1	1	1	1	72	144	80
4574	2	218270	33	0	2022-10-31	82.9	168	5.6	0	6	1	1	1	72	143	98
4692	2	221160	38	0	2022-01-07	57.2	170	5.6	0	5.9	1	1	1	72	115	71
1703	1	142218	58	1	2014-10-14	82	179	5.59	0	6.10	1	1	1	72	140	90
2595	1	166627	41	0	2014-05-20	63	169	5.59	0	5.70	1	1	1	72	100	60
3192	2	182868	66	1	2021-06-03	63.2	165	5.59	0	5.8	1	1	1	64	158	91
1623	1	139976	27	0	2015-01-26	81	162	5.58	0	5.80	1	1	1	72	120	80
3905	1	200399	42	1	2015-01-21			5.58	0	5.70	1	1	1		130	85
2883	1	175365	49	0	2014-06-17	68	167	5.57	0	6.10	1	1	1	72	100	70
4324	2	212088	46	1	2021-05-18	84.2	177	5.57	0	6.3	1	1	1	84	135	79
511	1	112912	45	0	2014-01-23	70	162	5.55	0	5.80	1	1	1	72	130	80
1315	1	132544	46	0	2015-05-06	66	158	5.55	0	5.90	1	1	1		120	80
3971	1	202529	41	0	2014-02-28	58	152	5.55	0	6.00	1	1	1	72	100	60
4271	1	210937	60	1	2014-02-26	94	172	5.55	0	5.80	1	1	1	72	140	90
2585	1	166226	65	0	2015-04-18	63	159	5.54	0	6.20	1	1	1	72
3013	1	178686	72	0	2014-03-27	62	156	5.54	0	6.10	1	1	1	72	120	65
931	1	122823	44	0	2014-01-15	76	160	5.53	0	5.70	1	1	1	72	135	85
1933	1	148655	50	0	2014-01-28	0	000	5.53	0	5.80	1	1	1	72	100	60
289	1	107529	28	0	2015-02-27	63	153	5.51	0	5.70	1	1	1	100	120	80
1312	2	132500	85	1	2021-07-30	83.2	177	5.51	0	6.3	1	1	1	72	141	70
425	1	111380	63	1	2014-03-12	79	175	5.50	0	5.70	1	1	1	72	110	80
78	2	102136	40	0	2022-10-08	62.6	163	5.5	0	5.8	1	1	1	68	121	67
90	2	102427	57	0	2022-04-16	57.1	161	5.5	0	5.8	1	1	1	72	173	102
228	2	106083	48	1	2022-02-28	74.4	176	5.5	0	5.7	1	1	1	64	136	78
304	2	107892	41	0	2021-12-16	51.2	165	5.5	0	5.7	1	1	1	72	124	83
446	2	111559	55	1	2022-10-31	70.7	170	5.5	0	6	1	1	1	72	128	84
652	2	115820	50	0	2021-12-22	70	159	5.5	0	5.8	1	1	1	72	117	73
662	2	116239	49	1	2022-10-15	77	165	5.5	0	6.4	1	1	1	72	139	91
664	2	116251	61	0	2021-11-30	70	173	5.5	0	5.9	1	1	1	72	120	69
812	2	120038	53	0	2021-12-10	53.8	158	5.5	0	5.7	1	1	1	72	124	83
1794	2	145036	42	1	2022-01-24	77.4	181	5.5	0	5.8	1	1	1	72	138	72
1932	2	148653	54	0	2022-02-21	71.2	161	5.5	0	6	1	1	1	72	144	90
2046	2	152038	66	0	2022-04-16	69.9	165	5.5	0	5.8	1	1	1	72	133	75
2100	2	153480	42	0	2022-10-25	62.7	164	5.5	0	5.7	1	1	1	NA	NA	NA
2220	2	156366	58	0	2021-12-10	57.8	163	5.5	0	6	1	1	1	84	136	84
2238	2	156683	52	0	2022-07-24	69.2	166	5.5	0	5.9	1	1	1	72	127	80
2276	2	157706	50	1	2022-02-16	74.7	171	5.5	0	5.9	1	1	1	72	129	75
2356	2	159432	86	1	2022-07-28	68	169	5.5	0	6.4	1	1	1	72	160	90
2414	2	161474	57	0	2021-12-01	57.2	161	5.5	0	6.1	1	1	1	72	134	76
2428	2	161837	59	1	2022-01-18	90.3	169	5.5	0	5.8	1	1	1	72	144	90
2460	2	162443	54	0	2021-12-23	60.1	164	5.5	0	5.9	1	1	1	72	138	82
2520	2	163935	42	0	2021-12-23	48.8	155	5.5	0	5.7	1	1	1	72	82	61
2748	2	171082	47	1	2022-12-20	67.2	161	5.5	0	5.9	1	1	1	72	112	73
3068	2	179819	57	0	2022-07-23	57.6	158	5.5	0	6	1	1	1	72	133	84
3484	2	190362	79	0	2022-04-10	55.5	157	5.5	0	5.7	1	1	1	60	161	76
3530	2	191353	32	1	2022-08-05	71.6	176	5.5	0	5.7	1	1	1	60	104	58
3882	2	199802	54	0	2021-12-22	52.3	168	5.5	0	5.9	1	1	1	72	117	79
3906	2	200399	51	1	2022-02-15	71.2	166	5.5	0	5.9	1	1	1	64	126	64
4220	2	209664	54	0	2022-12-29	61.6	159	5.5	0	5.8	1	1	1	72	118	65
4426	2	214298	39	0	2022-10-20	69.4	164	5.5	0	6.2	1	1	1	70	126	67
4676	2	220894	53	1	2022-02-14	66.7	168	5.5	0	6	1	1	1	72	126	78
4774	2	99899	51	1	2021-11-17	83.7	175	5.5	0	6	1	1	1	72	137	92
751	1	118757	29	1	2015-01-23	98	175	5.48	0	5.70	1	1	1	72	120	80
1597	1	139219	30	0	2014-01-09	79	167	5.48	0	5.70	1	1	1	72	120	90
2129	1	154198	45	0	2014-02-12	51	162	5.48	0	5.70	1	1	1	72	120	80
4481	1	215614	57	1	2014-06-18	68	167	5.48	0	5.80	1	1	1	72	160	100
1805	1	145239	31	0	2014-02-07	61	166	5.47	0	5.70	1	1	1	72	110	70
4525	1	216763	31	0	2014-01-14	56	162	5.47	0	5.80	1	1	1	72	110	70
884	2	121598	45	1	2021-03-10	81.6	177	5.45	0	5.8	1	1	1	72	155	100
3621	1	193278	33	1	2015-12-10	77	170	5.45	0	5.80	1	1	1	72	120	70
2311	1	158365	39	0	2015-09-25	53	162	5.42	0	6.10	1	1	1	90	105	65
3033	1	179141	35	0	2014-02-24	75	166	5.42	0	5.70	1	1	1	84	130	80
3163	1	182113	49	1	2014-01-07	67	166	5.42	0	5.80	1	1	1	72	120	80
3191	1	182868	58	1	2014-05-26	73	166	5.41	0	5.80	1	1	1	72	120	80
3377	1	187850	65	1	2014-03-11	63	169	5.41	0	5.90	1	1	1	72	100	60
4735	1	99056	44	0	2014-01-02	62	164	5.41	0	5.70	1	1	1	72	120	80
1099	1	127575	43	0	2014-03-20	53	154	5.40	0	5.80	1	1	1	72	110	70
1323	1	132637	37	1	2014-12-25	107	174	5.40	0	6.00	1	1	1	72	130	100
2	2	100007	68	0	2022-08-30	67.4	156	5.4	0	5.8	1	1	1	72	129	81
280	2	107155	38	1	2022-09-29	81.9	172	5.4	0	6.3	1	1	1	80	154	91
386	2	110225	49	0	2021-12-03	55.2	153	5.4	0	5.7	1	1	1	72	119	70
610	2	114757	50	0	2021-11-10	71	159	5.4	0	5.9	1	1	1	72	152	92
744	2	118531	41	0	2022-12-29	NA	NA	5.4	0	5.9	1	1	1	72	137	74
952	2	123621	66	1	2021-04-23	62.8	164	5.4	0	5.7	1	1	1	72	154	67
986	2	124847	55	0	2021-11-30	92	173	5.4	0	6.1	1	1	1	72	157	84
1268	2	131578	44	0	2022-09-26	74.6	163	5.4	0	5.7	1	1	1	84	117	81
1304	2	132214	41	0	2022-02-21	76.5	158	5.4	0	5.8	1	1	1	72	139	86
1500	2	136854	54	1	2022-12-23	72.4	176	5.4	0	6.1	1	1	1	60	133	83
1584	2	138804	47	0	2021-09-08	67.6	168	5.4	0	5.7	1	1	1	72	147	84
1782	2	144848	57	1	2021-10-28	78.1	171	5.4	0	5.8	1	1	1	72	144	96
1872	2	147220	50	1	2022-12-29	77.4	167	5.4	0	5.7	1	1	1	76	128	86
1908	2	147793	55	1	2022-10-28	75.9	168	5.4	0	6	1	1	1	72	135	79
1960	2	149012	62	0	2022-04-09	67.7	175	5.4	0	5.7	1	1	1	72	126	80
2264	2	157260	46	0	2022-02-08	72.8	172	5.4	0	5.7	1	1	1	72	114	69
2362	2	159653	43	1	2021-12-03	51.6	167	5.4	0	5.7	1	1	1	72	150	70
2438	2	161937	42	0	2021-12-17	79.3	160	5.4	0	5.8	1	1	1	72	100	78
2448	2	162216	53	1	2022-01-12	69.6	157	5.4	0	6.4	1	1	1	72	124	87
2452	2	162335	36	1	2022-01-11	122.9	191	5.4	0	6	1	1	1	72	144	87
2480	2	163005	38	0	2022-08-15	57.7	158	5.4	0	5.7	1	1	1	70	105	71
2716	2	170596	46	1	2021-12-30	67.7	175	5.4	0	5.9	1	1	1	72	117	74
2776	2	172067	39	1	2022-01-21	77.9	172	5.4	0	5.9	1	1	1	72	125	78
2798	2	172801	81	1	2022-06-07	94.9	171	5.4	0	5.8	1	1	1	60	139	70
3058	2	179575	47	0	2021-12-14	63.1	164	5.4	0	5.8	1	1	1	72	122	75
4098	2	205750	50	0	2022-01-25	70	165	5.4	0	5.8	1	1	1	72	103	59
4478	2	215465	47	1	2021-12-23	83.6	178	5.4	0	5.8	1	1	1	72	135	85
4650	2	219998	59	1	2022-01-17	82	166	5.4	0	5.8	1	1	1	72	119	74
1341	1	132901	53	1	2014-02-20			5.39	0	6.10	1	1	1	72	120	60
2036	2	151579	91	0	2021-06-26	43.5	147	5.39	0	6.2	1	1	1	68	187	87
4642	2	219834	59	1	2021-04-28	NA	NA	5.39	0	6	1	1	1	NA	125	77
273	1	107025	43	0	2014-01-14	76	163	5.38	0	5.80	1	1	1	72	130	85
2619	1	167245	44	0	2014-02-17	62	163	5.38	0	6.00	1	1	1	72	120	75
1803	1	145210	52	0	2014-03-12	61	156	5.35	0	6.10	1	1	1	72	130	80
4219	1	209664	47	0	2015-12-30	64	157	5.34	0	5.90	1	1	1	72	120	70
14	2	100174	52	0	2021-03-25	68.2	161	5.33	0	5.9	1	1	1	62	127	80
231	1	106129	21	0	2015-03-03	77	167	5.33	0	5.70	1	1	1	72	120	75
3479	1	190331	51	0	2014-06-04	47	162	5.33	0	5.90	1	1	1	88	130	70
3785	1	197856	64	0	2015-04-25	65	154	5.33	0	5.70	1	1	1	72	120	80
4021	1	204017	45	0	2014-01-21	56	165	5.33	0	5.70	1	1	1	72	120	70
505	1	112879	44	0	2014-02-25	53	150	5.31	0	5.80	1	1	1	72	120	75
1379	1	133815	32	0	2015-01-06	94	166	5.31	0	5.80	1	1	1		140	100
2371	1	159916	49	0	2014-01-13	66	160	5.31	0	5.80	1	1	1	72	120	80
4675	1	220894	44	1	2015-03-11	66	168	5.31	0	5.80	1	1	1	72	110	80
1279	1	131736	78	1	2014-03-11	72	177	5.30	0	6.00	1	1	1	60	120	70
1963	1	149068	43	0	2014-02-26	75	165	5.30	0	6.10	1	1	1	72	115	70
80	2	102162	44	0	2022-01-06	80.7	157	5.3	0	6.3	1	1	1	72	133	85
230	2	106091	53	0	2022-12-23	56.4	160	5.3	0	5.8	1	1	1	72	114	70
390	2	110378	45	1	2022-01-06	78.4	169	5.3	0	5.8	1	1	1	72	124	77
438	2	111482	67	1	2022-04-09	71.7	174	5.3	0	6.1	1	1	1	72	173	98
506	2	112879	53	0	2021-12-01	58.7	151	5.3	0	5.9	1	1	1	72	127	67
516	2	112961	52	0	2021-12-14	97.7	168	5.3	0	5.8	1	1	1	72	134	81
548	2	113680	47	0	2021-11-30	65.6	162	5.3	0	5.7	1	1	1	72	118	85
676	2	116678	45	0	2021-12-22	62.4	161	5.3	0	5.7	1	1	1	72	139	87
746	2	118532	38	1	2022-10-31	88	181	5.3	0	5.7	1	1	1	72	113	74
932	2	122823	53	0	2021-12-14	80.8	159	5.3	0	5.9	1	1	1	72	131	80
976	2	124576	51	0	2021-12-08	60.6	153	5.3	0	5.8	1	1	1	72	147	84
1046	2	126227	40	1	2022-01-11	80.5	176	5.3	0	5.9	1	1	1	72	121	72
1170	2	129129	51	0	2021-11-30	87.1	162	5.3	0	6.2	1	1	1	72	130	84
1190	2	129574	61	0	2022-04-09	53.8	157	5.3	0	6	1	1	1	72	139	94
1294	2	132110	49	1	2022-01-24	70	171	5.3	0	5.7	1	1	1	72	112	71
1296	2	132116	54	0	2022-12-29	66.8	167	5.3	0	6.1	1	1	1	72	118	73
1852	2	146665	47	1	2022-01-10	78.2	180	5.3	0	5.9	1	1	1	72	121	72
2192	2	155529	63	0	2021-11-10	60.3	152	5.3	0	5.9	1	1	1	72	146	86
2326	2	158605	37	0	2021-09-08	51.6	163	5.3	0	5.8	1	1	1	72	96	60
2404	2	160978	52	0	2021-11-30	65.2	162	5.3	0	5.9	1	1	1	72	127	82
2596	2	166627	50	0	2021-05-20	66.1	169	5.3	0	5.8	1	1	1	80	133	77
2606	2	166893	57	1	2021-12-08	87.2	178	5.3	0	5.7	1	1	1	72	122	82
2638	2	168019	60	1	2022-09-17	73.4	172	5.3	0	5.7	1	1	1	72	134	84
2790	2	172526	41	0	2021-11-02	60	169	5.3	0	5.9	1	1	1	72	113	71
3182	2	182608	48	1	2022-08-10	84.4	174	5.3	0	5.8	1	1	1	72	121	78
3340	2	186539	49	0	2021-12-17	64.4	173	5.3	0	5.9	1	1	1	72	122	80
3408	2	188649	45	0	2022-06-30	43.8	160	5.3	0	5.8	1	1	1	72	123	64
3454	2	189571	38	1	2022-08-26	82.8	179	5.3	0	5.7	1	1	1	72	123	74
3470	2	190179	60	1	2021-11-08	75.8	168	5.3	0	5.8	1	1	1	72	127	74
3800	2	198090	44	0	2022-11-14	57.6	159	5.3	0	6.2	1	1	1	68	110	62
3998	2	203332	74	0	2021-09-07	63.5	161	5.3	0	5.8	1	1	1	NA	135	86
4206	2	209196	52	1	2022-02-11	93.7	175	5.3	0	6	1	1	1	72	160	104
4222	2	209749	41	0	2022-09-13	49.4	154	5.3	0	5.8	1	1	1	90	96	63
4450	2	214857	57	1	2022-06-30	74.8	178	5.3	0	5.7	1	1	1	64	139	85
1169	1	129129	42	0	2014-01-17	82	162	5.29	0	5.90	1	1	1	72	120	80
1965	1	149178	55	1	2014-06-23	82	179	5.28	0	5.80	1	1	1	72	135	85
2820	2	173452	71	0	2021-07-13	63.8	160	5.28	0	6	1	1	1	72	154	100
4352	2	212769	60	1	2021-04-26	63.2	168	5.28	0	6.1	1	1	1	100	135	87
1986	2	149902	69	0	2021-06-26	66.1	166	5.26	0	6.4	1	1	1	76	127	77
3861	1	199394	44	0	2014-01-17	70	162	5.26	0	6.00	1	1	1	72	110	80
1103	1	127692	52	0	2014-06-23	58	157	5.25	0	5.70	1	1	1	72	120	70
1957	1	148988	31	1	2015-01-12	89	174	5.25	0	5.80	1	1	1	88	130	90
485	1	112246	76	0	2014-10-22	52	160	5.24	0	5.70	1	1	1	72	145	80
1487	1	136441	31	0	2014-05-09	59	169	5.23	0	5.90	1	1	1	72	120	80
4223	1	209907	59	1	2015-02-09	81	169	5.23	0	5.70	1	1	1	72	130	90
743	1	118531	33	0	2015-01-04	58	161	5.22	0	5.70	1	1	1	72	130	70
1563	1	138302	51	0	2014-01-15	60	159	5.22	0	5.80	1	1	1		120	70
920	2	122455	58	0	2021-04-26	62.3	160	5.21	0	6.2	1	1	1	72	146	79
3149	1	181896	44	1	2015-05-14	85	172	5.20	0	5.90	1	1	1	72	130	80
3313	1	185856	58	1	2014-06-24	75	165	5.20	0	5.80	1	1	1	72	120	85
92	2	102470	47	1	2022-01-14	NA	NA	5.2	0	5.8	1	1	1	92	NA	NA
112	2	103130	59	0	2021-12-16	57.7	166	5.2	0	5.8	1	1	1	60	128	83
172	2	104228	52	0	2021-11-29	56.6	155	5.2	0	6	1	1	1	72	139	85
182	2	104396	30	0	2022-09-15	60.8	155	5.2	0	5.8	1	1	1	72	126	81
384	2	110198	50	0	2021-12-09	55.6	155	5.2	0	5.7	1	1	1	72	116	63
444	2	111536	49	0	2022-09-18	65.1	158	5.2	0	5.9	1	1	1	72	127	77
538	2	113530	60	1	2022-08-08	79.7	169	5.2	0	5.9	1	1	1	NA	115	72
700	2	117341	56	1	2021-09-14	63.8	162	5.2	0	5.7	1	1	1	72	153	96
720	2	117691	66	1	2022-07-24	74.3	176	5.2	0	6.1	1	1	1	64	150	93
868	2	121334	43	0	2022-02-28	57.1	166	5.2	0	5.9	1	1	1	72	107	71
1698	2	141890	50	0	2021-12-03	60.8	167	5.2	0	5.7	1	1	1	72	101	62
1812	2	145327	42	1	2022-10-31	61.7	173	5.2	0	5.7	1	1	1	72	101	64
2476	2	162951	50	0	2022-03-04	64	169	5.2	0	5.7	1	1	1	72	117	74
2548	2	164570	57	0	2022-04-17	67.3	158	5.2	0	5.7	1	1	1	72	152	99
2580	2	166077	54	0	2022-01-21	62.7	167	5.2	0	5.9	1	1	1	72	108	59
2730	2	170970	55	0	2022-01-28	55.2	160	5.2	0	5.9	1	1	1	72	111	88
2920	2	176469	59	0	2021-11-10	48.8	153	5.2	0	5.8	1	1	1	72	119	70
3046	2	179336	44	0	2022-01-19	54.2	160	5.2	0	5.7	1	1	1	72	124	62
3924	2	201077	50	0	2021-03-26	50.4	159	5.2	0	5.8	1	1	1	72	118	76
4038	2	204484	46	0	2022-02-25	54.3	161	5.2	0	5.7	1	1	1	72	118	75
4102	2	205862	29	0	2022-09-13	51.6	167	5.2	0	5.8	1	1	1	72	109	66
4686	2	221064	61	0	2022-07-17	53.8	164	5.2	0	6.1	1	1	1	72	135	84
4756	2	99451	40	0	2021-12-02	62.8	153	5.2	0	5.7	1	1	1	72	131	77
4122	2	206555	42	0	2021-08-27	48.7	156	5.17	0	5.7	1	1	1	72	96	64
4249	1	210287	32	1	2015-01-23	78	176	5.17	0	5.90	1	1	1	72	120	70
2171	1	155304	40	0	2014-01-15	54	162	5.16	0	5.70	1	1	1	72	120	70
869	1	121382	38	0	2015-12-18	62	160	5.15	0	5.70	1	1	1	72	105	70
1334	2	132763	64	1	2021-05-27	69.3	174	5.15	0	5.7	1	1	1	60	130	75
2413	1	161474	48	0	2014-02-07	58	161	5.15	0	5.70	1	1	1	72	120	80
846	2	120856	50	0	2021-04-12	67.2	161	5.14	0	6.2	1	1	1	72	117	89
919	1	122455	50	0	2014-03-12	59	160	5.14	0	5.90	1	1	1	72	110	70
1659	1	140955	57	1	2014-06-24	83	174	5.14	0	5.70	1	1	1	72	100	60
303	1	107892	32	0	2014-02-27	59	164	5.13	0	5.70	1	1	1	72	90	60
431	1	111431	32	0	2014-02-18	70	170	5.13	0	5.70	1	1	1	72	120	70
2865	1	174670	52	0	2015-01-27	57	162	5.12	0	5.70	1	1	1	72	130	95
3320	2	185984	56	0	2021-04-12	53.1	156	5.12	0	5.8	1	1	1	72	112	79
3551	1	191567	34	0	2014-06-06	69	162	5.12	0	5.80	1	1	1	72	135	80
1302	2	132196	41	0	2021-08-26	58.1	164	5.11	0	5.7	1	1	1	88	117	64
1421	1	134783	50	0	2014-01-16	65	159	5.11	0	5.70	1	1	1	72	110	70
1451	1	135493	57	1	2014-06-13	56	159	5.11	0	5.80	1	1	1	72	120	70
4205	1	209196	45	1	2015-12-23	91	175	5.11	0	5.80	1	1	1	72	140	95
797	1	119616	29	0	2014-02-21	60	166	5.10	0	5.70	1	1	1	72	100	60
2579	1	166077	46	0	2015-01-23	62	167	5.10	0	6.00	1	1	1	72	100	70
86	2	102361	59	1	2021-11-05	54.4	163	5.1	0	5.7	1	1	1	72	107	64
124	2	103348	37	0	2022-10-26	55	161	5.1	0	5.7	1	1	1	70	113	85
432	2	111431	42	0	2021-11-29	68.9	171	5.1	0	5.9	1	1	1	72	119	78
530	2	113338	60	0	2021-12-23	72.3	158	5.1	0	5.8	1	1	1	72	127	77
606	2	114691	53	0	2021-11-29	51.8	159	5.1	0	5.8	1	1	1	72	114	70
768	2	119017	41	1	2022-03-03	83.9	183	5.1	0	5.8	1	1	1	64	122	66
1130	2	128374	50	0	2022-12-20	54	161.5	5.1	0	6	1	1	1	72	132	86
1138	2	128588	41	0	2021-12-21	57.3	164	5.1	0	5.7	1	1	1	72	124	74
1258	2	131458	55	1	2022-08-04	77.9	168	5.1	0	5.7	1	1	1	68	112	64
1822	2	145812	60	0	2021-12-20	60.1	158	5.1	0	5.7	1	1	1	72	119	68
1996	2	150147	60	1	2022-06-10	54.8	168	5.1	0	5.7	1	1	1	72	140	88
2042	2	151876	41	0	2022-02-28	62	163	5.1	0	5.8	1	1	1	72	109	56
2070	2	152504	42	0	2022-03-11	69.2	169	5.1	0	6.1	1	1	1	72	132	85
2172	2	155304	49	0	2021-11-29	52.3	164	5.1	0	5.9	1	1	1	72	116	69
2182	2	155392	46	0	2022-12-20	56.9	161	5.1	0	5.7	1	1	1	72	122	80
2496	2	163405	41	0	2022-09-13	56.8	159	5.1	0	6	1	1	1	72	131	84
2504	2	163556	42	0	2022-01-18	49.4	161	5.1	0	5.8	1	1	1	72	109	72
2506	2	163579	67	0	2022-03-22	69.3	166	5.1	0	5.8	1	1	1	72	161	81
2582	2	166170	68	0	2021-10-11	51.8	155	5.1	0	5.7	1	1	1	72	116	57
3332	2	186331	34	0	2022-10-18	95.3	160	5.1	0	5.8	1	1	1	92	136	90
3660	2	194413	67	0	2022-08-04	57.8	161	5.1	0	5.7	1	1	1	72	126	78
3828	2	198818	66	0	2022-03-16	57.1	164	5.1	0	5.7	1	1	1	72	151	86
4010	2	203638	63	0	2022-07-31	58.6	159	5.1	0	6.1	1	1	1	72	139	82
4136	2	206957	54	0	2021-12-30	53.8	170	5.1	0	5.7	1	1	1	72	98	56
4176	2	208346	42	0	2021-12-13	68.3	161	5.1	0	5.8	1	1	1	72	136	83
4318	2	211915	49	0	2022-02-28	53.5	156	5.1	0	6	1	1	1	NA	105	54
4560	2	217661	50	1	2022-05-11	61.4	178	5.1	0	5.7	1	1	1	72	129	85
4690	2	221108	57	0	2021-12-03	52	162	5.1	0	5.7	1	1	1	72	136	87
4724	2	98759	34	0	2022-10-21	58.2	162	5.1	0	5.8	1	1	1	76	136	76
4740	2	99132	52	1	2021-12-16	70.6	173	5.1	0	5.9	1	1	1	72	101	58
4754	2	99419	50	0	2022-12-29	61	156	5.1	0	5.7	1	1	1	56	125	76
3715	1	196265	51	0	2014-01-17	58	155	5.09	0	5.70	1	1	1	72	100	70
426	2	111380	71	1	2021-04-20	71	176	5.08	0	5.7	1	1	1	80	105	62
2779	1	172184	32	0	2015-01-21	57	165	5.07	0	5.80	1	1	1	72	100	70
3515	1	190974	35	1	2014-09-23	66	165	5.07	0	5.80	1	1	1	80	120	80
929	1	122783	38	1	2014-09-25	88	170	5.05	0	5.90	1	1	1	72	135	85
3035	1	179142	52	0	2014-06-23	69	166	5.05	0	5.70	1	1	1	76	120	80
3087	1	180337	50	0	2014-05-30	53	158	5.04	0	5.90	1	1	1	72	100	70
340	2	108909	55	0	2021-04-29	63.1	157	5.03	0	5.7	1	1	1	72	117	68
3516	2	190974	43	1	2021-04-20	62.4	164	5.03	0	5.7	1	1	1	72	135	85
670	2	116348	51	1	2021-08-25	59.2	166	5.02	0	5.7	1	1	1	72	139	70
1777	1	144767	43	0	2014-01-13	50	155	5.02	0	5.90	1	1	1	72	120	80
171	1	104228	43	0	2014-01-08	52	155	5.01	0	5.70	1	1	1	88	120	80
207	1	105372	37	0	2014-02-11	49	156	5.01	0	5.70	1	1	1	72	100	60
238	2	106211	60	0	2021-12-09	55	165	5	0	5.7	1	1	1	72	129	67
360	2	109545	59	0	2021-12-03	69	161	5	0	5.9	1	1	1	72	134	66
622	2	115135	63	0	2022-09-13	62.5	164	5	0	5.9	1	1	1	72	130	71
1314	2	132520	51	0	2022-10-13	66.3	170	5	0	6.4	1	1	1	72	112	73
1518	2	137155	30	1	2022-09-18	73.4	183	5	0	5.7	1	1	1	72	145	93
1534	2	137591	48	0	2021-12-31	62.2	164	5	0	5.7	1	1	1	72	108	62
1866	2	147028	39	0	2022-10-27	73	183	5	0	5.7	1	1	1	80	118	83
1998	2	150233	47	0	2022-10-15	NA	NA	5	0	5.7	1	1	1	NA	NA	NA
2030	2	151281	49	1	2021-11-24	75.2	173	5	0	6	1	1	1	72	133	86
2728	2	170870	68	1	2022-07-23	81.3	176	5	0	5.7	1	1	1	72	143	89
2756	2	171263	45	0	2021-12-06	51	153	5	0	5.7	1	1	1	72	115	70
2916	2	176367	46	0	2021-12-16	49.1	156	5	0	5.8	1	1	1	NA	101	58
2994	2	178240	41	0	2022-09-20	53.9	160	5	0	5.8	1	1	1	72	103	62
4192	2	208851	39	1	2022-11-10	67.3	169	5	0	5.8	1	1	1	84	132	88
4202	2	209129	65	1	2021-04-29	86.7	178	5	0	6	1	1	1	72	142	84
4392	2	213873	53	0	2021-11-05	57	155	5	0	6	1	1	1	72	122	66
2373	1	159993	48	1	2014-12-25	82	175	4.99	0	5.80	1	1	1	72	120	90
2843	1	174180	45	0	2015-01-30	55	166	4.97	0	5.70	1	1	1	72	110	65
1666	2	141063	76	0	2021-03-19	63.8	162	4.94	0	5.9	1	1	1	72	134	82
3459	1	189911	54	0	2015-04-22	66	163	4.92	0	5.70	1	1	1	72	120	80
2899	1	175636	50	1	2014-10-21	82	173	4.91	0	5.80	1	1	1	72	130	90
4323	1	212088	38	1	2014-05-07	83	176	4.91	0	5.80	1	1	1	92	125	90
4289	1	211329	54	0	2014-01-15	62	164	4.90	0	5.70	1	1	1	72	100	65
648	2	115705	53	1	2021-12-31	70.3	177	4.9	0	5.8	1	1	1	68	136	76
870	2	121382	45	0	2022-11-04	58.9	161	4.9	0	5.7	1	1	1	72	119	68
1248	2	131236	44	0	2022-09-20	61.4	157	4.9	0	5.8	1	1	1	68	120	76
1626	2	140120	55	0	2022-07-31	47.7	151	4.9	0	5.7	1	1	1	68	NA	NA
2234	2	156609	39	1	2022-09-09	67.3	166	4.9	0	5.8	1	1	1	72	133	76
2312	2	158365	46	0	2022-09-14	52.3	163	4.9	0	6.3	1	1	1	72	98	70
3110	2	180929	50	0	2022-10-27	51.2	167	4.9	0	5.7	1	1	1	72	111	79
3120	2	181307	29	1	2022-09-30	63.9	183	4.9	0	5.7	1	1	1	100	135	74
3486	2	190418	46	0	2021-12-16	57	170	4.9	0	5.8	1	1	1	72	125	78
3786	2	197856	72	0	2022-09-17	63.9	158	4.9	0	5.8	1	1	1	72	120	78
3932	2	201156	48	1	2022-01-12	88	174	4.9	0	5.7	1	1	1	72	128	79
4432	2	214463	61	0	2021-12-24	47.6	155	4.9	0	5.8	1	1	1	72	101	63
4530	2	217085	33	0	2022-10-11	64.6	170	4.9	0	5.8	1	1	1	72	117	73
2095	1	153197	47	0	2014-05-30	52	167	4.86	0	5.80	1	1	1	72	120	70
975	1	124576	42	0	2014-02-07	57	153	4.84	0	5.70	1	1	1	72	90	60
3285	1	184980	51	0	2014-06-19	58	164	4.83	0	6.00	1	1	1	60	110	70
3897	1	200137	26	0	2014-09-22	48	159	4.82	0	5.80	1	1	1	72	100	60
42	2	101025	59	1	2022-10-31	61.6	158	4.8	0	5.7	1	1	1	72	130	76
180	2	104386	51	0	2021-12-01	51.8	167	4.8	0	5.7	1	1	1	72	136	77
274	2	107025	52	0	2021-03-26	73	162	4.8	0	5.9	1	1	1	72	148	88
556	2	113771	50	0	2021-12-17	69	158	4.8	0	5.9	1	1	1	72	120	80
784	2	119307	67	0	2022-09-17	62.5	154	4.8	0	5.9	1	1	1	72	136	78
826	2	120226	46	1	2022-12-29	66	167	4.8	0	5.9	1	1	1	68	100	72
2768	2	171635	52	0	2022-01-19	65.3	165	4.8	0	5.8	1	1	1	72	131	85
3350	2	186754	48	0	2022-11-17	53.6	164	4.8	0	5.8	1	1	1	72	130	78
3716	2	196265	60	0	2021-12-20	61.4	157	4.8	0	5.9	1	1	1	72	127	65
397	1	110679	50	1	2014-02-14			4.79	0	5.70	1	1	1		130	80
1953	1	148859	38	0	2014-09-23	54	158	4.79	0	6.10	1	1	1	76	120	70
3090	2	180424	38	0	2021-08-25	51.2	161	4.77	0	5.7	1	1	1	72	98	68
4717	1	98393	39	0	2014-09-23	50	159	4.76	0	5.80	1	1	1	70	100	60
1039	1	126072	44	0	2014-01-23	83	158	4.75	0	5.90	1	1	1	72	100	70
537	1	113530	53	1	2015-05-06			4.72	0	5.70	1	1	1
3895	1	200134	55	1	2015-01-30			4.72	0	6.00	1	1	1
4674	2	220773	54	0	2021-03-24	NA	NA	4.72	0	5.7	1	1	1	72	126	81
2459	1	162443	45	0	2014-01-14	62	164	4.70	0	5.80	1	1	1	60	110	70
208	2	105372	46	0	2021-12-31	50.7	155	4.7	0	5.8	1	1	1	72	106	65
312	2	108157	44	0	2022-09-28	65.8	165	4.7	0	5.8	1	1	1	72	156	107
844	2	120789	42	0	2021-12-07	52.9	165	4.7	0	5.7	1	1	1	72	119	67
1210	2	130081	35	0	2022-10-21	54.2	157	4.7	0	5.7	1	1	1	72	118	69
1346	2	132935	50	0	2021-12-02	56.2	156	4.7	0	5.7	1	1	1	72	128	75
1860	2	146839	43	0	2021-12-29	64	166	4.7	0	5.7	1	1	1	72	137	75
2072	2	152616	38	1	2022-09-18	89.1	178	4.7	0	5.9	1	1	1	72	123	82
2150	2	154998	49	1	2022-11-17	70.4	169	4.7	0	6	1	1	1	70	135	96
3496	2	190497	47	0	2022-02-16	71	167	4.7	0	6.3	1	1	1	72	135	85
4112	2	206282	59	1	2022-01-04	67.2	172	4.7	0	5.8	1	1	1	72	118	80
4308	2	211628	36	0	2022-09-14	56.4	156	4.7	0	5.7	1	1	1	72	109	70
4350	2	212761	38	0	2022-09-14	62	168	4.7	0	5.8	1	1	1	72	107	69
1083	1	127259	26	0	2014-09-19	49	166	4.63	0	5.80	1	1	1	72	100	60
4201	1	209129	56	1	2014-03-12	83	179	4.63	0	5.80	1	1	1	72	160	110
502	2	112864	66	0	2022-07-17	59.9	162	4.6	0	5.7	1	1	1	72	131	77
1188	2	129550	63	0	2022-11-01	51.2	166	4.6	0	6.1	1	1	1	72	111	73
3132	2	181579	37	1	2022-09-24	58.6	177	4.6	0	5.7	1	1	1	50	118	77
4408	2	214062	46	0	2022-10-15	57.4	153	4.6	0	5.8	1	1	1	72	115	68
4760	2	99543	66	1	2022-07-17	76.3	172	4.6	0	5.7	1	1	1	NA	NA	NA
573	1	114069	26	0	2014-09-29	56	172	4.58	0	5.70	1	1	1	72	100	60
3542	2	191431	48	0	2021-04-12	62	158	4.58	0	5.7	1	1	1	72	119	61
1583	1	138804	39	0	2014-09-25	67	167	4.55	0	6.00	1	1	1	72	100	70
1247	1	131236	37	0	2015-09-25	61	157	4.50	0	5.80	1	1	1	72	105	70
4184	2	208535	35	0	2022-10-13	54.8	165	4.5	0	5.8	1	1	1	72	134	76
4662	2	220400	47	0	2021-12-22	51.7	164	4.5	0	5.7	1	1	1	72	129	72
3495	1	190497	39	0	2015-03-20			4.49	0	5.80	1	1	1	72	120	70
553	1	113761	34	1	2015-01-21	78	170	4.46	0	5.70	1	1	1	72	120	90
285	1	107363	31	0	2014-01-24	58	166	4.44	0	5.70	1	1	1	72	120	80
1751	1	143761	57	1	2014-06-11	92	177	4.43	0	5.90	1	1	1	64	145	100
2068	2	152391	49	1	2021-04-13	75.7	172	4.42	0	5.7	1	1	1	72	136	87
452	2	111664	59	0	2022-04-17	62.4	171	4.4	0	5.8	1	1	1	72	126	80
2614	2	167047	54	0	2022-12-27	44.8	159	4.4	0	5.8	1	1	1	72	125	71
3925	1	201109	31	0	2014-01-15	58	163	4.33	0	5.70	1	1	1	72	110	70
1786	2	144889	67	0	2022-08-03	49.8	158	4.3	0	5.8	1	1	1	72	147	83
2092	2	153085	31	0	2022-09-07	47.1	157	4.3	0	5.7	1	1	1	72	124	77
515	1	112961	43	0	2014-01-14	86	165	4.24	0	5.70	1	1	1	72	120	80
1187	1	129550	56	0	2015-12-17	53	166	4.21	0	5.80	1	1	1	72	130	80
4678	2	220945	47	0	2022-10-09	53.3	160	4.2	0	5.7	1	1	1	NA	116	77
534	2	113469	67	0	2021-07-25	59.1	153	6.09	0			0	0	72	138	85
540	2	113558	42	0	2021-05-20	52.4	160	6.09	0			0	0	96	115	75
927	1	122620	74	1	2014-06-22	83	168	6.09	0			0	0	84	135	70
953	1	123687	36	1	2015-10-13	104	177	6.09	0			0	0	72	150	100
2941	1	176991	31	0	2015-03-12	57	170	6.09	0	5.30	0	0	0	72	130	80
4580	2	218380	40	1	2021-04-01	84.4	182	6.09	0			0	0	96	137	103
1415	1	134724	46	1	2015-07-16	84	166	6.08	0			0	0	72	125	88
2152	2	155060	76	0	2021-06-28	44.7	152	6.08	0			0	0	90	160	89
4047	1	204602	56	1	2014-06-18	88	168	6.08	0	5.50	0	0	0	72	130	110
4242	2	210131	60	1	2021-05-19	68.4	164	6.08	0			0	0	72	114	72
257	1	106465	35	0	2014-01-30	64	166	6.07	0	5.60	0	0	0	72
1261	1	131520	32	1	2015-09-22	66	175	6.07	0	5.30	0	0	0	72	130	80
1271	1	131651	43	0	2014-01-06	64	160	6.07	0	5.60	0	0	0	72	120	85
1335	1	132833	52	1	2014-10-23	83	169	6.07	0	5.60	0	0	0	64	150	90
2999	1	178368	34	0	2015-03-05	54	147	6.07	0	5.10	0	0	0	72	120	70
250	2	106295	66	0	2021-06-28	67.1	157	6.06	0			0	0	72	179	98
2154	2	155077	66	0	2021-06-18	72.2	151	6.06	0			0	0	72	143	76
4563	1	217833	56	0	2015-06-06	62	160	6.06	0			0	1	72	130	85
3050	2	179506	42	0	2021-06-18	74.6	170	6.05	0			0	0	84	119	70
3346	2	186633	73	0	2021-05-24	58.3	161	6.05	0			0	0	72	152	95
4401	1	214000	23	0	2015-02-09	40	153	6.05	0	5.20	0	0	0	96	110	70
1146	2	128674	61	0	2021-06-17	51.3	159	6.04	0			0	0	72	157	90
1434	2	135231	63	0	2021-07-04	79.9	154	6.04	0			0	0	72	122	69
2643	1	168210	59	0	2015-05-24	61	154	6.04	0			0	0	92	140	100
2648	2	168272	66	1	2021-06-17	63.8	162	6.04	0			0	0	72	148	97
3618	2	193207	61	0	2021-05-28	73.8	167	6.04	0			0	0	72	120	82
3701	1	196013	54	0	2014-06-18	48	154	6.04	0			0	0	72	140	80
4061	1	204779	80	0	2014-06-15	64	149	6.04	0			0	0	72	130	60
4106	2	206175	77	1	2021-06-17	68.3	167	6.04	0			0	0	72	141	81
1593	1	139144	67	1	2014-07-27	58	160	6.03	0			0	0	72	140	90
1709	1	142370	33	1	2014-09-10	67	166	6.03	0			0	0	72	120	80
3607	1	193021	41	1	2015-02-25	75	167	6.03	0	5.50	0	0	0	72	110	70
4337	1	212384	81	1	2014-03-10	68	163	6.03	0	5.50	0	0	0	72	165	85
625	1	115239	56	0	2015-10-27			6.02	0			0	0		110	80
1673	1	141298	27	1	2014-12-31	82	180	6.02	0	5.40	0	0	0	72	130	80
2540	2	164464	67	0	2021-07-11	67.3	176	6.02	0			0	0	60	120	67
3879	1	199758	40	1	2015-10-14	99	180	6.02	0			0	0	72	160	120
213	1	105599	36	0	2014-01-02	59	156	6.01	0	5.60	0	0	0	72	100	60
1891	1	147606	80	0	2014-07-27	54	156	6.01	0			0	0	72	140	100
4444	2	214697	62	0	2021-06-21	62.1	154	6.01	0			0	0	72	148	96
2319	1	158470	31	1	2014-10-27	71	172	6.00	0			0	0	72	120	80
2469	1	162676	22	0	2014-12-05	61	170	6.00	0			0	0	120	100	60
64	2	101675	39	0	2022-01-11	62.3	167	6	0			0	0	NA	86	54
120	2	103194	36	1	2021-09-28	85.6	174	6	0	5.6	0	0	0	72	142	85
184	2	104417	56	1	2022-01-04	71.8	175	6	0	5.5	0	0	0	72	134	86
382	2	110114	33	0	2021-12-09	49.8	160	6	0			0	0	92	112	70
430	2	111420	58	0	2022-08-26	65.6	165	6	0	5.4	0	0	0	NA	127	75
476	2	112060	34	0	2022-01-18	51	167	6	0	5.5	0	0	0	72	104	65
566	2	113878	38	0	2021-12-13	62.8	173	6	0			0	0	72	118	79
730	2	118109	84	1	2021-06-22	68	168	6	0			0	0	60	151	83
780	2	119267	58	0	2021-05-18	59.2	154	6	0			0	0	NA	119	79
824	2	120203	50	0	2021-09-22	49.8	175	6	0			0	0	72	130	97
1242	2	131138	41	0	2022-01-14	58.6	164	6	0	5.4	0	0	0	72	113	64
1424	2	134825	38	0	2022-02-18	55.1	157	6	0			0	0	72	130	86
1686	2	141652	50	0	2021-12-08	65	168	6	0	4.9	0	0	0	72	129	61
1820	2	145678	32	0	2021-12-09	75.6	165	6	0			0	0	72	121	62
1824	2	145819	37	1	2021-05-24	86.1	179	6	0			0	0	64	130	80
2126	2	154118	49	1	2022-02-11	74.2	171	6	0	5.4	0	0	0	72	126	85
3138	2	181678	73	1	2022-07-27	70.4	165	6	0	5.5	0	0	0	72	178	99
3262	2	184561	54	1	2022-01-04	67.1	166	6	0	5.4	0	0	0	56	140	80
3614	2	193061	52	0	2021-11-16	72.8	167	6	0	5.1	0	0	0	72	148	78
3858	2	199345	52	0	2022-01-24	61	160	6	0	5.6	0	0	0	72	132	76
4068	2	205031	43	1	2022-02-23	98.7	181	6	0	5.4	0	0	0	72	158	88
4150	2	207575	54	1	2022-02-24	65.7	173	6	0	5.5	0	0	0	72	126	87
4292	2	211356	33	0	2022-01-26	61.2	169	6	0			0	0	72	147	103
4356	2	212931	59	1	2021-11-23	90.6	183	6	0	5.6	0	0	0	72	134	65
4402	2	214000	31	0	2022-01-28	48.5	153	6	0			0	0	72	128	84
4512	2	216278	45	1	2021-12-17	72.4	164	6	0	5.4	0	0	0	72	128	82
4568	2	218138	59	1	2021-11-17	88.2	178	6	0	5.6	0	0	0	72	150	106
4714	2	98330	40	0	2022-11-03	52.4	163	6	0	5.4	0	0	0	110	146	79
656	2	115850	79	0	2021-06-15	50.3	140	5.98	0			0	0	72	181	94
1107	1	127909	24	0	2015-02-02	54	153	5.98	0	5.60	0	0	0	108	110	80
1128	2	128363	59	0	2021-07-17	48.2	154	5.98	0			0	0	72	126	88
1145	1	128674	53	0	2014-06-17	58	160	5.98	0			0	0	72	165	105
3072	2	179946	76	1	2021-06-29	69.2	167	5.98	0			0	0	74	143	77
3183	1	182614	46	0	2014-12-26	61	156	5.98	0	5.30	0	0	0	72	120	80
895	1	121872	27	0	2014-02-21	56	167	5.97	0	5.50	0	0	0	72	100	60
1446	2	135361	48	0	2021-05-18	85.6	155	5.97	0			0	0	86	157	94
1843	1	146461	45	0	2014-07-31	59	160	5.97	0			0	0	72	140	90
4293	1	211427	36	0	2014-02-19	51	166	5.97	0	5.60	0	0	0	72	120	80
4548	2	217449	74	0	2021-05-18	60	148	5.97	0			0	0	72	137	80
2125	1	154118	41	1	2015-02-11	78	172	5.96	0	5.00	0	0	0	72	120	75
2367	1	159724	41	1	2014-12-30	84	175	5.96	0	5.50	0	0	0	72	120	85
3722	2	196432	70	0	2021-05-18	60.8	150	5.96	0			0	0	86	159	89
1522	2	137191	51	0	2021-08-24	61.8	158	5.95	0	5.5	0	0	0	72	145	98
2402	2	160873	74	0	2021-07-10	57.3	158	5.95	0			0	0	58	132	67
3136	2	181599	66	1	2021-06-15	67.4	169	5.95	0			0	0	72	139	88
3311	1	185791	49	1	2014-02-08	84	182	5.95	0	5.30	0	0	0	72	120	80
71	1	102046	54	1	2014-05-28	70	169	5.94	0	5.60	0	0	0	72	120	80
101	1	102864	68	0	2015-08-31	70	160	5.94	0			0	0	72	130	70
401	1	110685	29	1	2015-09-10	109	188	5.94	0			0	0	72	120	80
996	2	125014	69	0	2021-06-03	63	165	5.94	0			0	0	72	136	70
1507	1	136934	32	1	2014-12-31	82	181	5.94	0	5.60	0	0	0	72	120	80
4057	1	204734	42	0	2014-02-25	63	162	5.94	0	5.30	0	0	0	72	120	80
4062	2	204779	88	0	2021-07-31	62	149	5.94	0			0	0	NA	NA	NA
4253	1	210389	78	1	2014-06-18	75	173	5.94	0			0	0	72	120	80
4331	1	212345	39	0	2015-02-02	60	161	5.94	0	5.40	0	0	0	72	110	80
61	1	101588	57	0	2014-06-20	65	161	5.93	0			0	0	72	100	60
839	1	120643	39	1	2015-01-27	71	174	5.93	0	5.40	0	0	0	72	120	80
882	2	121486	62	1	2021-05-18	76.6	175	5.93	0			0	0	72	142	83
1155	1	128793	57	0	2014-06-16	55	157	5.93	0			0	0	72	100	70
2082	2	152960	101	1	2021-07-24	62.5	166	5.93	0			0	0	72	131	57
2161	1	155245	36	1	2015-02-11	79	180	5.93	0	5.40	0	0	0	72	125	85
93	1	102528	37	0	2014-02-10	54	152	5.92	0	5.60	0	0	0	72	120	80
165	1	104212	29	1	2015-01-08	93	178	5.92	0	5.40	0	0	0	72	140	80
261	1	106625	24	0	2015-03-12	52	159	5.92	0			0	0	120	135	85
714	2	117615	61	0	2021-06-23	61.2	161	5.92	0			0	0	72	124	78
718	2	117645	68	0	2021-07-11	66.1	164	5.92	0			0	0	72	171	87
1538	2	137648	67	0	2021-06-18	69.2	151	5.92	0			0	0	76	138	63
4747	1	99362	29	1	2015-10-12	69	174	5.92	0			0	0	72	110	70
140	2	103767	41	1	2021-03-24	91.1	177	5.91	0			0	0	72	131	86
177	1	104343	90	1	2015-06-07	62	170	5.91	0			0	0	72	160	75
973	1	124440	58	0	2014-06-18	66	161	5.91	0			0	0	72	160	100
1674	2	141298	35	1	2021-03-24	91.7	182	5.91	0			0	0	72	131	88
2045	1	152038	58	0	2015-01-04	70	163	5.91	0	5.60	0	0	0	72	130	80
2700	2	170099	45	0	2021-03-25	50.5	167	5.91	0	5.6	0	0	0	96	127	79
4649	1	219998	52	1	2015-10-10	82	166	5.91	0			0	0	72	115	95
3823	1	198710	28	0	2015-01-09	63	160	5.90	0	5.60	0	0	0	72	100	70
4375	1	213410	49	1	2014-01-08	94	171	5.90	0	5.10	0	0	0	72	150	80
150	2	103888	74	0	2022-06-07	72.5	159	5.9	0	5.6	0	0	0	60	146	90
160	2	104114	33	0	2022-02-24	78.1	164	5.9	0			0	0	72	115	66
410	2	110929	37	1	2022-02-10	75.5	177	5.9	0			0	0	72	140	86
414	2	111077	58	1	2022-01-04	66.7	166	5.9	0	5.3	0	0	0	72	128	92
560	2	113800	47	0	2022-02-09	65.6	159	5.9	0	5.3	0	0	0	72	144	97
738	2	118323	41	1	2022-08-01	92.9	180	5.9	0	5.6	0	0	0	72	135	85
954	2	123687	43	1	2022-01-18	85.7	176	5.9	0	5.6	0	0	0	72	116	62
1582	2	138603	60	1	2022-01-17	78.3	173	5.9	0	5.4	0	0	0	72	176	84
1608	2	139490	45	1	2022-01-06	67.9	164	5.9	0	5.3	0	0	0	60	146	103
1774	2	144639	56	0	2021-12-07	55.8	163	5.9	0	5.4	0	0	0	NA	111	63
1928	2	148505	47	1	2022-01-17	69.6	175	5.9	0	4.9	0	0	0	72	158	85
2076	2	152701	50	0	2021-09-10	57	159	5.9	0	5.5	0	0	0	72	125	64
2146	2	154697	27	0	2022-01-28	51.8	163	5.9	0			0	0	104	116	78
2158	2	155141	53	1	2022-07-25	92.2	174	5.9	0	5.5	0	0	0	72	158	97
2270	2	157342	45	0	2021-12-24	58.2	164	5.9	0	5.3	0	0	0	72	112	75
2286	2	157931	29	0	2022-07-15	NA	NA	5.9	0			0	0	84	112	70
2400	2	160871	66	1	2021-06-28	78.9	167	5.9	0			0	0	76	140	89
2680	2	169477	31	1	2022-02-24	91.1	181	5.9	0			0	0	72	108	66
2956	2	177296	49	0	2022-02-11	59.2	151	5.9	0	5.6	0	0	0	72	136	88
2962	2	177398	45	0	2021-12-29	54.6	159	5.9	0	5.5	0	0	0	72	120	70
3298	2	185330	40	0	2022-08-23	53.8	173	5.9	0	5.5	0	0	0	72	96	70
3336	2	186472	30	0	2022-02-24	76.3	166	5.9	0			0	0	72	135	90
3608	2	193021	50	1	2022-03-14	79.5	166	5.9	0	5.6	0	0	0	72	127	72
3696	2	195590	51	1	2021-11-15	74.2	173	5.9	0	5.6	0	0	0	72	136	79
3784	2	197683	28	1	2022-02-24	82.3	180	5.9	0			0	0	72	144	85
3950	2	201693	37	0	2021-12-20	53.1	171	5.9	0			0	0	84	123	77
4042	2	204515	32	0	2022-02-11	60.7	163	5.9	0			0	0	72	128	85
4492	2	215794	42	0	2022-10-09	NA	NA	5.9	0	5.6	0	0	0	72	138	84
1433	1	135231	55	0	2014-07-12	78	153	5.89	0			0	0	72	120	80
2609	1	166948	51	0	2015-01-29	64	169	5.89	0	5.00	0	0	0	72	125	95
2661	1	168803	35	1	2014-06-29			5.89	0			0	0	72	100	60
3705	1	196087	38	1	2015-10-08	81	174	5.89	0			0	0	72	125	85
4389	1	213836	62	1	2014-06-18	71	172	5.89	0			0	0	72	120	70
4744	2	99217	41	0	2021-07-05	52.6	167	5.89	0			0	0	NA	NA	NA
316	2	108228	65	0	2021-05-19	64.7	166	5.88	0			0	0	NA	110	58
1773	1	144639	47	0	2014-02-07	57	164	5.88	0	5.20	0	0	0	72	100	70
2431	1	161896	69	1	2014-06-16	67	168	5.88	0			0	0	72	120	70
3014	2	178686	80	0	2021-04-19	54.2	152	5.88	0			0	0	72	135	62
429	1	111420	50	0	2015-01-07	68	164	5.87	0	5.30	0	0	0	72	110	75
1131	1	128397	58	1	2015-01-13	89	178	5.87	0	5.20	0	0	0	72	130	85
1909	1	147807	63	0	2014-06-05	62	162	5.87	0			0	0	72	140	85
1975	1	149607	47	0	2014-08-04	53	167	5.87	0			0	0	72	110	80
3227	1	183733	75	1	2014-03-20	72	172	5.87	0	5.50	0	0	0	88	160	90
4254	2	210389	86	1	2021-06-16	76.7	173	5.87	0			0	0	72	151	72
4301	1	211540	57	1	2014-09-10	82	185	5.87	0			0	0	56	120	80
4582	2	218469	71	1	2021-06-01	74.3	178	5.87	0			0	0	72	152	93
4727	1	98915	49	1	2015-10-21	77	167	5.87	0			0	0	72	110	70
449	1	111621	57	0	2014-07-20	76	161	5.86	0			0	0	72	130	80
645	1	115627	74	1	2014-05-26	51	163	5.86	0			0	0	60	120	70
897	1	121918	32	1	2014-12-01	80	177	5.86	0			0	0	72	120	60
3951	1	201783	65	0	2014-04-28	47	152	5.86	0			0	0	72	160	90
1354	2	133301	52	1	2021-03-09	70.8	172	5.85	0	5.4	0	0	0	72	129	87
3049	1	179506	34	0	2014-05-30	68	168	5.85	0	5.10	0	0	0	72	120	60
4161	1	207997	24	0	2015-02-13	52	163	5.85	0	5.30	0	0	0	120	130	80
245	1	106276	74	1	2014-06-04	65	169	5.84	0			0	0	64	120	80
445	1	111559	48	1	2015-09-19	78	170	5.84	0			0	0	72	105	60
1360	2	133449	65	1	2021-06-28	58.5	152	5.84	0			0	0	64	148	75
2375	1	160103	36	1	2015-02-15	87	176	5.84	0	4.90	0	0	0	72
2849	1	174301	59	0	2014-06-21	55	155	5.84	0			0	0	72	130	85
3588	2	192557	44	0	2021-08-24	61.2	161	5.84	0			0	0	72	113	62
4185	1	208652	52	1	2014-03-25	66	168	5.84	0			0	0	72	135	85
4725	1	98904	43	1	2015-07-16	75	161	5.84	0			0	0	72	155	120
638	2	115469	67	0	2021-07-17	60.3	163	5.83	0			0	0	72	135	77
785	1	119347	64	1	2014-07-27	67	173	5.83	0			0	0	72	110	70
893	1	121796	38	0	2014-01-08	64	158	5.83	0	5.40	0	0	0	72	100	70
1022	2	125660	67	0	2021-07-17	71.1	166	5.83	0			0	0	72	142	88
1641	1	140495	39	0	2014-06-17	58	151	5.83	0			0	0	72	100	60
1951	1	148846	24	1	2015-03-19	75	169	5.83	0			0	0	72	110	80
2123	1	154014	42	1	2015-10-15	72	175	5.83	0			0	0	72	130	90
2427	1	161837	51	1	2015-02-11	85	169	5.83	0	5.20	0	0	0	72	130	90
2808	2	172925	50	0	2021-05-31	63.9	168	5.83	0			0	0	72	104	79
3345	1	186633	64	0	2014-04-28	57	160	5.83	0			0	0	72	150	80
3919	1	200986	32	0	2015-03-09	61	160	5.83	0	4.90	0	0	0	84	125	80
72	2	102046	62	1	2021-03-22	71.1	169	5.82	0			0	0	72	160	87
85	1	102361	49	1	2014-01-03			5.82	0			0	0
439	1	111495	55	1	2015-01-22	76	175	5.82	0	5.50	0	0	0	72	120	80
655	1	115850	71	0	2014-03-20	51	141	5.82	0			0	0	72	140	70
881	1	121486	54	1	2014-07-30	75	174	5.82	0			0	0	72	140	100
2372	2	159916	58	0	2021-07-10	56.6	165	5.82	0			0	0	72	110	74
2963	1	177428	65	0	2014-08-28	68	159	5.82	0			0	0	72	120	85
2971	1	177506	34	0	2015-05-18	57	167	5.82	0			0	0	88	120	80
4438	2	214563	74	1	2021-06-22	64.1	167	5.82	0			0	0	80	119	62
422	2	111328	81	0	2021-07-11	63.3	161	5.81	0			0	0	NA	195	96
789	1	119417	38	0	2014-01-29	60	161	5.81	0	5.20	0	0	0	72	110	70
873	1	121451	45	0	2014-07-31	62	158	5.81	0			0	0	72	120	90
1282	2	131772	57	0	2021-08-30	54.2	161	5.81	0	5.1	0	0	0	58	113	65
1533	1	137591	38	0	2014-02-27	63	163	5.81	0	5.60	0	0	0	72	90	60
1607	1	139490	38	1	2015-10-13	65	164	5.81	0			0	0	72	120	80
2335	1	158963	65	1	2014-03-24	65	179	5.81	0			0	0	72	130	80
3286	2	184980	59	0	2021-06-25	59.3	164	5.81	0			0	0	68	152	75
4204	2	209183	72	1	2021-05-24	67.4	171	5.81	0			0	0	72	108	60
4437	1	214563	66	1	2014-06-17	65	169	5.81	0			0	0	72	100	70
4769	1	99782	49	1	2014-01-06	61	173	5.81	0	5.50	0	0	0	72	120	70
325	1	108441	50	1	2014-04-25			5.80	0			0	0
863	1	121287	33	0	2014-01-09	55	166	5.80	0	5.20	0	0	0	72	120	70
977	1	124644	58	0	2015-05-23	53	158	5.80	0			0	0	72	110	80
2237	1	156683	44	0	2015-10-12	66	163	5.80	0			0	0	88	120	80
2757	1	171315	71	0	2015-05-17	56	148	5.80	0			0	0	72	105	80
278	2	107146	61	1	2022-04-17	87.5	177	5.8	0	5.5	0	0	0	72	135	83
396	2	110616	34	1	2022-01-04	86.7	181	5.8	0	5.3	0	0	0	72	134	86
578	2	114077	44	0	2021-12-17	45	163	5.8	0	5.3	0	0	0	NA	121	76
820	2	120121	53	0	2021-11-29	62	154	5.8	0	5.6	0	0	0	72	110	61
1330	2	132693	49	0	2022-01-14	67.9	164	5.8	0	5.6	0	0	0	72	160	83
1342	2	132901	62	1	2021-07-03	62.5	175	5.8	0			0	0	NA	133	83
1414	2	134720	33	1	2022-02-11	57.2	175	5.8	0			0	0	72	156	82
1760	2	144092	40	0	2021-12-09	75.4	158	5.8	0			0	0	72	130	73
1776	2	144753	55	0	2022-01-27	52.6	154	5.8	0	5.6	0	0	0	72	129	58
1856	2	146797	39	0	2021-12-15	79.6	170	5.8	0			0	0	72	118	74
1958	2	148988	39	1	2022-01-28	90.5	172	5.8	0			0	0	90	138	96
2034	2	151413	36	0	2021-12-13	61.6	168	5.8	0			0	0	72	107	76
2336	2	158963	75	1	2021-04-02	59.3	179	5.8	0			0	0	72	167	82
2686	2	169610	51	0	2021-12-22	67.5	174	5.8	0	5.4	0	0	0	72	123	72
2702	2	170211	49	0	2021-12-20	63.2	155	5.8	0	5.4	0	0	0	72	148	95
2990	2	177968	35	1	2021-09-18	63	168	5.8	0			0	0	72	110	81
3118	2	181111	40	1	2022-02-16	96.3	177	5.8	0			0	0	72	156	90
3220	2	183478	70	0	2021-05-21	64.2	160	5.8	0			0	0	72	179	96
3590	2	192599	53	0	2021-12-07	76.4	165	5.8	0	5.6	0	0	0	72	145	90
3758	2	197327	48	1	2022-01-11	58.6	171	5.8	0	5.4	0	0	0	72	122	78
3920	2	200986	40	0	2022-01-10	56.7	160	5.8	0			0	0	72	134	80
4198	2	209003	47	0	2022-02-10	61	162	5.8	0	5.6	0	0	0	72	137	79
4528	2	216791	67	0	2021-06-24	56.8	160	5.8	0			0	0	70	149	75
4572	2	218150	60	0	2021-06-21	54.8	163	5.8	0			0	0	72	137	88
265	1	106721	50	0	2014-08-28	70	156	5.79	0			0	0	72	150	100
320	2	108267	50	1	2021-05-11	76.3	175	5.79	0			0	0	72	120	74
1222	2	130487	62	1	2021-05-18	64.3	168	5.79	0			0	0	92	152	91
2187	1	155473	60	0	2014-05-28	59	162	5.79	0			0	0	72	135	85
2207	1	156084	63	0	2015-05-30	55	161	5.79	0			0	0	72	120	80
2592	2	166565	32	1	2021-03-24	76.6	179	5.79	0			0	0	72	137	81
2654	2	168546	64	1	2021-06-29	70.4	160	5.79	0			0	0	70	134	84
3391	1	188150	23	0	2015-01-22	50	166	5.79	0	4.80	0	0	0	72	100	70
4065	1	205001	39	1	2014-12-18	72	171	5.79	0	5.30	0	0	0	72	135	85
4510	2	216239	64	0	2021-07-18	69.3	164	5.79	0			0	0	72	139	77
4685	1	221064	53	0	2015-03-06	55	163	5.79	0	5.30	0	0	0	72	110	70
1255	1	131414	61	1	2014-06-16	68	166	5.78	0			0	0	72	130	80
1913	1	147924	32	1	2015-07-17	74	173	5.78	0			0	0	72	120	80
2147	1	154988	34	1	2015-02-09	76	169	5.78	0			0	0	72	130	80
2173	1	155315	57	0	2014-12-30	56	155	5.78	0			0	0	72	130	90
2180	2	155379	66	0	2021-06-23	69.8	164	5.78	0			0	0	80	148	85
2415	1	161551	36	0	2014-03-06	58	160	5.78	0	5.20	0	0	0	110	120	80
2500	2	163524	84	0	2021-05-21	66.1	150	5.78	0			0	0	84	175	67
3255	1	184404	57	1	2014-04-29	75	176	5.78	0			0	0	72	120	80
4139	1	207041	58	1	2014-07-31	86	176	5.78	0			0	0	72	130	95
4262	2	210611	81	1	2021-06-22	63.3	161	5.78	0			0	0	56	163	74
4611	1	218964	43	1	2015-04-09	58	169	5.78	0			0	0	72	120	85
969	1	124412	32	0	2015-03-05	73	161	5.77	0	5.60	0	0	0	72	110	70
984	2	124845	60	0	2021-03-29	74.6	166	5.77	0			0	0	92	164	101
2107	1	153599	53	0	2014-12-19	71	159	5.77	0			0	0	72	130	90
2513	1	163692	47	0	2014-05-28	62	161	5.77	0	5.30	0	0	0	72	120	80
2657	1	168653	62	1	2015-05-31	70	160	5.77	0			0	0	72	135	90
3045	1	179336	35	0	2015-02-10	53	160	5.77	0	4.80	0	0	0	72	120	80
4313	1	211814	25	0	2015-02-15	65	178	5.77	0	5.40	0	0	0	72	96	70
4587	1	218567	37	0	2014-03-11	73	161	5.77	0			0	0	72	120	80
719	1	117691	58	1	2015-02-04	71	176	5.76	0	5.50	0	0	0	72	115	75
787	1	119368	40	0	2014-12-15	69	165	5.76	0	5.10	0	0	0	72	90	70
1113	1	128068	74	0	2014-06-17	74	160	5.76	0			0	0	72	140	70
2475	1	162951	42	0	2015-03-03	72	170	5.76	0	5.10	0	0	0	72	115	80
3158	2	182060	85	0	2021-07-17	58.3	153	5.76	0			0	0	72	146	54
3536	2	191419	69	0	2021-08-01	63.1	158	5.76	0			0	0	88	128	73
3869	1	199570	59	0	2014-06-17	60	160	5.76	0			0	0	72	120	70
4257	1	210520	34	1	2015-10-13	72	175	5.76	0			0	0	72	130	85
4264	2	210625	72	0	2021-06-22	54.7	161	5.76	0			0	0	72	169	73
4390	2	213836	70	1	2021-06-29	81.1	173	5.76	0			0	0	60	144	65
4613	1	218988	39	1	2014-02-12	72	171	5.76	0			0	0	96	120	80
183	1	104417	49	1	2015-10-08	73	175	5.75	0			0	0	72	140	90
421	1	111328	72	0	2014-06-22	65	162	5.75	0			0	0	72	140	80
1851	1	146665	39	1	2015-01-30	73	178	5.75	0	5.30	0	0	0	72	110	70
3468	2	190139	73	1	2021-06-15	95.1	177	5.75	0			0	0	72	136	80
4305	1	211599	35	1	2014-12-23	72	169	5.75	0	5.40	0	0	0	72	120	90
62	2	101588	65	0	2021-06-15	74.4	162	5.74	0			0	0	72	128	88
249	1	106295	58	0	2014-06-12	69	157	5.74	0			0	0	72	160	100
729	1	118109	75	1	2014-06-17	67	168	5.74	0			0	0	72	140	90
1278	2	131706	90	0	2021-07-11	53.3	151	5.74	0			0	0	68	159	70
2153	1	155077	58	0	2014-06-16	71	150	5.74	0			0	0	72	120	70
2205	1	156055	35	0	2014-02-24	70	165	5.74	0	5.60	0	0	0	72	100	60
2369	1	159744	43	0	2014-12-12	62	151	5.74	0	5.50	0	0	0	72	120	80
2416	2	161551	45	0	2021-04-09	61.6	160	5.74	0	5.3	0	0	0	112	143	89
4255	1	210401	33	1	2014-05-30			5.74	0	5.40	0	0	0	72	100	60
56	2	101361	44	0	2021-04-20	63.8	160	5.73	0	5.6	0	0	0	72	107	60
943	1	123393	64	0	2015-04-18	65	156	5.73	0	5.60	0	0	0	72	120	80
1793	1	145036	35	1	2015-10-16	79	180	5.73	0			0	0	80	120	80
2597	1	166657	34	0	2015-04-25	50	162	5.73	0	5.30	0	0	0	72	90	60
3043	1	179313	28	0	2015-02-11	50	173	5.73	0	5.10	0	0	0	72	130	80
3917	1	200914	45	0	2014-02-25			5.73	0	5.20	0	0	0
413	1	111077	50	1	2015-10-13	67	166	5.72	0			0	0	72	125	70
803	1	119754	72	0	2014-06-21	44	145	5.72	0			0	0	56	160	80
1056	2	126324	69	0	2021-05-17	56.7	153	5.72	0			0	0	72	170	95
1391	1	133991	52	0	2015-01-09	57	165	5.72	0	5.60	0	0	0	72	100	80
2004	2	150413	64	1	2021-06-15	60.4	167	5.72	0			0	0	72	152	100
2337	1	158974	40	0	2014-12-24	56	148	5.72	0	5.60	0	0	0	72	120	80
2823	1	173672	28	0	2015-01-12	63	170	5.72	0	5.40	0	0	0	72	110	70
3253	1	184344	44	0	2015-06-29	65	164	5.72	0			0	0	60	110	70
3921	1	201023	46	0	2014-12-24	70	170	5.72	0	5.50	0	0	0	72	130	80
225	1	106082	40	0	2014-06-18			5.71	0			0	0
341	1	108933	51	0	2015-02-26	58	157	5.71	0	5.30	0	0	0	72	120	80
629	1	115344	29	0	2015-02-13	69	168	5.71	0	4.70	0	0	0	72	110	80
697	1	117222	35	0	2014-01-08	47	168	5.71	0	5.10	0	0	0	72	100	70
830	2	120379	67	0	2021-07-17	60.8	157	5.71	0			0	0	56	123	66
1055	1	126324	61	0	2014-08-28	56	152	5.71	0			0	0	72	130	80
1300	2	132186	88	0	2021-07-04	36.8	137	5.71	0			0	0	80	163	78
1719	1	142803	29	1	2014-02-18	66	175	5.71	0	5.60	0	0	0	72	90	60
2041	1	151876	33	0	2015-01-06	59	163	5.71	0	5.30	0	0	0	72	90	60
2715	1	170596	37	1	2014-02-21	66	175	5.71	0	5.50	0	0	0	72	125	75
3031	1	179056	38	0	2014-01-08	60	165	5.71	0	5.10	0	0	0	72	100	70
3061	1	179651	71	1	2014-04-28	78	173	5.71	0			0	0	72	120	70
3467	1	190139	65	1	2014-06-17	90	177	5.71	0			0	0	72	135	70
3586	2	192498	37	0	2021-03-09	49.8	164	5.71	0			0	0	76	126	80
3681	1	195366	77	1	2014-04-28	70	177	5.71	0			0	0	72	160	85
4105	1	206175	68	1	2014-06-16	63	167	5.71	0			0	0	72	120	80
603	1	114581	32	0	2015-02-13	49	154	5.70	0	5.10	0	0	0	56	90	60
1283	1	131796	56	0	2014-07-26	71	154	5.70	0			0	0	72	140	100
4045	1	204519	53	0	2014-09-20	71	173	5.70	0			0	0	72	120	70
222	2	106044	48	1	2022-02-28	93.4	173	5.7	0	5.2	0	0	0	72	150	87
244	2	106248	60	0	2022-07-13	63.4	154	5.7	0			0	0	72	135	82
364	2	109973	36	0	2022-02-18	54.4	155	5.7	0			0	0	72	113	72
366	2	109975	43	0	2022-07-12	101	174	5.7	0			0	0	80	126	76
498	2	112556	63	0	2021-11-25	64.3	174	5.7	0			0	0	72	130	81
702	2	117344	37	1	2022-01-11	70	170	5.7	0			0	0	72	128	78
814	2	120057	35	1	2022-01-26	89.1	175	5.7	0			0	0	72	151	92
1058	2	126345	37	0	2021-12-28	68.3	174	5.7	0			0	0	72	117	76
1326	2	132677	28	1	2022-02-07	90.7	172	5.7	0			0	0	72	157	96
1382	2	133821	45	0	2022-10-31	56.4	166	5.7	0	5.4	0	0	0	72	122	83
1390	2	133977	33	0	2021-12-06	61.6	161	5.7	0			0	0	96	149	91
1556	2	138175	60	0	2022-07-30	NA	NA	5.7	0	5.6	0	0	0	72	140	96
1592	2	139071	41	0	2021-12-17	65.4	164	5.7	0	5.3	0	0	0	72	110	76
1598	2	139219	39	0	2021-12-14	87.7	169	5.7	0			0	0	72	131	80
1644	2	140513	39	0	2021-10-21	64.2	155	5.7	0	5.1	0	0	0	72	112	82
1662	2	140971	54	1	2022-01-12	73.3	171	5.7	0	5.5	0	0	0	72	127	66
1912	2	147868	46	0	2022-07-14	63.8	164	5.7	0			0	0	60	102	61
2216	2	156296	43	0	2021-09-14	59.8	168	5.7	0	5.5	0	0	0	72	111	70
2278	2	157749	40	0	2021-12-27	62.8	157	5.7	0			0	0	72	144	91
2322	2	158524	67	0	2021-11-02	64.5	159	5.7	0	5.4	0	0	0	72	132	75
2810	2	173022	39	0	2021-12-10	66.3	159	5.7	0			0	0	72	127	86
2826	2	173695	55	0	2022-09-27	77.7	164	5.7	0	5.2	0	0	0	72	126	76
2940	2	176977	55	0	2021-05-17	76.6	152	5.7	0			0	0	72	168	102
3018	2	178765	33	0	2022-01-04	57.6	172	5.7	0			0	0	72	119	55
3168	2	182176	37	0	2022-02-07	57.6	165	5.7	0			0	0	NA	123	81
3418	2	188830	37	1	2022-01-24	88.9	178	5.7	0			0	0	72	131	76
3522	2	191109	41	0	2022-01-13	47.7	161	5.7	0			0	0	72	115	61
3566	2	191880	49	0	2021-06-17	57.3	165	5.7	0			0	0	72	117	72
3624	2	193373	91	0	2021-07-17	53.6	153	5.7	0			0	0	NA	137	62
3734	2	196640	35	0	2021-12-27	70.2	167	5.7	0			0	0	72	125	92
3824	2	198710	36	0	2022-02-11	70.7	160	5.7	0			0	0	72	134	84
3860	2	199381	44	1	2021-12-10	52.9	173	5.7	0	5.3	0	0	0	72	117	78
4052	2	204638	35	0	2022-01-19	63.9	164	5.7	0			0	0	72	125	76
4082	2	205285	35	0	2021-10-26	67.4	169	5.7	0	5.3	0	0	0	72	124	74
4178	2	208367	39	1	2021-12-15	86.3	178	5.7	0			0	0	72	139	87
4592	2	218578	56	1	2022-01-06	90.7	179	5.7	0	5.2	0	0	0	72	143	94
4614	2	218988	47	1	2021-12-09	70.1	171	5.7	0	5.5	0	0	0	72	162	89
4648	2	219968	27	0	2022-01-12	54.6	163	5.7	0			0	0	72	107	65
4776	2	99984	47	0	2022-04-22	57.6	157	5.7	0	5.3	0	0	0	72	135	75
139	1	103767	32	1	2014-02-12	93	177	5.69	0	5.30	0	0	0	72	120	70
1173	1	129141	40	0	2015-02-03	57	151	5.69	0	5.50	0	0	0	72	110	80
1321	1	132631	47	1	2015-12-17	73	174	5.69	0	4.50	0	0	0	72	135	80
2140	2	154466	46	1	2021-03-25	83.2	180	5.69	0	5.6	0	0	0	72	138	83
2528	2	164113	65	1	2021-06-15	83	176	5.69	0			0	0	72	145	81
3310	2	185718	35	1	2021-05-27	80.6	178	5.69	0			0	0	72	116	72
3688	2	195477	71	1	2021-05-17	63.2	161	5.69	0			0	0	72	140	89
677	1	116689	45	0	2015-01-19	68	174	5.68	0	5.00	0	0	0	72	120	80
723	1	117911	50	1	2015-10-08	70	177	5.68	0			0	0	72	150	90
857	1	121155	36	1	2014-12-25	75	174	5.68	0	5.50	0	0	0	72	120	80
916	2	122327	38	0	2021-02-05	50	156	5.68	0			0	0	72	107	71
1023	1	125679	26	0	2015-09-19	66	164	5.68	0			0	0	80	120	80
1027	1	125693	31	0	2014-01-09	53	161	5.68	0	5.60	0	0	0	72	100	70
1447	1	135434	59	1	2015-02-06	87	178	5.68	0	5.30	0	0	0	72	130	80
1961	1	149018	32	1	2014-02-12	80	173	5.68	0	5.50	0	0	0	72	130	70
2015	1	150679	32	1	2015-02-11	100	183	5.68	0	5.00	0	0	0	72	120	85
2499	1	163524	76	0	2014-04-28	64	150	5.68	0			0	0	72	140	80
2909	1	176147	58	0	2014-03-05	60	159	5.68	0	5.40	0	0	0	72	120	70
3305	1	185697	27	1	2015-02-03	92	182	5.68	0	5.20	0	0	0	72	130	85
3337	1	186494	33	0	2015-07-27	68	165	5.68	0			0	0	100	100	70
3647	1	194011	27	0	2015-01-06	57	158	5.68	0	5.00	0	0	0	72	100	70
4121	1	206555	33	0	2014-06-04	47	155	5.68	0			0	0	60	100	60
4148	2	207507	55	0	2021-05-17	65	158	5.68	0			0	0	72	137	87
348	2	109268	60	0	2021-06-08	55.5	163	5.67	0			0	0	NA	119	74
858	2	121155	45	1	2021-05-06	76.3	176	5.67	0			0	0	72	112	80
1406	2	134577	71	0	2021-06-24	58.1	158	5.67	0			0	0	80	168	83
1565	1	138409	45	0	2014-04-21			5.67	0			0	0
2223	1	156443	73	0	2014-06-22	61	157	5.67	0			0	0	72	120	80
2257	1	157129	24	0	2015-02-02			5.67	0	5.30	0	0	0	72	110	80
2473	1	162771	34	0	2015-03-02	61	163	5.67	0	5.40	0	0	0	72	100	70
2907	1	176052	30	0	2014-09-17	81	162	5.67	0			0	0	72	135	80
2944	2	177022	59	0	2021-06-28	53.4	164	5.67	0	5.5	0	0	0	72	125	75
3399	1	188453	50	0	2014-06-24	55	156	5.67	0			0	0	72	100	60
3687	1	195477	63	1	2014-07-31	62	162	5.67	0			0	0	72	130	80
3765	1	197396	29	1	2014-03-11	60	179	5.67	0			0	0	72	125	80
4132	2	206839	82	1	2021-06-17	79.3	164	5.67	0			0	0	72	123	67
559	1	113800	39	0	2015-01-30	66	159	5.66	0	5.00	0	0	0	72	120	80
1189	1	129574	53	0	2015-02-06	53	158	5.66	0	5.60	0	0	0	72	120	80
1231	1	130712	32	0	2014-01-22	49	163	5.66	0	5.60	0	0	0	72	120	70
1476	2	136240	39	0	2021-03-04	71.4	158	5.66	0			0	0	72	129	83
1648	2	140539	41	0	2021-06-26	57.3	157	5.66	0	5.6	0	0	0	92	123	82
1855	1	146797	29	0	2014-01-28	70	168	5.66	0	5.00	0	0	0	72	115	80
2301	1	158273	35	0	2014-10-28	56	156	5.66	0			0	0	72	100	60
2551	1	164633	33	1	2015-02-05	72	179	5.66	0	5.50	0	0	0	72	135	100
2873	1	174887	38	0	2015-01-29	45	148	5.66	0	5.20	0	0	0	72	120	80
3682	2	195366	85	1	2021-05-19	77.4	178	5.66	0			0	0	72	178	88
4048	2	204602	65	1	2021-06-17	86.4	169	5.66	0			0	0	72	140	77
4160	2	207876	68	1	2021-06-17	73.8	171	5.66	0			0	0	72	115	72
220	2	106033	69	1	2021-06-17	57.6	170	5.65	0			0	0	72	135	79
471	1	111949	27	0	2014-12-23	50	171	5.65	0	5.50	0	0	0	72	100	60
809	1	120037	51	0	2015-03-06			5.65	0	5.10	0	0	0
1141	1	128617	39	1	2015-10-14	62	170	5.65	0			0	0	72	110	80
1483	1	136352	65	1	2014-11-14	56	160	5.65	0			0	0	72	100	75
2269	1	157342	37	0	2014-12-09	49	164	5.65	0	5.00	0	0	0	72	100	60
2384	2	160419	47	1	2021-06-01	86.1	178	5.65	0			0	0	72	127	80
3113	1	181009	29	1	2015-03-31	70	172	5.65	0			0	0	72	120	80
3123	1	181411	50	0	2014-04-29	56	163	5.65	0			0	0	72	120	90
3788	2	197897	56	0	2021-07-08	62.7	166	5.65	0			0	0	72	132	72
4197	1	209003	38	0	2015-01-23	52	158	5.65	0	5.20	0	0	0	72	100	70
4636	2	219531	73	1	2021-05-17	57	167	5.65	0			0	0	72	141	84
211	1	105424	60	0	2014-06-18	64	155	5.64	0			0	0	72	140	80
523	1	113115	42	1	2015-02-28	83	183	5.64	0	5.10	0	0	0	72	120	80
713	1	117615	53	0	2014-06-17	60	162	5.64	0			0	0	72	100	60
885	1	121609	61	1	2015-05-16	77	174	5.64	0			0	0	72	140	90
913	1	122326	34	0	2015-02-03	50	164	5.64	0	5.00	0	0	0	72	115	80
1299	1	132186	80	0	2014-06-22	41	136	5.64	0			0	0	72	135	60
1839	1	146170	53	1	2015-10-08	69	167	5.64	0			0	0	72	135	90
2457	1	162440	78	1	2014-06-18	57	166	5.64	0			0	0	88	135	80
2717	1	170613	59	0	2014-06-19	64	156	5.64	0			0	0	72	120	80
2923	1	176578	64	0	2014-06-29	63	157	5.64	0			0	0	72	120	70
3088	2	180337	59	0	2021-06-15	54.3	159	5.64	0			0	0	72	133	82
3335	1	186472	22	0	2015-02-15	64	164	5.64	0	5.30	0	0	0	72	125	80
3339	1	186539	40	0	2014-02-25	62	172	5.64	0	5.50	0	0	0	72	120	80
3475	1	190256	46	1	2015-01-27	68	170	5.64	0	5.10	0	0	0	72	140	100
4229	1	210024	34	0	2015-01-26	50	163	5.64	0	5.30	0	0	0	72	120	80
4743	1	99217	33	0	2014-05-19	50	166	5.64	0			0	0
492	2	112527	35	1	2021-05-28	75	179	5.63	0			0	0	72	141	101
1452	2	135493	66	1	2021-06-16	51	158	5.63	0			0	0	72	127	72
1838	2	146132	37	1	2021-07-28	87.6	180	5.63	0	5.5	0	0	0	72	118	75
1925	1	148434	50	1	2015-02-02	72	169	5.63	0	5.40	0	0	0	72	140	90
1976	2	149607	55	0	2021-05-28	55.6	166	5.63	0			0	0	72	136	84
2307	1	158305	32	0	2015-12-31	74	165	5.63	0	5.30	0	0	0	72	130	85
2355	1	159432	79	1	2015-04-27	70	170	5.63	0			0	0	72	160	70
2539	1	164464	59	0	2014-05-04	69	173	5.63	0			0	0	72	100	60
3105	1	180829	29	0	2014-02-07	62	170	5.63	0	5.40	0	0	0	64	100	65
3135	1	181599	57	1	2014-06-18	61	163	5.63	0	5.10	0	0	0	60	110	80
3659	1	194413	59	0	2015-05-16	66	162	5.63	0			0	0	72	120	80
3702	2	196013	63	0	2021-06-16	50	153	5.63	0			0	0	72	157	74
4279	1	211087	50	1	2015-10-08	80	165	5.63	0			0	0	72	145	85
4363	1	213210	55	0	2014-04-28	67	151	5.63	0			0	0	72	120	70
4477	1	215465	38	1	2014-01-24	77	175	5.63	0	5.60	0	0	0	72	120	70
4535	1	217197	42	1	2015-01-04	70	172	5.63	0			0	0	72	110	75
10	2	100116	34	1	2021-05-17	72.5	182	5.62	0			0	0	72	122	80
51	1	101244	42	1	2015-10-13	93	175	5.62	0			0	0	72	125	75
201	1	105253	55	1	2014-04-30	64	171	5.62	0			0	0	72	120	80
420	2	111322	68	0	2021-06-03	41.8	160	5.62	0			0	0	NA	165	99
1139	1	128614	36	1	2015-01-26	94	177	5.62	0	5.40	0	0	0	72	120	80
2955	1	177296	41	0	2015-01-08	57	150	5.62	0	5.10	0	0	0	72	120	70
3315	1	185885	49	0	2015-03-16	57	159	5.62	0	5.60	0	0	0	72	115	70
811	1	120038	44	0	2014-02-07	54	157	5.61	0	5.30	0	0	0	72	120	80
2005	1	150414	59	1	2014-06-16	67	180	5.61	0	5.60	0	0	0	72	120	80
2423	1	161711	37	0	2014-03-17	60	160	5.61	0	5.30	0	0	0	72	130	80
2635	1	167895	28	0	2015-02-06	50	154	5.61	0	5.20	0	0	0	72	110	70
3040	2	179219	94	0	2021-07-11	45.7	146	5.61	0			0	0	64	178	82
3211	1	183443	21	0	2015-12-31	49	154	5.61	0			0	0	80	120	80
3490	2	190420	46	0	2021-04-22	57.8	168	5.61	0			0	0	72	113	77
69	1	101851	60	0	2014-06-17	60	156	5.60	0			0	0	72	120	75
1249	1	131245	41	1	2015-02-10	60	158	5.60	0	5.10	0	0	0	72	120	85
2059	1	152205	52	1	2015-01-07	78	168	5.60	0	5.20	0	0	0	72	130	90
2703	1	170293	52	1	2014-07-31	86	175	5.60	0			0	0	72	140	90
3261	1	184561	47	1	2015-10-13	78	168	5.60	0			0	0	72	140	110
3265	1	184577	51	1	2015-10-08	53	176	5.60	0			0	0	72	125	95
4143	1	207050	33	0	2015-02-17	57	168	5.60	0	5.50	0	0	0	72	120	80
4353	1	212869	26	1	2014-02-24	87	182	5.60	0	5.30	0	0	0	72	145	90
4387	1	213765	60	0	2014-08-28	50	151	5.60	0			0	0	72	120	80
4569	1	218146	73	1	2014-06-18	70	169	5.60	0			0	0	92	130	90
44	2	101046	47	1	2021-11-26	63.3	161	5.6	0	5.5	0	0	0	90	130	87
118	2	103190	32	0	2022-01-28	55.5	155	5.6	0			0	0	72	142	79
130	2	103468	54	1	2022-01-07	73.8	159	5.6	0	5.5	0	0	0	72	125	78
226	2	106082	49	0	2021-11-17	60.2	165	5.6	0	5.2	0	0	0	72	111	68
300	2	107835	48	1	2022-01-06	77.2	174	5.6	0	5.3	0	0	0	72	158	97
442	2	111497	63	0	2022-04-13	52.3	157	5.6	0	5.6	0	0	0	72	127	73
774	2	119067	43	1	2022-02-28	75.2	179	5.6	0	5.3	0	0	0	NA	125	81
862	2	121244	39	0	2022-07-08	54.2	164	5.6	0	5.4	0	0	0	72	108	66
864	2	121287	42	0	2021-12-28	66	164	5.6	0	5.6	0	0	0	72	130	72
998	2	125063	54	0	2022-07-13	51.6	167	5.6	0			0	0	72	180	92
1044	2	126206	40	0	2021-11-30	68	168	5.6	0	5.6	0	0	0	90	117	72
1050	2	126294	48	1	2021-05-26	79.1	175	5.6	0			0	0	60	111	75
1066	2	126704	41	0	2021-12-03	53.4	159	5.6	0	4.9	0	0	0	NA	107	70
1106	2	127754	38	0	2022-02-28	57.2	158	5.6	0			0	0	72	114	70
1322	2	132631	54	1	2022-10-31	71.7	174	5.6	0	4.7	0	0	0	72	177	101
1438	2	135277	37	1	2022-06-27	77	164	5.6	0	5.6	0	0	0	72	104	57
1478	2	136252	27	1	2021-12-08	85.8	178	5.6	0			0	0	72	138	86
1576	2	138523	52	1	2021-11-29	89.7	172	5.6	0	5.6	0	0	0	72	155	102
1588	2	138967	45	0	2021-12-03	58.5	171	5.6	0	5.4	0	0	0	72	136	82
1604	2	139396	66	1	2021-06-16	97.4	171	5.6	0			0	0	72	145	82
1858	2	146830	40	0	2022-02-11	59.8	166	5.6	0			0	0	88	136	95
1868	2	147094	39	0	2022-02-09	58	165	5.6	0			0	0	72	110	68
1962	2	149018	41	1	2021-12-08	77.3	173	5.6	0	5.6	0	0	0	72	131	86
2214	2	156246	54	1	2021-10-08	83.2	182	5.6	0			0	0	72	154	88
2250	2	156901	38	0	2021-12-10	52	157	5.6	0			0	0	72	108	67
2280	2	157763	41	1	2022-01-18	111.3	180	5.6	0	5.6	0	0	0	72	146	91
2324	2	158569	29	1	2022-01-24	67	170	5.6	0			0	0	72	128	73
2346	2	159181	32	1	2022-01-06	82.6	175	5.6	0	5.5	0	0	0	72	147	83
2508	2	163607	35	0	2022-01-29	86.5	170	5.6	0			0	0	72	142	104
2530	2	164179	43	0	2022-07-12	64.6	158	5.6	0			0	0	68	93	63
2560	2	164984	36	0	2022-03-02	56.6	160	5.6	0			0	0	72	113	67
2578	2	166024	52	0	2021-12-30	54.4	151	5.6	0	5	0	0	0	72	143	80
2792	2	172542	31	1	2022-01-06	69.6	170	5.6	0	5	0	0	0	72	131	97
3020	2	178779	45	1	2021-11-29	62	167	5.6	0	5.3	0	0	0	72	97	56
3104	2	180816	30	0	2022-01-25	62.7	162	5.6	0			0	0	72	109	68
3130	2	181528	54	1	2022-03-14	73.5	170	5.6	0	5.6	0	0	0	72	127	85
3140	2	181694	53	0	2022-07-11	73.7	165	5.6	0			0	0	72	125	73
3180	2	182589	50	0	2021-11-29	66.4	158	5.6	0	5	0	0	0	88	123	69
3212	2	183443	28	0	2022-01-17	55.8	156	5.6	0			0	0	72	128	76
3360	2	187146	49	1	2022-02-25	69.3	176	5.6	0	4.9	0	0	0	NA	NA	NA
3498	2	190511	36	1	2022-01-11	80.3	175	5.6	0	5.2	0	0	0	72	123	73
3568	2	191931	60	0	2022-04-21	54.8	156	5.6	0	5.4	0	0	0	72	137	83
3648	2	194011	35	0	2022-01-30	62.9	159	5.6	0			0	0	72	105	70
3680	2	195324	39	1	2021-09-26	62.4	170	5.6	0	5.3	0	0	0	72	152	86
3710	2	196109	43	1	2021-12-03	72	166	5.6	0	5.6	0	0	0	72	129	81
3718	2	196276	31	0	2022-01-27	47.8	166	5.6	0	5.5	0	0	0	72	126	88
3780	2	197647	42	0	2021-06-18	53	152	5.6	0			0	0	72	122	76
3802	2	198125	46	1	2022-01-07	70.9	168	5.6	0	5.2	0	0	0	72	119	81
3988	2	203118	42	0	2021-06-16	57.7	163	5.6	0			0	0	72	138	85
4000	2	203365	49	0	2022-11-07	79.6	166	5.6	0	5.5	0	0	0	72	134	89
4024	2	204039	30	0	2022-02-23	62.8	166	5.6	0			0	0	72	111	67
4152	2	207599	48	1	2022-02-24	71.4	172	5.6	0	5.2	0	0	0	72	117	71
4230	2	210024	41	0	2022-01-12	48.5	164	5.6	0	5.4	0	0	0	90	NA	NA
218	2	106008	71	1	2021-06-17	55.4	161	5.59	0			0	0	72	139	82
1075	1	127005	39	0	2014-01-29	52	167	5.59	0	5.20	0	0	0	72	100	65
1590	2	138984	67	0	2021-06-17	64.9	163	5.59	0			0	0	72	130	78
2142	2	154540	70	1	2021-06-22	65.3	165	5.59	0			0	0	50	137	80
2261	1	157149	46	1	2015-04-22	67	165	5.59	0			0	0	72	110	80
2503	1	163556	34	0	2015-10-21	52	161	5.59	0			0	0	72	90	60
3283	1	184974	42	0	2014-08-05	84	171	5.59	0			0	0	72	110	70
3473	1	190216	58	0	2014-06-24	47	162	5.59	0			0	0	72	100	60
4251	1	210312	60	1	2014-04-29	82	160	5.59	0			0	0	60	120	80
461	1	111855	24	0	2015-01-09	68	159	5.58	0	5.30	0	0	0	72	110	80
481	1	112180	53	1	2014-08-29	65	159	5.58	0			0	0	72	120	80
904	2	122087	35	0	2021-06-28	72	162	5.58	0			0	0	72	115	74
917	1	122339	30	1	2014-09-24	78	180	5.58	0			0	0	72	120	80
1557	1	138211	64	0	2014-07-30	75	165	5.58	0			0	0	72	135	90
1729	1	142934	32	0	2015-09-10	62	166	5.58	0			0	0	72	120	80
2339	1	159095	51	0	2014-06-19	71	163	5.58	0	5.40	0	0	0	72	120	70
2485	1	163203	58	1	2014-10-21	72	171	5.58	0	5.30	0	0	0	72	140	90
2705	1	170314	25	0	2015-06-03	64	166	5.58	0	5.40	0	0	0	72	115	65
2718	2	170613	68	0	2021-06-24	64	158	5.58	0			0	0	64	133	82
2829	1	173856	60	0	2014-06-17	57	150	5.58	0			0	0	72	100	60
3139	1	181694	45	0	2015-05-22	76	165	5.58	0			0	0	72	110	75
3219	1	183478	62	0	2014-04-28	65	159	5.58	0			0	0	72	110	70
3294	2	185171	63	0	2021-06-21	57	154	5.58	0			0	0	NA	133	63
3791	1	197904	32	1	2015-02-04	89	186	5.58	0	5.30	0	0	0	72	125	75
4053	1	204673	51	0	2015-01-30	70	171	5.58	0	5.20	0	0	0	72	110	70
4303	1	211576	27	0	2015-02-17	56	158	5.58	0	5.30	0	0	0	72	90	70
279	1	107155	30	1	2015-09-02	75	171	5.57	0			0	0	72	130	80
599	1	114558	40	1	2015-10-09	73	177	5.57	0			0	0	72	115	80
1105	1	127754	29	0	2015-01-28	58	157	5.57	0	5.00	0	0	0	72	115	75
1237	1	130910	47	0	2014-06-23	55	153	5.57	0	5.40	0	0	0	72	155	100
1364	2	133479	62	0	2021-05-17	49.6	158	5.57	0			0	0	72	118	72
1694	2	141807	68	0	2021-04-14	67.9	163	5.57	0			0	0	72	127	76
2514	2	163692	55	0	2021-05-19	63.2	160	5.57	0			0	0	72	158	106
2845	1	174230	47	1	2014-06-25			5.57	0			0	0
2949	1	177093	20	0	2015-12-31	60	160	5.57	0			0	0	72	120	70
3859	1	199381	36	1	2014-03-13	55	172	5.57	0			0	0	72	120	75
4453	1	214910	46	0	2014-12-01	69	166	5.57	0			0	0	88	130	85
43	1	101046	39	1	2014-06-06	60	160	5.56	0			0	0	72	120	70
547	1	113680	38	0	2014-01-02	59	161	5.56	0	5.40	0	0	0	72	115	70
1051	1	126296	64	1	2014-08-28	50	157	5.56	0			0	0	72	155	95
1079	1	127186	64	0	2015-06-07	50	153	5.56	0			0	0	72	130	75
1192	2	129575	41	0	2021-02-23	67.1	155.5	5.56	0			0	0	72	126	78
1728	2	142908	42	0	2021-06-20	46.3	157	5.56	0	5.3	0	0	0	64	119	83
1941	1	148698	49	0	2014-12-12	56	153	5.56	0	5.10	0	0	0	72	120	75
1947	1	148794	77	1	2014-06-17	77	164	5.56	0			0	0	72	100	70
2135	1	154382	36	0	2014-01-29	50	165	5.56	0	5.30	0	0	0	72	100	60
3055	1	179553	30	0	2014-01-03	69	160	5.56	0	5.10	0	0	0	72	110	70
3533	1	191394	63	0	2014-04-25			5.56	0			0	0
3745	1	197173	44	1	2014-06-24	70	168	5.56	0			0	0	92	160	90
81	1	102314	36	1	2015-10-08	75	175	5.55	0			0	0	72	125	90
219	1	106033	61	1	2014-06-16	58	168	5.55	0			0	0	72	120	70
459	1	111832	55	0	2014-06-13	54	163	5.55	0			0	0	72	100	70
1001	1	125178	48	0	2015-01-23	60	162	5.55	0	4.90	0	0	0	72	150	100
1721	1	142881	59	0	2014-07-20	65	159	5.55	0			0	0	72	120	75
1743	1	143582	30	1	2015-10-10	81	173	5.55	0			0	0	72	120	80
1753	1	143795	43	0	2015-02-02	55	161	5.55	0	5.10	0	0	0	72	110	70
2113	1	153730	31	0	2015-12-25	64	161	5.55	0	5.30	0	0	0	72	110	70
2641	1	168037	51	1	2015-07-22	70	171	5.55	0			0	0	72	120	85
2905	1	175905	54	0	2014-07-30	65	163	5.55	0			0	0	72	120	80
3071	1	179946	66	1	2014-06-16	69	165	5.55	0			0	0	72	120	70
3080	2	180183	65	1	2021-05-17	80.9	173	5.55	0			0	0	72	145	96
3210	2	183382	59	0	2021-05-18	62	152	5.55	0			0	0	72	142	65
3217	1	183470	42	1	2015-03-06	85	174	5.55	0	4.80	0	0	0	72	120	80
3677	1	195201	38	0	2014-02-13	67	162	5.55	0	5.30	0	0	0		100	70
4163	1	208021	61	1	2014-06-18	100	175	5.55	0			0	0	72	120	80
4181	1	208440	52	0	2014-10-14	74	164	5.55	0			0	0	72	145	85
4421	1	214283	37	1	2015-01-22	76	164	5.55	0	4.80	0	0	0	72	140	90
4745	1	99345	38	0	2014-02-14	53	154	5.55	0	5.40	0	0	0	72	120	80
133	1	103620	44	1	2015-05-08	94	184	5.54	0	5.40	0	0	0	72	120	80
460	2	111832	63	0	2021-06-17	51.6	163	5.54	0			0	0	56	114	61
1006	2	125192	37	0	2021-05-24	48	163	5.54	0			0	0	72	114	75
1034	2	125874	40	0	2021-06-19	65.8	164	5.54	0			0	0	72	109	69
1435	1	135247	38	0	2015-10-09	72	153	5.54	0			0	0	72	145	95
2340	2	159095	59	0	2021-06-25	67.1	163	5.54	0			0	0	72	135	71
2363	1	159681	41	0	2014-02-10	55	157	5.54	0	5.30	0	0	0	92	120	80
2479	1	163005	31	0	2015-10-28	55	158	5.54	0			0	0	92	100	70
2501	1	163525	43	0	2014-02-07	59	164	5.54	0	5.50	0	0	0	72	140	95
2830	2	173856	68	0	2021-06-22	57.7	149	5.54	0			0	0	80	139	70
2929	1	176813	38	0	2014-02-07	60	166	5.54	0	5.60	0	0	0	92	110	70
3179	1	182589	42	0	2014-12-31	64	158	5.54	0	5.10	0	0	0	72	110	70
3195	1	182988	78	0	2014-06-14	58	149	5.54	0			0	0	72	110	70
3469	1	190179	50	1	2014-12-08	76	167	5.54	0	5.30	0	0	0	72	165	105
3865	1	199529	59	1	2014-04-29	55	166	5.54	0			0	0	72	100	60
4165	1	208072	54	0	2014-05-29	67	160	5.54	0			0	0	72	120	70
151	1	103897	51	0	2014-06-17	49	165	5.53	0			0	0	72	120	80
254	2	106433	60	1	2021-05-24	85.4	167	5.53	0			0	0	72	169	94
959	1	123994	38	0	2014-02-20	54	166	5.53	0	5.20	0	0	0	72	100	60
1005	1	125192	28	0	2014-07-31	53	162	5.53	0			0	0	72	100	70
1800	2	145125	41	0	2021-05-24	48.3	160	5.53	0			0	0	72	121	79
2097	1	153336	44	0	2014-02-24	59	163	5.53	0	5.30	0	0	0	72	100	70
2141	1	154540	62	1	2014-06-18	63	163	5.53	0			0	0	72	120	70
2249	1	156901	29	0	2014-02-10	50	156	5.53	0	5.20	0	0	0	72	100	60
2497	1	163460	46	0	2015-03-06	56	168	5.53	0	5.30	0	0	0	72	120	80
2652	2	168482	55	0	2021-04-12	58.7	167	5.53	0			0	0	72	135	71
3111	1	180956	39	0	2014-09-26	62	164	5.53	0			0	0	72	100	60
3147	1	181887	37	1	2015-03-09	80	161	5.53	0	5.30	0	0	0	72	120	70
418	2	111301	37	1	2021-06-18	66.6	177	5.52	0			0	0	80	141	80
997	1	125063	46	0	2015-05-18	57	166	5.52	0			0	0	110	130	90
1186	2	129506	36	0	2021-09-01	53.6	164	5.52	0			0	0	72	117	68
1681	1	141493	37	0	2014-01-29	62	162	5.52	0	5.50	0	0	0	72	110	70
2164	2	155262	87	0	2021-07-24	58	154	5.52	0			0	0	72	148	59
2239	1	156689	51	1	2015-10-10	82	162	5.52	0			0	0	72	145	95
2279	1	157763	33	1	2015-10-21	104	179	5.52	0			0	0	96	125	80
3260	2	184555	46	1	2021-05-12	64	167	5.52	0			0	0	72	108	67
3396	2	188346	82	0	2021-06-15	56.6	152	5.52	0			0	0	72	140	61
3616	2	193142	73	0	2021-05-24	58.6	156	5.52	0	4.9	0	0	0	72	158	66
3831	1	198942	59	0	2014-07-27	61	156	5.52	0			0	0	64	130	70
4599	1	218691	41	0	2014-02-20	56	158	5.52	0	5.00	0	0	0	72	130	80
106	2	103012	73	0	2021-06-19	60.7	160	5.51	0	5.6	0	0	0	72	142	82
127	1	103445	59	1	2014-04-29	82	170	5.51	0			0	0	72	120	80
715	1	117635	34	0	2014-05-30	47	157	5.51	0	5.20	0	0	0	72	90	60
717	1	117645	60	0	2014-07-20	64	165	5.51	0			0	0	72	120	80
1353	1	133301	43	1	2014-02-28	66	173	5.51	0	5.20	0	0	0	72	120	85
1441	1	135324	75	1	2014-08-25	70	162	5.51	0			0	0	72	120	60
2333	1	158815	38	0	2014-01-22	61	151	5.51	0	5.40	0	0	0	72	120	70
3174	2	182284	60	0	2021-06-15	52.3	163	5.51	0			0	0	NA	169	76
4183	1	208535	28	0	2015-09-21	53	164	5.51	0			0	0	72	110	75
4221	1	209749	34	0	2015-09-29			5.51	0	5.10	0	0	0
4435	1	214515	28	0	2015-01-23	55	156	5.51	0	5.20	0	0	0	72	110	70
319	1	108267	42	1	2014-08-07	80	175	5.50	0			0	0	72	140	100
377	1	110075	46	0	2015-03-04	62	157	5.50	0	5.30	0	0	0	72	110	75
725	1	117912	72	0	2014-07-20	44	152	5.50	0			0	0	72	170	80
1311	1	132500	76	1	2014-06-28	81	180	5.50	0			0	0	70	140	60
1455	1	135604	49	1	2015-10-16	75	163	5.50	0			0	0	90	130	90
2157	1	155141	46	1	2015-05-08	94	173	5.50	0	5.00	0	0	0	64	150	90
2299	1	158272	42	0	2014-01-16	68	168	5.50	0			0	0	72	140	90
3361	1	187244	38	0	2015-12-28	76	168	5.50	0	5.50	0	0	0	72	110	70
3633	1	193649	37	0	2015-12-17	70	171	5.50	0			0	0	72	120	70
4041	1	204515	24	0	2015-02-15	60	163	5.50	0	4.80	0	0	0	72	90	70
4241	1	210131	50	1	2014-07-30	67	163	5.50	0			0	0	72	100	70
4381	1	213552	76	0	2014-06-15	47	143	5.50	0			0	0	72	100	50
4491	1	215794	35	0	2015-09-29			5.50	0	5.30	0	0	0	72	110	80
60	2	101515	53	0	2022-07-11	67.1	157	5.5	0			0	0	70	117	65
114	2	103146	36	1	2021-11-16	74	169	5.5	0	5.6	0	0	0	72	122	66
116	2	103176	50	1	2022-02-07	84.2	182	5.5	0	4.9	0	0	0	72	162	102
186	2	104566	41	0	2021-11-09	57	165	5.5	0			0	0	72	100	55
200	2	105046	50	0	2022-12-28	56	159	5.5	0	5.3	0	0	0	72	125	76
256	2	106463	68	1	2022-07-16	64.2	175	5.5	0	5.5	0	0	0	NA	128	80
284	2	107221	54	1	2022-01-13	93.3	176	5.5	0	5.3	0	0	0	72	125	82
486	2	112246	84	0	2021-10-11	54.2	157	5.5	0			0	0	72	179	82
508	2	112888	28	0	2022-02-17	49.1	164	5.5	0			0	0	72	103	69
690	2	116947	39	1	2021-12-28	77.4	176	5.5	0			0	0	64	131	63
922	2	122521	42	0	2021-12-28	55.7	154	5.5	0	5.3	0	0	0	72	110	88
940	2	123226	50	1	2021-12-24	66.7	181	5.5	0	5.3	0	0	0	72	144	81
1072	2	126856	52	0	2021-12-29	62.5	156	5.5	0	5.4	0	0	0	72	139	94
1110	2	128040	30	0	2022-02-09	79	158	5.5	0			0	0	72	126	87
1116	2	128138	29	0	2022-02-10	53.8	164	5.5	0			0	0	72	128	84
1204	2	129942	34	1	2022-01-06	93.7	177	5.5	0	5.1	0	0	0	72	121	96
1260	2	131484	36	1	2022-02-11	103.8	180	5.5	0			0	0	72	138	86
1396	2	134075	67	0	2022-07-31	52.3	156	5.5	0	5.6	0	0	0	68	150	77
1552	2	137965	33	1	2022-02-28	95.4	180	5.5	0			0	0	72	118	69
1696	2	141812	50	0	2021-11-02	67.1	164	5.5	0	5.6	0	0	0	72	133	72
1700	2	141893	34	0	2022-12-20	85.2	169	5.5	0			0	0	72	108	60
1718	2	142611	53	0	2021-12-07	74.6	178	5.5	0	5.5	0	0	0	72	140	89
1734	2	143057	29	0	2022-02-10	43.4	145	5.5	0			0	0	72	132	64
1754	2	143795	51	0	2022-01-13	56.7	159	5.5	0	5.6	0	0	0	72	127	75
1762	2	144106	35	1	2021-11-05	88.6	187	5.5	0	5.3	0	0	0	72	118	61
1818	2	145649	41	1	2022-01-25	76.3	175	5.5	0	5	0	0	0	72	131	83
2060	2	152205	60	1	2022-01-29	81.9	167	5.5	0	5.4	0	0	0	72	149	89
2258	2	157129	32	0	2022-01-06	53.3	148	5.5	0			0	0	72	123	82
2456	2	162394	37	0	2022-01-21	63	163	5.5	0			0	0	92	131	71
2468	2	162642	51	0	2021-12-27	56	166	5.5	0	5.1	0	0	0	72	128	73
2482	2	163106	47	0	2021-12-22	68.5	158	5.5	0	4.7	0	0	0	72	131	80
2636	2	167895	36	0	2022-02-23	54.2	153	5.5	0			0	0	72	98	62
2656	2	168650	54	0	2021-11-03	53.4	158	5.5	0	5.6	0	0	0	72	119	61
2788	2	172524	34	0	2022-01-06	49	166	5.5	0			0	0	72	102	62
2812	2	173058	42	1	2022-07-14	73.3	171	5.5	0			0	0	72	142	83
[truncated: 2,777 more rows]
