# Supplementary material for: Prediabetes, diabetes, and the risk of progression to diabetes among working population in Beijing-the Tongren HealthCare Study
Source: PLoS One. 2026 May 20;21(5):e0343993. doi: 10.1371/journal.pone.0343993 (PMC13189350; doi:10.1371/journal.pone.0343993)
Supplement: S6 File — This dataset includes baseline characteristics, clinical measurements, and follow-up data of the working population cohort from the Beijing Tongren HealthCare Study. All personally identifiable information, including date of birth, has been removed to ensure participant privacy. (ZIP) [file pone.0343993.s006.zip › Raw Employee Cohort Data (anonymized)/8 years_datas.xlsx]

## Sheet: Sheet1
num	timed	patientid	age	sex	date	weight	height	glu	type_1	HbA1c	type_2	type_1_2	type_3	rate	SBP	DBP
1	1	100005	28	0	2014-09-30	57	175	5.02	0			0	0	72	100	60
2	2	100005	36	0	2022-10-25	62.8	175	4.7	0	5.3	0	0	0	72	96	61
3	1	100056	35	1	2014-05-21	65	173	4.71	0			0	0	72	120	70
4	2	100056	44	1	2022-07-04	66.8	173	5.2	0			0	0	72	111	70
5	1	100127	63	0	2014-09-03	66	156	5.32	0			0	0	72	125	70
6	2	100127	71	0	2022-09-07	66.3	156	5.6	0	6.2	1	1	1	72	139	70
7	1	100273	55	1	2014-08-29	70	165	5.62	0			0	0	72	160	100
8	2	100273	63	1	2022-08-30	69.5	165	6	0	6.5	2	2	2	72	146	74
9	1	100376	41	0	2014-01-15	67	165	4.96	0	5.30	0	0	0	60	100	60
10	2	100376	50	0	2022-12-28	71.8	168	4.9	0	5.8	1	1	1	72	120	71
11	1	100421	41	1	2014-03-06			4.77	0	5.70	1	1	1
12	2	100421	50	1	2022-05-05	90.7	179	4.6	0	5.8	1	1	1	NA	128	74
13	1	100499	60	0	2014-08-05	65	154	5.17	0			0	0	72	110	80
14	2	100499	68	0	2022-07-30	66	150	6.1	1	6.3	1	2	1	72	141	80
15	1	100519	35	0	2014-01-26	54	156	5.97	0	5.90	1	1	1	72	120	80
16	2	100519	45	0	2022-12-20	57.1	158	5.4	0	6.3	1	1	1	70	105	62
17	1	100528	30	0	2014-02-18	68	155	5.46	0	5.20	0	0	0	64	90	60
18	2	100528	39	0	2022-02-24	93.8	153	6.9	1			1	1	72	145	95
19	1	100644	26	0	2014-02-19	53	164	4.62	0	4.70	0	0	0	72	90	60
20	2	100644	35	0	2022-01-29	67.2	164	5.5	0			0	0	72	117	73
21	1	100742	31	0	2014-01-29	50	155	4.69	0	5.00	0	0	0	72	95	60
22	2	100742	40	0	2022-12-28	55	157	4.9	0			0	0	84	85	61
23	1	100774	30	1	2014-01-26	78	177	5.84	0	5.50	0	0	0	72	100	60
24	2	100774	39	1	2022-02-14	82.6	176	6.5	1			1	1	72	136	84
25	1	100788	60	0	2014-06-21			5.18	0			0	0
26	2	100788	68	0	2022-04-16	56.3	166	5.7	0	5.8	1	1	1	NA	NA	NA
27	1	100865	60	0	2014-06-15	67	167	4.46	0			0	0	72	100	60
28	2	100865	68	0	2022-04-10	70	165	5.3	0	5.8	1	1	1	72	139	84
29	1	100896	34	1	2014-09-04	70	171	5.87	0			0	0	72	135	85
30	2	100896	43	1	2022-09-16	67.2	171	5.1	0	5.8	1	1	1	72	121	78
31	1	100914	27	0	2014-02-27	60	162	4.46	0	4.60	0	0	0	72	90	60
32	2	100914	36	0	2022-03-09	62.1	163	5	0			0	0	72	90	70
33	1	100933	55	0	2014-12-15	61	156	5.80	0	5.50	0	0	0	72	110	85
34	2	100933	63	0	2022-04-09	65.3	156	7.1	2	5.9	1	3	2	72	143	83
35	1	100940	35	0	2014-05-26	47	155	5.21	0			0	0		120	70
36	2	100940	43	0	2022-07-11	55	155	5.4	0			0	0	NA	121	75
37	1	101016	37	1	2014-02-14	80	176	5.32	0	5.50	0	0	0		120	90
38	2	101016	46	1	2022-03-07	80.1	175	4.7	0	5.6	0	0	0	72	133	77
39	1	101077	31	0	2014-03-10	56	162	4.99	0	5.50	0	0	0	72	135	80
40	2	101077	40	0	2022-02-15	65.3	161	5.4	0			0	0	72	133	87
41	1	101114	41	0	2014-01-29	47	162	5.09	0	5.20	0	0	0	72	95	60
42	2	101114	51	0	2022-12-21	46.6	164	4.6	0	5.6	0	0	0	76	102	68
43	1	101133	67	0	2014-06-15	55	156	6.47	1			1	1	72	120	60
44	2	101133	75	0	2022-04-10	53.9	160	8	2	7.5	2	4	2	72	132	70
45	1	101182	41	0	2014-01-16	65	155	5.14	0	5.40	0	0	0	72	90	60
46	2	101182	50	0	2022-12-22	79.1	154	5.3	0	5.9	1	1	1	68	134	87
47	1	101184	49	0	2014-02-28			3.95	0	5.60	0	0	0	72	90	60
48	2	101184	58	0	2022-01-17	47.9	161	4.9	0	5.7	1	1	1	72	129	76
49	1	101202	33	0	2014-09-23	58	168	5.44	0	4.80	0	0	0	70	120	70
50	2	101202	41	0	2022-10-25	62.2	168	5.2	0	5.7	1	1	1	72	120	83
51	1	101213	21	0	2014-01-23	67	164	4.88	0			0	0	72	120	80
52	2	101213	29	0	2022-01-19	73.5	164	5.1	0			0	0	72	132	69
53	1	101214	50	0	2014-02-13	61	160	5.21	0	5.60	0	0	0	72	110	60
54	2	101214	59	0	2022-04-10	66.8	160	6	0	6	1	1	1	72	120	62
55	1	101250	29	0	2014-07-24	52	161	5.46	0			0	0	72	110	70
56	2	101250	37	0	2022-07-13	58.4	160	5.1	0			0	0	64	105	71
57	1	101257	45	0	2014-05-21	65	171	5.36	0			0	0	72	100	65
58	2	101257	54	0	2022-07-15	63.3	171	5	0			0	0	72	105	75
59	1	101321	42	0	2014-10-24			5.72	0	6.10	1	1	1	72	160	100
60	2	101321	50	0	2022-09-05	71.2	164	5.5	0	5.4	0	0	0	NA	NA	NA
61	1	101391	36	0	2014-10-20	66	148	5.69	0	5.50	0	0	0	90	130	85
62	2	101391	44	0	2022-08-29	77.3	149	11.2	2	8.2	2	4	2	80	134	67
63	1	101400	57	0	2014-06-15	58	159	7.37	2			2	2	72	125	70
64	2	101400	65	0	2022-04-09	56.5	160	9.7	2	7.9	2	4	2	72	150	76
65	1	101442	27	0	2014-02-14	57	159	5.14	0	5.40	0	0	0	56	120	70
66	2	101442	36	0	2022-02-09	66.8	160	5.7	0			0	0	72	122	74
67	1	101463	36	0	2014-01-06	60	153	6.20	1	5.90	1	2	1	72	120	80
68	2	101463	46	0	2022-01-12	71.7	153	6.2	1	6	1	2	1	72	144	85
69	1	101479	25	0	2014-05-16	54	158	4.56	0			0	0	72	100	60
70	2	101479	34	0	2022-01-24	56.1	159	4.9	0			0	0	72	120	73
71	1	101492	57	0	2014-02-26	69	159	6.84	1			1	1	72	140	100
72	2	101492	65	0	2022-03-04	68	159	8.9	2	7.1	2	4	2	72	133	90
73	1	101493	60	0	2014-06-14	55	169	5.89	0			0	0	72	100	80
74	2	101493	68	0	2022-07-16	54.4	171	6	0	6.1	1	1	1	64	124	78
75	1	101565	58	1	2014-04-22			4.97	0			0	0
76	2	101565	66	1	2022-10-12	72.3	170	5.2	0	5.8	1	1	1	72	158	93
77	1	101596	20	0	2014-12-05	45	163	5.16	0			0	0	120	120	75
78	2	101596	29	0	2022-01-18	51.7	164	5.1	0			0	0	100	111	72
79	1	101645	40	1	2014-05-21	89	176	4.90	0			0	0	64	120	90
80	2	101645	49	1	2022-07-14	89.8	176	4.6	0			0	0	72	140	88
81	1	101742	62	1	2014-06-28	88	176	5.21	0			0	0	70	120	80
82	2	101742	70	1	2022-09-18	78.4	174	5.1	0	6.5	2	2	2	72	129	80
83	1	101747	54	1	2014-04-25			5.18	0			0	0
84	2	101747	62	1	2022-09-19	80.5	174	5.7	0	6.1	1	1	1	72	NA	NA
85	1	101765	45	1	2014-10-13	85	180	5.33	0			0	0	72	140	90
86	2	101765	53	1	2022-08-16	78	179	5.5	0	5.2	0	0	0	88	151	96
87	1	101806	41	1	2014-09-16	66	173	4.73	0			0	0	72	120	90
88	2	101806	49	1	2022-10-13	68.5	173	5.1	0	5.2	0	0	0	72	130	85
89	1	101814	68	1	2014-07-13	78	171	5.10	0			0	0	72	140	90
90	2	101814	76	1	2022-07-17	72.7	171	6	0	5.9	1	1	1	80	161	99
91	1	101820	38	0	2014-02-08	47	159	5.11	0	5.40	0	0	0	72	100	65
92	2	101820	47	0	2022-01-29	47.3	159	5	0	5.4	0	0	0	72	107	65
93	1	101845	28	1	2014-02-25	58	164	4.39	0	5.40	0	0	0	72	120	70
94	2	101845	37	1	2022-03-11	62.7	164	5.2	0			0	0	72	106	57
95	1	101932	30	0	2014-01-14	65	165	4.80	0	5.00	0	0	0	92	100	70
96	2	101932	39	0	2022-12-26	69.7	164	5.3	0			0	0	72	96	63
97	1	101942	61	0	2014-06-28	65	165	4.63	0			0	0	64	110	80
98	2	101942	69	0	2022-09-17	69.8	166	4.9	0	5.9	1	1	1	60	129	81
99	1	101948	51	1	2014-02-20	76	173	5.61	0	5.50	0	0	0	68	140	90
100	2	101948	61	1	2022-01-25	79.8	173	5.7	0	5.6	0	0	0	72	159	104
101	1	102064	34	0	2014-07-06	55	162	4.95	0			0	0	64	100	60
102	2	102064	43	0	2022-10-24	53.8	162	5	0	5.4	0	0	0	72	106	70
103	1	102096	74	0	2014-07-13	54	148	4.85	0			0	0	72	160	80
104	2	102096	82	0	2022-07-17	52.7	146	5.4	0	5.6	0	0	0	72	189	93
105	1	102127	50	0	2014-03-05			5.01	0	5.30	0	0	0	72	105	75
106	2	102127	59	0	2022-12-27	57	164	5.3	0	6	1	1	1	56	121	60
107	1	102164	51	0	2014-06-29	56	167	4.74	0			0	0	72	105	75
108	2	102164	60	0	2022-09-17	54.7	168	4.8	0	5.7	1	1	1	72	121	86
109	1	102223	35	0	2014-05-21	55	160	4.94	0			0	0	72	120	70
110	2	102223	43	0	2022-07-15	57	162	5.3	0			0	0	72	133	86
111	1	102265	55	0	2014-07-27	61	160	5.07	0			0	0	72	110	85
112	2	102265	64	0	2022-04-17	66.7	162	5.1	0	5.9	1	1	1	NA	154	97
113	1	102294	29	0	2014-01-24	60	160	5.30	0	5.60	0	0	0	72	100	70
114	2	102294	38	0	2022-03-21	61.4	160	5.7	0			0	0	NA	NA	NA
115	1	102295	42	0	2014-04-24			4.77	0			0	0
116	2	102295	50	0	2022-09-15	51.8	160	4.2	0	5.3	0	0	0	64	96	62
117	1	102301	43	1	2014-04-21			6.72	1			1	1
118	2	102301	51	1	2022-09-27	65.4	170	7.1	2	5.9	1	3	2	72	100	61
119	1	102356	20	0	2014-12-10	44	159	4.76	0			0	0	72	100	60
120	2	102356	28	0	2022-03-10	53.6	160	4.6	0			0	0	72	113	90
121	1	102364	46	0	2014-05-20	59	166	5.86	0			0	0	72	120	75
122	2	102364	55	0	2022-07-13	62.7	167	5.3	0			0	0	70	122	54
123	1	102448	49	0	2014-01-14	68	170	5.64	0	5.60	0	0	0	72	120	80
124	2	102448	58	0	2022-04-16	73.2	171	6.4	1	6	1	2	1	72	133	84
125	1	102510	53	1	2014-10-13	75	164	5.03	0			0	0	72	120	85
126	2	102510	61	1	2022-08-18	73.4	164	5.7	0	5.9	1	1	1	72	149	103
127	1	102572	44	0	2014-12-24			7.61	2	7.00	2	4	2
128	2	102572	53	0	2022-02-24	63	159	11.3	2	9.7	2	4	2	72	146	94
129	1	102697	33	1	2014-09-04	81	179	5.45	0			0	0	72	120	70
130	2	102697	42	1	2022-09-15	77.1	179	5.5	0	5.2	0	0	0	72	139	88
131	1	102706	30	0	2014-02-27	43	159	5.76	0	5.10	0	0	0	72	100	70
132	2	102706	39	0	2022-01-27	46.4	161	5.6	0			0	0	72	136	83
133	1	102751	35	1	2014-01-08	72	179	4.79	0	5.50	0	0	0	72	100	60
134	2	102751	44	1	2022-02-22	75.5	180	5.7	0	5.8	1	1	1	72	129	82
135	1	102763	23	0	2014-01-15	49	158	4.96	0	5.20	0	0	0	72	100	70
136	2	102763	33	0	2022-02-10	51.8	159	5.3	0			0	0	72	102	79
137	1	102776	66	0	2014-07-20	63	153	5.35	0			0	0	72	110	80
138	2	102776	74	0	2022-07-23	59.9	153	5.4	0	5.8	1	1	1	60	168	99
139	1	102821	58	1	2014-02-12	85	174	5.92	0	5.70	1	1	1		140	90
140	2	102821	67	1	2022-04-16	86.2	174	6.4	1	6.3	1	2	1	NA	157	92
141	1	102973	61	0	2014-06-21	65	155	6.43	1			1	1	72	135	75
142	2	102973	69	0	2022-04-16	59.8	154	6.3	1	6	1	2	1	72	143	76
143	1	103011	52	1	2014-04-23			5.14	0			0	0
144	2	103011	60	1	2022-09-16	63.5	161	5.4	0	6	1	1	1	72	123	72
145	1	103038	40	0	2014-02-28	50	153	6.10	1	5.50	0	1	1	72	90	60
146	2	103038	49	0	2022-01-29	52	155	6.3	1	5.7	1	2	1	72	112	73
147	1	103058	50	0	2014-04-25			5.11	0			0	0
148	2	103058	59	0	2022-09-13	NA	NA	6.4	1	5.6	0	1	1	88	151	84
149	1	103067	42	0	2014-01-23	57	162	4.89	0	5.40	0	0	0	64	110	70
150	2	103067	51	0	2022-01-13	49.6	162	5.3	0	5.6	0	0	0	72	120	80
151	1	103069	56	0	2014-06-28	50	155	5.21	0			0	0	72	110	60
152	2	103069	64	0	2022-09-17	51.4	155	5.6	0	5.8	1	1	1	72	111	70
153	1	103179	38	0	2014-02-14	55	168	5.26	0	5.70	1	1	1	72	100	60
154	2	103179	47	0	2022-02-16	57	167	5.1	0	5.7	1	1	1	72	104	60
155	1	103221	69	1	2014-07-27	56	165	5.42	0			0	0	72	110	70
156	2	103221	77	1	2022-07-30	61.3	164	6.9	1	6.4	1	2	1	64	155	97
157	1	103275	24	0	2014-07-22	58	156	4.64	0			0	0	64	100	70
158	2	103275	32	0	2022-02-09	65.5	156	4.8	0			0	0	72	123	80
159	1	103387	57	1	2014-09-09	66	169	5.53	0	5.60	0	0	0	72	120	75
160	2	103387	65	1	2022-09-13	67.9	168	5.5	0	5.9	1	1	1	72	110	66
161	1	103426	33	1	2014-02-07	73	170	5.15	0	5.50	0	0	0	72	130	85
162	2	103426	42	1	2022-01-29	76.3	171	5.7	0	5.8	1	1	1	64	132	84
163	1	103433	68	0	2014-09-25	66	156	5.66	0	6.40	1	1	1	92	120	80
164	2	103433	77	0	2022-09-28	59.8	156	5.2	0	6	1	1	1	72	122	75
165	1	103531	30	0	2014-02-17	53	158	5.02	0	5.40	0	0	0	72	120	80
166	2	103531	39	0	2022-02-22	66.7	158	6.2	1			1	1	72	126	80
167	1	103559	67	0	2014-06-22	59	151	4.98	0			0	0	72	120	70
168	2	103559	75	0	2022-04-16	62.7	154	5.2	0	5.4	0	0	0	72	152	93
169	1	103686	58	1	2014-06-29	64	164	6.89	1			1	1	60	120	80
170	2	103686	67	1	2022-09-17	56.8	168	5.8	0	5.6	0	0	0	72	110	75
171	1	103707	53	0	2014-02-18	68	158	4.87	0	6.10	1	1	1	72	115	85
172	2	103707	62	0	2022-04-16	70.6	157	5.1	0	6.4	1	1	1	72	148	98
173	1	103778	56	0	2014-06-21	64	166	4.68	0			0	0	72	120	70
174	2	103778	64	0	2022-04-16	78.1	167	5.4	0	5.7	1	1	1	88	140	82
175	1	103840	24	0	2014-09-19	65	170	5.63	0	5.20	0	0	0	72	100	60
176	2	103840	32	0	2022-09-16	74.6	171	5	0	5.3	0	0	0	72	108	66
177	1	103864	59	0	2014-06-22	68	158	6.03	0			0	0	84	120	80
178	2	103864	67	0	2022-04-16	66.9	156	6	0	6	1	1	1	72	178	84
179	1	103865	23	0	2014-08-26	59	164	4.86	0			0	0	72	120	80
180	2	103865	31	0	2022-01-27	67.4	163	5.1	0			0	0	72	120	82
181	1	103884	56	0	2014-06-21	57	156	5.35	0			0	0	72	120	70
182	2	103884	64	0	2022-04-16	64.2	157	5.3	0	5.3	0	0	0	72	155	81
183	1	103886	77	0	2014-06-21	49	154	6.40	1			1	1	68	120	70
184	2	103886	85	0	2022-04-16	47.6	155	9.6	2	8.1	2	4	2	72	131	58
185	1	103949	32	0	2014-09-30	61	156	4.69	0	5.70	1	1	1	72	120	70
186	2	103949	40	0	2022-09-16	71	156	5.1	0	5.9	1	1	1	72	121	75
187	1	103964	30	1	2014-10-21	63	174	5.48	0			0	0	72	120	80
188	2	103964	38	1	2022-01-28	68	173	5.5	0			0	0	72	116	66
189	1	103968	34	0	2014-02-08	65	164	5.98	0	5.80	1	1	1	72	120	75
190	2	103968	44	0	2022-02-09	63.4	164	5.7	0	6.2	1	1	1	72	137	88
191	1	103972	38	1	2014-02-18	81	187	7.29	2	6.20	1	3	2	72	105	70
192	2	103972	47	1	2022-02-11	83.1	187	5.1	0	5.7	1	1	1	72	148	90
193	1	103982	36	0	2014-02-08	59	165	5.26	0	5.20	0	0	0		130	80
194	2	103982	45	0	2022-01-26	64	167	5.7	0	5.3	0	0	0	NA	124	74
195	1	104009	52	0	2014-06-29	63	165	6.25	1			1	1		100	70
196	2	104009	61	0	2022-09-18	58.2	165	5.6	0	6.2	1	1	1	72	134	69
197	1	104025	23	0	2014-10-13	62	169	4.76	0			0	0	72	100	60
198	2	104025	32	0	2022-08-23	70.9	170	5.4	0	6	1	1	1	72	123	73
199	1	104058	21	0	2014-01-23	67	164	4.83	0			0	0	72	105	60
200	2	104058	29	0	2022-01-25	93.4	166	5.3	0			0	0	72	125	73
201	1	104060	26	0	2014-03-04	83	164	5.52	0	5.40	0	0	0	72	120	70
202	2	104060	35	0	2022-02-25	84	165	5.7	0			0	0	72	114	74
203	1	104101	33	0	2014-09-29	48	159	4.16	0	5.50	0	0	0	72	100	60
204	2	104101	42	0	2022-10-13	49.6	160	4.3	0	5.5	0	0	0	90	103	61
205	1	104116	65	0	2014-04-23			6.49	1			1	1
206	2	104116	73	0	2022-09-14	64.5	155	7.2	2	7.2	2	4	2	68	178	92
207	1	104128	42	1	2014-02-28	69	173	5.36	0	5.20	0	0	0		140	85
208	2	104128	51	1	2022-01-28	71.9	173	6	0	5.3	0	0	0	NA	NA	NA
209	1	104217	42	0	2014-01-28	53	154	4.99	0	5.50	0	0	0	72	100	70
210	2	104217	51	0	2022-05-07	55.6	158	4.7	0	5.8	1	1	1	72	109	56
211	1	104235	64	0	2014-07-29	60	161	5.09	0			0	0		110	80
212	2	104235	72	0	2022-08-10	58.1	160	5.1	0	5.6	0	0	0	68	162	77
213	1	104238	35	0	2014-09-19	61	165	4.89	0	5.80	1	1	1	72	100	60
214	2	104238	44	0	2022-09-16	65.8	167	5.1	0	5.5	0	0	0	76	115	74
215	1	104243	25	1	2014-08-27	79	186	4.42	0			0	0	104	140	80
216	2	104243	33	1	2022-09-14	85.8	187	5	0	5.7	1	1	1	84	139	85
217	1	104319	33	0	2014-02-26	51	152	5.31	0	5.70	1	1	1	72	120	80
218	2	104319	42	0	2022-02-18	52.9	152	6.9	1	6.1	1	2	1	84	148	87
219	1	104337	68	1	2014-06-15			8.98	2			2	2	100	150	90
220	2	104337	76	1	2022-04-10	NA	NA	9.6	2	6.8	2	4	2	72	166	86
221	1	104341	40	1	2014-09-11	82	175	5.09	0			0	0	72	135	85
222	2	104341	48	1	2022-10-10	82.9	176	5.4	0	5.9	1	1	1	72	124	77
223	1	104354	63	0	2014-06-15	71	163	5.13	0			0	0	120	130	90
224	2	104354	71	0	2022-04-10	71.8	165	5.7	0	5.1	0	0	0	72	151	93
225	1	104364	32	1	2014-12-29	76	179	5.10	0	5.00	0	0	0
226	2	104364	40	1	2022-01-20	84.4	179	5.1	0			0	0	72	145	83
227	1	104381	33	1	2014-10-10	95	179	12.13	2			2	2	72	130	80
228	2	104381	41	1	2022-09-02	94.7	178	6.4	1	6.9	2	3	2	72	137	73
229	1	104384	57	0	2014-02-14	63	151	5.18	0	5.40	0	0	0		125	70
230	2	104384	66	0	2022-04-10	63.6	152	5	0	5.4	0	0	0	72	146	86
231	1	104393	58	1	2014-09-02	68	169	9.94	2			2	2	72	155	90
232	2	104393	66	1	2022-08-30	66.6	168	7.9	2	8.2	2	4	2	72	153	93
233	1	104397	33	0	2014-09-11	42	154	4.93	0			0	0	60	100	60
234	2	104397	41	0	2022-11-18	45.7	156	4.7	0	5.2	0	0	0	72	121	82
235	1	104487	47	0	2014-10-29	81	157	13.72	2	8.80	2	4	2	90	140	90
236	2	104487	56	0	2022-09-21	75.8	158	10.6	2	8.8	2	4	2	72	131	73
237	1	104639	65	1	2014-10-22	66	172	6.16	1	5.10	0	1	1	72	120	80
238	2	104639	73	1	2022-09-06	66.9	170	7.1	2	5.6	0	2	2	72	127	76
239	1	104706	70	0	2014-06-15	50	151	4.93	0			0	0	72	130	80
240	2	104706	79	0	2022-04-10	52.4	150	5.1	0	5.6	0	0	0	72	145	69
241	1	104729	29	0	2014-02-27	50	157	5.14	0	5.40	0	0	0	72	100	75
242	2	104729	38	0	2022-01-06	50.5	158	5.6	0			0	0	72	108	72
243	1	104736	76	0	2014-06-15	67	156	5.72	0			0	0	72	140	80
244	2	104736	84	0	2022-04-10	73.2	153	6.4	1	6.9	2	3	2	72	165	70
245	1	104753	54	0	2014-09-26	61	164	4.97	0			0	0	72	100	60
246	2	104753	62	0	2022-08-29	66.8	163	5.9	0	5.9	1	1	1	64	149	88
247	1	104799	60	0	2014-07-26	61	159	5.51	0			0	0	72	120	80
248	2	104799	68	0	2022-07-24	61.1	159	6.7	1	6.6	2	3	2	72	135	84
249	1	104805	44	0	2014-02-07	60	163	4.99	0	5.20	0	0	0	72	100	60
250	2	104805	54	0	2022-02-11	68.6	162	6.6	1	5.7	1	2	1	72	119	76
251	1	104808	35	1	2014-02-13	90	184	6.00	0	5.90	1	1	1	72	135	80
252	2	104808	43	1	2022-02-23	104.4	182	8.5	2	8.3	2	4	2	72	156	88
253	1	104813	30	1	2014-01-29	73	173	5.49	0	5.90	1	1	1	72	120	80
254	2	104813	39	1	2022-02-10	86.3	173	6.7	1			1	1	72	133	76
255	1	104820	19	0	2014-07-09	95	161	5.08	0			0	0	64	140	90
256	2	104820	28	0	2022-01-24	103.6	164	5.4	0			0	0	72	141	86
257	1	104917	38	0	2014-02-20	82	165	5.97	0	5.70	1	1	1	72	145	100
258	2	104917	47	0	2022-12-27	78.4	164	6.5	1	6.1	1	2	1	88	184	97
259	1	104946	29	0	2014-09-18	56	159	4.61	0	5.50	0	0	0	92	100	60
260	2	104946	37	0	2022-09-29	63	160	5.5	0	5.6	0	0	0	72	114	84
261	1	104961	58	1	2014-04-23			5.27	0			0	0
262	2	104961	66	1	2022-09-15	73.3	179	5.5	0	5.5	0	0	0	72	151	97
263	1	105006	51	1	2014-10-27	79	172	5.93	0	5.60	0	0	0	72	120	90
264	2	105006	59	1	2022-10-26	77.9	172	6.1	1	6.3	1	2	1	72	113	74
265	1	105048	32	1	2014-01-27	68	178	5.44	0	5.40	0	0	0	72	100	70
266	2	105048	41	1	2022-12-20	72.2	178	5.3	0	5.8	1	1	1	64	133	79
267	1	105084	35	1	2014-01-20	83	169	4.51	0			0	0	72	130	80
268	2	105084	44	1	2022-09-24	82	170	4.4	0	5.1	0	0	0	72	114	70
269	1	105090	25	1	2014-07-06	95	171	5.15	0			0	0	72	140	90
270	2	105090	33	1	2022-09-17	NA	NA	4.9	0	5.5	0	0	0	64	129	84
271	1	105091	60	0	2014-06-15	69	164	5.70	0			0	0	72	140	70
272	2	105091	69	0	2022-07-23	71	161	7	2	7.3	2	4	2	60	130	71
273	1	105099	33	1	2014-09-04	85	176	5.19	0			0	0	72	135	80
274	2	105099	42	1	2022-10-17	70.5	176	5.1	0	5.2	0	0	0	72	156	96
275	1	105188	27	0	2014-01-15	51	158	5.13	0	5.40	0	0	0	72	100	60
276	2	105188	36	0	2022-12-26	51.7	158	5.3	0			0	0	72	106	63
277	1	105194	24	0	2014-01-30	46	160	4.87	0	5.20	0	0	0	72	90	60
278	2	105194	33	0	2022-12-21	48.4	160	4.8	0			0	0	80	111	78
279	1	105197	35	1	2014-02-17	67	173	5.20	0	5.60	0	0	0	72	120	80
280	2	105197	44	1	2022-03-10	67.3	173	5.2	0	5.6	0	0	0	72	124	76
281	1	105208	60	0	2014-07-08	63	161	5.26	0			0	0	72	100	70
282	2	105208	68	0	2022-09-17	61.6	164	5.3	0	6	1	1	1	60	126	83
283	1	105239	59	0	2014-06-15	49	157	5.42	0			0	0	72	120	70
284	2	105239	67	0	2022-04-10	54.7	154	5.8	0	5.6	0	0	0	72	151	87
285	1	105261	50	0	2014-01-22	67	164	4.68	0	5.70	1	1	1	72	100	70
286	2	105261	59	0	2022-04-10	69.7	165	5.1	0	6	1	1	1	64	137	69
287	1	105322	61	0	2014-10-27	63	156	4.47	0	5.50	0	0	0	72	120	80
288	2	105322	68	0	2022-10-19	64.9	156	5	0	5.8	1	1	1	72	141	90
289	1	105382	46	0	2014-07-06	67	164	4.96	0			0	0	72	120	60
290	2	105382	54	0	2022-09-17	65.3	165	4.8	0	5.5	0	0	0	72	119	82
291	1	105600	34	1	2014-02-18	95	180	5.20	0	5.40	0	0	0	72	130	90
292	2	105600	42	1	2022-02-17	103.4	183	6.4	1	5.7	1	2	1	72	136	85
293	1	105677	32	0	2014-12-10	51	156	5.34	0	5.40	0	0	0	72	100	70
294	2	105677	40	0	2022-01-18	52.9	157	5.7	0			0	0	72	112	65
295	1	105696	31	1	2014-02-18	91	182	5.15	0			0	0	72	120	80
296	2	105696	40	1	2022-12-29	97.2	182	5.5	0			0	0	60	134	82
297	1	105725	51	1	2014-09-20	81	168	6.13	1			1	1	72	140	90
298	2	105725	59	1	2022-11-03	73.6	167	7.5	2	7.1	2	4	2	72	143	83
299	1	105739	86	1	2014-10-11	79	172	6.63	1			1	1	72	140	90
300	2	105739	94	1	2022-10-25	81.5	170	8.3	2	6.4	1	3	2	72	NA	NA
301	1	105754	32	0	2014-09-10	50	170	5.03	0			0	0	72	140	85
302	2	105754	40	0	2022-09-20	51.6	171	5.4	0	5.1	0	0	0	64	144	108
303	1	105764	45	0	2014-02-18	51	154	5.16	0			0	0	72	105	70
304	2	105764	53	0	2022-09-07	48.9	154	5	0	5.9	1	1	1	72	120	73
305	1	105772	33	0	2014-02-08	89	171	5.97	0	5.80	1	1	1	72	120	80
306	2	105772	42	0	2022-12-22	98.2	173	5.4	0	6.3	1	1	1	92	132	83
307	1	105775	38	0	2014-03-07	67	163	5.44	0	5.10	0	0	0	72	135	80
308	2	105775	47	0	2022-02-28	65	163	6.3	1	5.2	0	1	1	72	161	108
309	1	105819	33	0	2014-02-11	63	159	4.72	0	4.90	0	0	0	72	120	70
310	2	105819	42	0	2022-02-17	68.5	158	4.5	0	5.2	0	0	0	72	130	80
311	1	105831	81	0	2014-06-22	56	155	5.05	0			0	0	72	120	80
312	2	105831	89	0	2022-09-13
313	1	105853	47	0	2014-02-14	51	164	5.49	0	5.30	0	0	0	72	100	80
314	2	105853	56	0	2022-04-17	53.9	166	5.6	0	5.5	0	0	0	72	146	75
315	1	106036	58	1	2014-09-25	80	172	6.03	0	6.50	2	2	2	72	135	80
316	2	106036	66	1	2022-11-03	80.5	173	7.5	2	6.6	2	4	2	70	136	77
317	1	106060	37	0	2014-07-05	55	159	4.84	0			0	0	72	110	80
318	2	106060	46	0	2022-10-25	66.8	159	5.4	0	5.7	1	1	1	64	121	75
319	1	106078	52	1	2014-03-21	70	166	5.04	0	5.70	1	1	1	72	120	70
320	2	106078	60	1	2022-04-18	78.8	165	5.1	0	5.9	1	1	1	72	119	76
321	1	106090	43	0	2014-02-14	60	157	5.07	0	5.70	1	1	1	72	120	75
322	2	106090	52	0	2022-02-18	71.2	159	6	0	5.6	0	0	0	72	122	73
323	1	106113	50	1	2014-12-31	76	172	5.14	0	5.50	0	0	0	72	120	100
324	2	106113	58	1	2022-12-27	79.4	175	5.5	0	5.8	1	1	1	64	149	94
325	1	106159	33	1	2014-02-08	73	172	4.67	0	5.10	0	0	0	72	120	70
326	2	106159	43	1	2022-02-14	71.3	170	5.2	0	5.2	0	0	0	72	134	92
327	1	106172	27	0	2014-10-22	56	168	4.74	0			0	0	72	100	60
328	2	106172	35	0	2022-09-19	56.2	168	4.9	0	5.4	0	0	0	72	101	67
329	1	106179	27	0	2014-01-20	60	165	4.53	0	5.40	0	0	0	72	90	60
330	2	106179	36	0	2022-01-29	60.3	160	4.4	0			0	0	NA	115	70
331	1	106202	33	0	2014-09-19	44	156	4.32	0	5.10	0	0	0	72	100	60
332	2	106202	41	0	2022-09-28	47.5	155	4.1	0	5.2	0	0	0	72	119	78
333	1	106203	29	0	2014-03-12	57	159	5.40	0	5.40	0	0	0	72
334	2	106203	37	0	2022-02-18	52.6	161	5.6	0			0	0	72	101	63
335	1	106231	27	0	2014-02-17	54	163	5.76	0	4.80	0	0	0	72	100	60
336	2	106231	36	0	2022-02-16	60.7	165	5.5	0			0	0	72	129	84
337	1	106313	44	1	2014-05-15	80	175	6.45	1			1	1		120	85
338	2	106313	53	1	2022-10-17	82.4	175	6.5	1	6.5	2	3	2	72	134	77
339	1	106341	24	0	2014-02-28	55	164	5.35	0	5.30	0	0	0	72	100	70
340	2	106341	32	0	2022-03-09	63.5	163	5.2	0			0	0	72	109	64
341	1	106360	58	0	2014-06-28	63	157	5.12	0			0	0	72	100	60
342	2	106360	66	0	2022-09-17	58.2	159	5.2	0	5.8	1	1	1	72	129	80
343	1	106368	59	0	2014-07-12	56	165	5.45	0			0	0	72	120	70
344	2	106368	67	0	2022-07-16	61.7	166	5.7	0	6.2	1	1	1	72	135	70
345	1	106382	28	0	2014-09-24	48	155	5.08	0	5.70	1	1	1	72	100	60
346	2	106382	36	0	2022-09-22	49.6	155	5.2	0	5.6	0	0	0	72	110	71
347	1	106400	63	0	2014-09-10	57	160	6.77	1	5.40	0	1	1	72	120	80
348	2	106400	72	0	2022-10-11	60.3	161	7.1	2	6.4	1	3	2	90	177	88
349	1	106404	49	0	2014-05-15	71	170	5.11	0	5.60	0	0	0	72	135	85
350	2	106404	57	0	2022-08-10	70.2	172	5.3	0	5.8	1	1	1	60	128	69
351	1	106423	70	1	2014-05-08	64	167	6.15	1	5.90	1	2	1	72	135	85
352	2	106423	78	1	2022-08-10	59.2	166	5.7	0	6	1	1	1	60	150	92
353	1	106424	39	0	2014-01-17	52	151	5.65	0	5.40	0	0	0	72	100	60
354	2	106424	48	0	2022-02-24	52.1	150	5.1	0	5.7	1	1	1	72	125	67
355	1	106493	37	0	2014-02-18	58	162	5.09	0	5.60	0	0	0	72	120	75
356	2	106493	46	0	2022-03-02	60.1	162	6.1	1	6.3	1	2	1	72	135	83
357	1	106494	40	0	2014-05-07	64	168	5.06	0	5.60	0	0	0	72	120	70
358	2	106494	48	0	2022-08-02	66.6	168	5.5	0	6	1	1	1	72	130	81
359	1	106571	30	0	2014-07-05	50	165	4.53	0			0	0	72	110	80
360	2	106571	39	0	2022-09-24	55.7	167	4.7	0	5.4	0	0	0	72	107	67
361	1	106574	50	0	2014-01-10	58	161	5.50	0	4.80	0	0	0	72	110	60
362	2	106574	59	0	2022-02-10	57.2	160	6	0	5	0	0	0	72	124	76
363	1	106602	27	0	2014-03-03	56	151	5.17	0			0	0	72	100	70
364	2	106602	35	0	2022-12-22	48.1	151	4.4	0			0	0	56	114	68
365	1	106609	38	0	2014-05-23	61	160	5.93	0			0	0	72	120	80
366	2	106609	47	0	2022-07-04	59.3	160	6.3	1			1	1	64	121	79
367	1	106741	23	0	2014-12-05	47	160	5.10	0			0	0	72	100	60
368	2	106741	31	0	2022-03-02	60.8	161	5.1	0			0	0	72	106	52
369	1	106754	55	1	2014-06-28	76	178	5.17	0			0	0	72	110	75
370	2	106754	63	1	2022-09-17	72.5	178	4.9	0	5.5	0	0	0	72	129	75
371	1	106780	37	1	2014-09-23	87	173	5.48	0	4.90	0	0	0	70	100	65
372	2	106780	45	1	2022-09-27	85.7	173	4.8	0	5.8	1	1	1	60	136	79
373	1	106783	25	0	2014-01-13	55	167	4.86	0	5.10	0	0	0	72	100	60
374	2	106783	34	0	2022-12-28	76.1	165	4.6	0			0	0	80	107	65
375	1	106786	26	0	2014-01-30	58	164	5.24	0	4.90	0	0	0	72	90	60
376	2	106786	36	0	2022-01-11	69.9	166	4.9	0			0	0	72	100	74
377	1	106793	29	0	2014-01-27	79	170	4.83	0	5.30	0	0	0	72	100	60
378	2	106793	38	0	2022-01-06	87	170	5	0			0	0	72	109	66
379	1	106927	66	0	2014-07-12	53	153	5.51	0			0	0	72	140	90
380	2	106927	74	0	2022-07-31	55	151	6.3	1	6.2	1	2	1	72	161	90
381	1	106949	61	0	2014-06-22	62	149	5.21	0			0	0	72	120	70
382	2	106949	69	0	2022-04-17	60.8	148	5.7	0	5.9	1	1	1	72	157	99
383	1	106967	45	1	2014-10-09	78	175	5.28	0			0	0	72	135	95
384	2	106967	53	1	2022-09-07	78.4	175	5.8	0	5.9	1	1	1	72	123	81
385	1	106983	55	1	2014-09-03	62	163	5.65	0	5.60	0	0	0	56	120	70
386	2	106983	63	1	2022-09-14	63.3	162	5.2	0	5.8	1	1	1	64	126	79
387	1	107018	63	0	2014-06-22	59	159	6.05	1			1	1	72	100	70
388	2	107018	71	0	2022-07-23	65.9	162	8.2	2	7.4	2	4	2	72	149	77
389	1	107034	37	1	2014-07-06	86	179	5.19	0			0	0	72	100	60
390	2	107034	45	1	2022-10-15	108	183	4.9	0	5.6	0	0	0	72	178	108
391	1	107044	37	1	2014-01-22	73	178	5.23	0	5.70	1	1	1	72	100	70
392	2	107044	46	1	2022-01-04	84.7	178	5.8	0	5.8	1	1	1	72	128	80
393	1	107064	51	0	2014-09-03	72	164	5.53	0			0	0	84	120	80
394	2	107064	60	0	2022-10-12	73.6	163	5.3	0	6.2	1	1	1	72	124	75
395	1	107102	32	0	2014-09-25	45	157	4.92	0	5.70	1	1	1	72	100	70
396	2	107102	40	0	2022-09-13	45.9	158	4.7	0	5.8	1	1	1	72	114	82
397	1	107150	27	1	2014-10-23	65	173	5.15	0			0	0	90	100	60
398	2	107150	35	1	2022-01-10	81.3	186	5.7	0			0	0	72	137	88
399	1	107184	42	1	2014-04-25			5.17	0			0	0
400	2	107184	51	1	2022-10-28	87	182	5.4	0	5.8	1	1	1	68	151	89
401	1	107232	46	1	2014-09-26			4.58	0	5.40	0	0	0	72	125	70
402	2	107232	54	1	2022-09-14	82.7	168	4.7	0	5.4	0	0	0	72	143	94
403	1	107269	62	0	2014-06-22	47	156	4.99	0			0	0	72	135	75
404	2	107269	70	0	2022-04-17	51.3	158	5.3	0	5.3	0	0	0	NA	148	82
405	1	107283	51	0	2014-01-07	72	165	5.40	0	5.60	0	0	0
406	2	107283	60	0	2022-07-01	69.6	164	5.8	0	5.9	1	1	1	68	127	80
407	1	107296	30	1	2014-02-25	76	176	5.74	0	5.20	0	0	0	72	130	80
408	2	107296	39	1	2022-02-23	76.1	176	5.5	0			0	0	72	136	75
409	1	107330	23	0	2014-01-17	59	162	4.60	0	5.50	0	0	0	72	120	80
410	2	107330	32	0	2022-12-28	59.4	161	4.6	0			0	0	60	116	71
411	1	107334	58	0	2014-06-21	60	156	5.92	0			0	0	72	100	70
412	2	107334	66	0	2022-07-16	61.8	158	5.9	0	6.1	1	1	1	72	136	73
413	1	107348	44	0	2014-02-07	62	168	5.45	0	5.40	0	0	0	108	120	80
414	2	107348	53	0	2022-02-07	65.1	168	5.5	0	5.9	1	1	1	100	128	84
415	1	107423	43	0	2014-12-10	57	159	4.95	0	5.00	0	0	0	72	120	80
416	2	107423	52	0	2022-01-13	59.2	160	5.3	0	5.3	0	0	0	72	134	80
417	1	107442	39	0	2014-07-05	64	164	4.88	0			0	0	72	100	75
418	2	107442	48	0	2022-09-17	70.2	165	4.9	0	5.6	0	0	0	72	142	90
419	1	107445	29	0	2014-04-04	50	162	5.06	0			0	0	72	90	70
420	2	107445	37	0	2022-03-16	54.2	164	5.3	0			0	0	72	106	70
421	1	107510	52	0	2014-02-07	60	159	5.75	0	5.70	1	1	1	72	120	80
422	2	107510	61	0	2022-07-16	55.5	159	6	0	6	1	1	1	72	141	80
423	1	107538	45	1	2014-01-13	77	158	5.95	0	5.50	0	0	0	72	120	85
424	2	107538	54	1	2022-01-05	77	158	5.8	0	5.5	0	0	0	72	132	91
425	1	107572	43	1	2014-01-29	75	173	5.19	0	5.50	0	0	0	72	105	80
426	2	107572	52	1	2022-02-22	78	172	6.2	1	5.8	1	2	1	84	155	89
427	1	107796	40	0	2014-02-14	60	165	5.62	0	5.70	1	1	1	72	100	70
428	2	107796	49	0	2022-12-20	63.2	166	5.8	0	6	1	1	1	68	116	70
429	1	107808	57	0	2014-07-12	57	162	4.94	0			0	0	72	100	70
430	2	107808	66	0	2022-07-16	50.5	165	6.2	1	5.4	0	1	1	72	117	83
431	1	107854	30	0	2014-02-21	69	163	4.55	0	5.60	0	0	0	72	120	70
432	2	107854	39	0	2022-02-18	58.5	162	4.5	0			0	0	72	131	80
433	1	107877	28	0	2014-02-07	55	173	5.48	0	5.00	0	0	0	72	90	60
434	2	107877	37	0	2022-01-13	58.6	173	5.5	0			0	0	72	115	74
435	1	107896	34	0	2014-02-25	66	158	4.51	0	5.60	0	0	0	72	120	80
436	2	107896	43	0	2022-02-18	64.7	158	5.3	0	5.6	0	0	0	72	120	92
437	1	107901	39	0	2014-02-25	67	170	4.93	0	5.40	0	0	0	72	100	60
438	2	107901	48	0	2022-01-27	67.1	170	5.5	0	5.6	0	0	0	72	108	64
439	1	107917	25	0	2014-01-23	54	162	5.18	0	5.50	0	0	0	72	110	70
440	2	107917	34	0	2022-07-28	52.4	161	5.5	0			0	0	72	NA	NA
441	1	107962	38	0	2014-02-12	55	155	5.18	0	5.10	0	0	0	72	100	60
442	2	107962	48	0	2022-03-09	53.9	154	4.9	0	4.9	0	0	0	72	122	80
443	1	108006	30	0	2014-01-10	63	168	4.73	0	5.20	0	0	0	110	100	70
444	2	108006	39	0	2022-12-30	57	169	4.2	0			0	0	104	125	72
445	1	108136	39	0	2014-01-29	76	165	4.60	0	5.40	0	0	0	64	120	70
446	2	108136	48	0	2022-01-18	81.2	165	5.3	0	6	1	1	1	NA	133	83
447	1	108137	30	0	2014-08-19	50	159	4.51	0			0	0	72	100	60
448	2	108137	39	0	2022-10-28	43.5	160	5	0	5.5	0	0	0	70	104	69
449	1	108142	30	0	2014-02-17	66	163	4.68	0	5.60	0	0	0	72	130	70
450	2	108142	39	0	2022-02-11	79.9	162	5.1	0			0	0	72	126	76
451	1	108158	25	0	2014-01-06	48	164							72	120	70
452	2	108158	34	0	2022-01-05	45	165	5.2	0			0	0	72	114	79
453	1	108222	42	1	2014-02-18	85	170	5.51	0	5.60	0	0	0	72	140	95
454	2	108222	51	1	2022-01-29	77	171	5.7	0	5.6	0	0	0	72	161	108
455	1	108233	38	1	2014-09-01	67	172	5.03	0			0	0	64	100	60
456	2	108233	46	1	2022-08-03	68.8	173	5	0	5.1	0	0	0	72	135	84
457	1	108252	63	0	2014-06-28	65	168	4.94	0			0	0	72	120	80
458	2	108252	71	0	2022-09-17	66.1	166	5.1	0	5.8	1	1	1	64	127	79
459	1	108306	58	1	2014-01-16	86	169	5.83	0	5.50	0	0	0	72	115	80
460	2	108306	68	1	2022-07-30	87.3	167	5.8	0	5.6	0	0	0	72	137	93
461	1	108350	70	0	2014-06-15	63	158	5.49	0			0	0		110	70
462	2	108350	78	0	2022-08-15	61.4	155	5	0	5.8	1	1	1	NA	121	66
463	1	108391	52	0	2014-09-12	55	162	5.26	0	4.80	0	0	0	72	100	70
464	2	108391	60	0	2022-10-19	56.4	162	5.8	0	5	0	0	0	72	134	80
465	1	108405	55	0	2014-06-29	57	165	5.06	0			0	0	60	100	60
466	2	108405	63	0	2022-09-18	51.4	169	4.9	0	5.6	0	0	0	NA	104	56
467	1	108406	45	0	2014-07-05	54	158	5.43	0			0	0	72	130	80
468	2	108406	53	0	2022-09-17	56.7	157	5.2	0	6	1	1	1	72	131	79
469	1	108428	60	0	2014-07-12	68	157	4.98	0			0	0	72	110	80
470	2	108428	69	0	2022-07-16	71.3	159	5.1	0	5.9	1	1	1	72	129	81
471	1	108484	45	0	2014-06-29	59	165	4.94	0			0	0	72	140	80
472	2	108484	54	0	2022-11-07	62.8	166	5.1	0	6.3	1	1	1	72	123	78
473	1	108536	59	0	2014-06-22	55	158	6.01	0			0	0	72	160	90
474	2	108536	67	0	2022-07-16	61	158	5.9	0	5.7	1	1	1	72	164	96
475	1	108579	29	0	2014-09-03	59	161	4.91	0			0	0	88	100	60
476	2	108579	37	0	2022-10-10	56.3	161	4.6	0	5.4	0	0	0	72	120	78
477	1	108620	59	0	2014-07-12	52	154	5.34	0			0	0	72	130	90
478	2	108620	67	0	2022-07-16	50.4	155	5.1	0	6.3	1	1	1	72	133	86
479	1	108643	50	1	2014-03-04	80	169	5.38	0	5.30	0	0	0	72	135	85
480	2	108643	59	1	2022-03-03	76.4	168	5.4	0	5.5	0	0	0	72	155	92
481	1	108647	79	1	2014-07-12	74	172	5.88	0			0	0	72	130	80
482	2	108647	87	1	2022-04-17	71.2	173	6.1	1	5.7	1	2	1	72	131	64
483	1	108772	20	0	2014-01-02	122	167	6.13	1	5.70	1	2	1	100	140	100
484	2	108772	29	0	2022-01-19	120.5	167	5.3	0			0	0	72	146	105
485	1	108822	31	1	2014-09-30	65	171	5.00	0	5.40	0	0	0	72	120	80
486	2	108822	40	1	2022-11-01	70.3	172	5.3	0	5.8	1	1	1	72	124	71
487	1	108858	59	0	2014-09-26	45	152	4.97	0	7.50	2	2	2	60	100	60
488	2	108858	67	0	2022-09-19	49.3	153	5.2	0	6.2	1	1	1	70	107	67
489	1	108881	28	1	2014-06-06	72	174	4.24	0			0	0	72	100	70
490	2	108881	36	1	2022-08-05	78.1	173	5.4	0	5.4	0	0	0	72	116	80
491	1	108890	40	0	2014-01-15	48	163	5.05	0	5.50	0	0	0	72	100	70
492	2	108890	49	0	2022-03-08	51.6	165	5.4	0	5.6	0	0	0	72	116	68
493	1	108925	24	0	2014-03-12	68	166	5.23	0	5.40	0	0	0	72	110	80
494	2	108925	33	0	2022-01-25	70.4	166	4.6	0			0	0	72	131	78
495	1	108995	65	1	2014-04-23			5.05	0			0	0
496	2	108995	73	1	2022-09-23	74.8	167	6.3	1	6.1	1	2	1	72	137	89
497	1	109020	44	0	2014-01-14	48	161	4.93	0	5.60	0	0	0	72	100	70
498	2	109020	53	0	2022-12-28	48	162	4.9	0	5.6	0	0	0	76	107	60
499	1	109027	68	0	2014-07-13	60	160	10.85	2			2	2	72	130	70
500	2	109027	76	0	2022-07-23	54.2	162	7	2	6.9	2	4	2	72	156	82
501	1	109043	24	0	2014-02-17	74	164	5.01	0	5.30	0	0	0	72	100	70
502	2	109043	33	0	2022-02-24	88	165	5.2	0			0	0	72	132	90
503	1	109131	19	0	2014-07-09	42	155	4.92	0			0	0	92	110	70
504	2	109131	27	0	2022-01-05	47.4	155	4.7	0			0	0	72	105	64
505	1	109171	30	0	2014-01-29	48	153	4.60	0	5.30	0	0	0	72	100	70
506	2	109171	39	0	2022-01-12	48.9	154	4.7	0			0	0	72	115	75
507	1	109187	28	0	2014-09-04	48	157	4.49	0			0	0	72	120	70
508	2	109187	36	0	2022-09-27	50	156	4.9	0	5.7	1	1	1	72	116	68
509	1	109238	59	0	2014-07-20	64	164	4.19	0			0	0	72	130	75
510	2	109238	67	0	2022-07-24	69.8	165	6	0	6.4	1	1	1	72	130	75
511	1	109240	59	0	2014-06-22	56	160	5.48	0			0	0	84	120	70
512	2	109240	67	0	2022-04-17	56.8	161	7.9	2	6.5	2	4	2	90	152	87
513	1	109258	29	0	2014-02-08	49	166	5.05	0	5.20	0	0	0	72	90	60
514	2	109258	38	0	2022-03-03	52.1	164	4.7	0			0	0	72	103	57
515	1	109331	64	0	2014-03-28			6.59	1	6.40	1	2	1
516	2	109331	72	0	2022-04-14	56.5	154	7	2	6.8	2	4	2	NA	NA	NA
517	1	109336	33	1	2014-01-13	73	162	4.90	0	5.10	0	0	0	72	120	90
518	2	109336	42	1	2022-12-26	65.5	163	5.2	0	5.4	0	0	0	72	122	87
519	1	109356	30	1	2014-02-19	94	183	5.00	0	5.10	0	0	0	72	135	85
520	2	109356	38	1	2022-02-23	80.8	181	5.3	0			0	0	72	127	79
521	1	109365	37	1	2014-09-03	65	163	4.59	0			0	0	88	120	75
522	2	109365	46	1	2022-09-16	65.1	163	5.2	0	5.4	0	0	0	90	156	87
523	1	109410	61	0	2014-07-12	67	159	5.53	0			0	0	72	130	90
524	2	109410	69	0	2022-07-16	72	160	8.5	2	7.1	2	4	2	72	164	95
525	1	109445	34	0	2014-01-28	77	162	6.54	1	5.80	1	2	1	72	120	80
526	2	109445	43	0	2022-12-28	68.2	162	7.1	2	6.4	1	3	2	80	111	72
527	1	109474	48	0	2014-07-05	66	155	5.60	0			0	0	72	110	80
528	2	109474	57	0	2022-09-24	67.9	155	5.6	0	5.9	1	1	1	72	125	80
529	1	109542	52	1	2014-04-25			5.99	0			0	0
530	2	109542	60	1	2022-09-30	79.9	176	7.3	2	6.6	2	4	2	72	142	82
531	1	109660	35	1	2014-08-07	75	172	4.82	0	5.40	0	0	0	72	120	90
532	2	109660	43	1	2022-10-26	78.2	173	5.1	0	5.9	1	1	1	72	144	95
533	1	109767	55	1	2014-10-20	74	178	5.24	0	5.10	0	0	0	72	120	80
534	2	109767	63	1	2022-09-13	73.2	178	5	0	5.6	0	0	0	72	136	86
535	1	109782	35	1	2014-03-04	73	174	5.14	0	5.30	0	0	0	72	120	70
536	2	109782	44	1	2022-02-17	85.2	174	5.3	0	5.6	0	0	0	NA	116	72
537	1	109789	55	1	2014-02-11	82	165	5.48	0	5.10	0	0	0	72	140	95
538	2	109789	63	1	2022-07-16	78.8	167	5.9	0	5.6	0	0	0	72	173	105
539	1	109851	43	0	2014-09-20	57	153	5.54	0			0	0	72	120	70
540	2	109851	51	0	2022-11-01	55.5	152	5.4	0	5.6	0	0	0	72	116	73
541	1	109865	61	1	2014-07-12	64	161	5.33	0			0	0	72	120	80
542	2	109865	69	1	2022-04-17	67.3	161	6.4	1	6.2	1	2	1	72	179	74
543	1	109888	45	0	2014-10-22			5.01	0	5.20	0	0	0	72	120	70
544	2	109888	53	0	2022-08-30	57.4	165	4.8	0	5.2	0	0	0	96	141	68
545	1	109927	33	0	2014-01-26	63	162	4.92	0	5.00	0	0	0	72	120	80
546	2	109927	42	0	2022-12-30	68.8	161	4.7	0	5.6	0	0	0	72	119	68
547	1	109937	44	0	2014-04-22			5.22	0			0	0
548	2	109937	52	0	2022-10-14	59.9	157	5	0	5.6	0	0	0	72	117	72
549	1	109961	52	0	2014-10-29	54	159	4.44	0	5.10	0	0	0	72	130	90
550	2	109961	61	0	2022-09-09	48.9	160	5.2	0	5.6	0	0	0	72	140	90
551	1	110036	24	0	2014-02-10	43	167	6.39	1	6.00	1	2	1	72	110	60
552	2	110036	34	0	2022-01-20	47.5	167	6.1	1			1	1	72	127	68
553	1	110069	45	1	2014-05-20	70	160	4.91	0			0	0	72	135	90
554	2	110069	53	1	2022-07-12	70.7	159	5.8	0			0	0	76	148	93
555	1	110087	44	0	2014-02-27			6.18	1	6.10	1	2	1	72	125	85
556	2	110087	53	0	2022-01-28	NA	NA	6.3	1	6.6	2	3	2	72	145	87
557	1	110088	45	0	2014-07-06	66	151	5.77	0			0	0	72	120	80
558	2	110088	53	0	2022-09-24	57.7	151	5.5	0	5.7	1	1	1	72	124	73
559	1	110194	20	0	2014-12-05	57	163	4.82	0			0	0	72	100	60
560	2	110194	28	0	2022-01-11	65	164	NA						72	126	78
561	1	110214	25	0	2014-02-20	52	162	4.40	0	5.20	0	0	0	72	100	60
562	2	110214	34	0	2022-02-24	51.4	161	5	0			0	0	72	113	66
563	1	110227	63	1	2014-07-06	68	167	5.89	0			0	0	84	135	80
564	2	110227	71	1	2022-09-27	75.1	166	6.3	1	6.2	1	2	1	80	129	80
565	1	110245	28	0	2014-02-27	63	168	4.80	0	5.30	0	0	0	72	90	60
566	2	110245	37	0	2022-02-22	60	170							72	127	75
567	1	110263	48	0	2014-01-07	66	164	5.17	0	5.30	0	0	0	72	100	70
568	2	110263	57	0	2022-07-16	68	166	5.8	0	5.6	0	0	0	NA	113	75
569	1	110349	39	1	2014-09-19	73	172	5.25	0	5.80	1	1	1	72	100	65
570	2	110349	47	1	2022-11-17	75.4	172	4.9	0	5.7	1	1	1	72	129	85
571	1	110427	30	0	2014-08-21	52	159	4.32	0			0	0	72	110	70
572	2	110427	38	0	2022-06-09	54.8	159	4.9	0	5	0	0	0	72	118	65
573	1	110477	62	0	2014-06-22	67	162	5.39	0			0	0	72	115	90
574	2	110477	70	0	2022-04-17	70	163	6.3	1	6	1	2	1	NA	138	91
575	1	110565	25	0	2014-05-15	50	158	4.62	0			0	0	72	90	60
576	2	110565	33	0	2022-09-06	70.5	159	5.2	0	5.4	0	0	0	72	103	61
577	1	110595	48	1	2014-02-26	79	174	6.21	1	6.10	1	2	1	72	120	80
578	2	110595	57	1	2022-02-25	79.8	173	8.9	2	7	2	4	2	72	138	109
579	1	110613	33	0	2014-06-29	48	166	5.84	0			0	0	70	100	60
580	2	110613	41	0	2022-09-17	49.6	168	5	0	5.8	1	1	1	68	116	67
581	1	110627	31	0	2014-02-27	58	168	4.60	0	5.00	0	0	0		90	60
582	2	110627	40	0	2022-01-27	56.5	169	5.3	0			0	0	NA	114	75
583	1	110630	19	0	2014-12-11	54	161	5.29	0			0	0	72	120	75
584	2	110630	28	0	2022-02-07	57	163	5.6	0			0	0	72	125	74
585	1	110641	34	0	2014-09-19	62	153	5.07	0	5.50	0	0	0	72	120	80
586	2	110641	42	0	2022-09-26	72	154	4.7	0	5.7	1	1	1	72	129	83
587	1	110648	36	1	2014-05-08	72	177	5.49	0	5.90	1	1	1	72	120	80
588	2	110648	44	1	2022-07-26	78.3	175	5	0	5.5	0	0	0	72	137	84
589	1	110656	28	0	2014-01-17	52	163	4.83	0	5.50	0	0	0	64	120	70
590	2	110656	37	0	2022-01-18	58.2	165	5.2	0			0	0	72	NA	NA
591	1	110696	65	1	2014-10-22	70	159	5.51	0	6.10	1	1	1	72	145	90
592	2	110696	72	1	2022-08-31	66.4	158	7	2	6.7	2	4	2	68	153	86
593	1	110706	49	1	2014-02-25	81	178	5.70	0	5.40	0	0	0	72	120	70
594	2	110706	58	1	2022-01-11	NA	NA	6.2	1	5.8	1	2	1	72	108	63
595	1	110710	39	1	2014-08-27	67	181	5.27	0			0	0	72	120	70
596	2	110710	48	1	2022-10-21	64.2	180	5.6	0	5.9	1	1	1	84	133	76
597	1	110724	23	1	2014-07-22	106	174	5.23	0			0	0	84	120	85
598	2	110724	31	1	2022-02-07	147	175	6.3	1			1	1	72	150	98
599	1	110747	50	1	2014-10-10	67	168	5.15	0			0	0	72	120	80
600	2	110747	58	1	2022-08-08	62	169	5.1	0	5.9	1	1	1	72	112	66
601	1	110753	41	1	2014-09-20	71	175	4.40	0			0	0	72	100	70
602	2	110753	49	1	2022-10-19	72.1	175	4.7	0	5.5	0	0	0	72	127	71
603	1	110767	39	0	2014-01-16	48	154	5.09	0	5.30	0	0	0	72	100	60
604	2	110767	49	0	2022-01-30	46.8	156	5.9	0	5.5	0	0	0	72	127	74
605	1	110785	38	1	2014-05-09	78	177	6.97	1	5.80	1	2	1	72	160	110
606	2	110785	46	1	2022-07-28	78.6	175	8.1	2	6.7	2	4	2	72	143	94
607	1	110805	70	0	2014-06-22	79	161	6.81	1			1	1	72	120	85
608	2	110805	78	0	2022-04-17	73.2	158	7	2	6.3	1	3	2	72	165	89
609	1	110828	27	0	2014-09-05	59	168	4.87	0			0	0	72	100	60
610	2	110828	36	0	2022-11-02	64.5	170	5.2	0	5.5	0	0	0	72	127	68
611	1	110999	58	1	2014-07-06	72	172	5.30	0			0	0	64	120	80
612	2	110999	66	1	2022-09-18	80	175	5.7	0	5.6	0	0	0	60	175	72
613	1	111087	31	1	2014-10-21	82	178	4.71	0	5.20	0	0	0	72	120	80
614	2	111087	39	1	2022-09-08	88	181	4.9	0	5.4	0	0	0	72	115	66
615	1	111142	35	1	2014-09-28	60	168	5.10	0	5.40	0	0	0	72	120	70
616	2	111142	43	1	2022-09-21	63.8	168	5.6	0	5.8	1	1	1	72	103	63
617	1	111145	40	0	2014-01-10	55	161	4.66	0	5.50	0	0	0	96	110	70
618	2	111145	49	0	2022-01-04	61.8	161	5.6	0	5.2	0	0	0	72	112	77
619	1	111163	38	0	2014-09-29	56	162	5.65	0	5.30	0	0	0
620	2	111163	46	0	2022-10-25	58.3	162	5.3	0	5.5	0	0	0	90	123	86
621	1	111238	38	1	2014-09-10	93	179	5.06	0			0	0	72	120	70
622	2	111238	46	1	2022-09-29	98.7	181	5.5	0	6.3	1	1	1	72	126	84
623	1	111240	76	0	2014-07-12	56	159	7.25	2			2	2	72	100	70
624	2	111240	84	0	2022-07-16	59	161	7.8	2	6.6	2	4	2	72	136	77
625	1	111246	30	0	2014-01-21	80	165	4.70	0	5.60	0	0	0	72	120	75
626	2	111246	39	0	2022-01-27	74.7	166	4.5	0			0	0	72	146	100
627	1	111250	61	0	2014-06-22	50	153	4.42	0			0	0	72	100	60
628	2	111250	69	0	2022-07-16	57.3	151	4.7	0	5.9	1	1	1	72	135	74
629	1	111263	63	0	2014-07-12	60	162	5.46	0			0	0	72	140	90
630	2	111263	71	0	2022-07-16	61.6	163	7.4	2	6.8	2	4	2	72	126	75
631	1	111276	58	0	2014-07-05	46	150	6.51	1			1	1	72	110	80
632	2	111276	67	0	2022-09-26	48.5	151	8.7	2	6.6	2	4	2	76	121	66
633	1	111278	60	0	2014-07-12	59	160	4.66	0			0	0	72	110	60
634	2	111278	68	0	2022-07-16	62	159	4.9	0	5.5	0	0	0	72	117	58
635	1	111283	58	0	2014-07-13	66	161	6.30	1			1	1	72	130	80
636	2	111283	66	0	2022-07-16	68.1	159	6.1	1	6.1	1	2	1	72	156	94
637	1	111292	33	0	2014-05-09	68	156	4.83	0	5.30	0	0	0	72	125	80
638	2	111292	42	0	2022-07-25	81.7	158	4.8	0	5.6	0	0	0	84	123	82
639	1	111339	50	1	2014-10-21	83	180	5.40	0	5.60	0	0	0	72	120	90
640	2	111339	58	1	2022-09-06	79.4	181	7.7	2	5.8	1	3	2	72	125	86
641	1	111366	31	1	2014-01-15	72	170	5.42	0	5.40	0	0	0	64	120	70
642	2	111366	40	1	2022-03-15	74.1	169	5	0			0	0	72	140	91
643	1	111455	62	0	2014-06-28	55	154	5.58	0			0	0	72	120	70
644	2	111455	70	0	2022-09-18	57.6	155	6.2	1	6.1	1	2	1	72	122	69
645	1	111483	25	0	2014-01-16	40	157	5.89	0	5.70	1	1	1	72	90	60
646	2	111483	35	0	2022-01-24	41.7	158	5.4	0			0	0	72	107	63
647	1	111490	63	0	2014-10-22	61	158	5.49	0	6.00	1	1	1	72	170	100
648	2	111490	71	0	2022-09-23	59.6	158	6.1	1	6.3	1	2	1	72	171	79
649	1	111496	43	0	2014-01-06	62	165	5.50	0	5.30	0	0	0	72	120	80
650	2	111496	52	0	2022-07-31	67.7	165	6	0	6.2	1	1	1	72	125	80
651	1	111511	36	0	2014-12-04	57	148	5.38	0	5.30	0	0	0	88	120	85
652	2	111511	44	0	2022-02-09	59	149	5.5	0	5.8	1	1	1	72	143	86
653	1	111569	67	0	2014-07-12	53	153	5.01	0			0	0	72	140	90
654	2	111569	75	0	2022-07-16	54.7	154	5.8	0	6.2	1	1	1	64	169	62
655	1	111593	35	1	2014-02-25	66	176	5.41	0	5.30	0	0	0	72	120	90
656	2	111593	44	1	2022-01-24	73.9	181	5.9	0	5.4	0	0	0	72	147	105
657	1	111601	50	0	2014-10-11	82	168	5.55	0			0	0	72	130	80
658	2	111601	58	0	2022-08-17	83	168	6.7	1	7	2	3	2	72	134	90
659	1	111631	51	0	2014-01-09	82	168	5.00	0	5.80	1	1	1	72	130	80
660	2	111631	60	0	2022-07-31	78.4	168	6.6	1	5.9	1	2	1	72	144	77
661	1	111640	48	1	2014-02-18	93	172	6.23	1	6.30	1	2	1	72	115	75
662	2	111640	57	1	2022-01-14	99.8	172	6.2	1	6.5	2	3	2	72	141	75
663	1	111651	52	0	2014-07-12	73	164	5.19	0			0	0		130	80
664	2	111651	60	0	2022-07-30	77.3	167	6.7	1	6	1	2	1	72	146	87
665	1	111691	58	0	2014-05-08	62	155	5.39	0	5.50	0	0	0	72	120	70
666	2	111691	66	0	2022-08-11	61.8	156	5	0	5.7	1	1	1	56	115	67
667	1	111692	58	0	2014-07-13	77	165	4.96	0			0	0	72	120	70
668	2	111692	66	0	2022-07-16	82.7	164	5.5	0	5.6	0	0	0	72	131	84
669	1	111711	41	0	2014-01-06	64	163	6.21	1	5.00	0	1	1	72	120	70
670	2	111711	50	0	2022-12-22	70.8	162	5.5	0	5.4	0	0	0	84	131	89
671	1	111750	33	0	2014-09-22	62	159	5.66	0	5.40	0	0	0	72	120	70
672	2	111750	41	0	2022-09-13	58.3	158	5.6	0	5.2	0	0	0	72	132	72
673	1	111751	47	0	2014-01-13	71	173	4.71	0	5.40	0	0	0	72	120	80
674	2	111751	56	0	2022-03-28	73.7	173	4.9	0	5.8	1	1	1	NA	109	67
675	1	111788	33	0	2014-01-29	54	159	4.47	0	5.00	0	0	0	72	120	80
676	2	111788	43	0	2022-02-18	56.3	159	5.5	0	5	0	0	0	72	141	90
677	1	111851	42	0	2014-12-11	75	154	5.68	0			0	0	72	120	70
678	2	111851	50	0	2022-07-18	72.2	155	5.4	0			0	0	70	114	78
679	1	111882	46	0	2014-06-12	52	150	4.93	0			0	0	72	120	80
680	2	111882	54	0	2022-08-18	50.2	152	4.7	0	5.2	0	0	0	72	124	63
681	1	111958	21	0	2014-01-23	62	166	4.76	0			0	0	72	110	70
682	2	111958	30	0	2022-01-12	49.2	165	5	0			0	0	72	112	73
683	1	112218	74	0	2014-07-12	44	157	6.59	1			1	1	72	140	80
684	2	112218	82	0	2022-07-16	46.6	160	9.2	2	8.1	2	4	2	72	138	77
685	1	112224	61	0	2014-06-21	57	154	4.80	0			0	0	72	120	80
686	2	112224	69	0	2022-07-16	53.2	152	5.2	0	6	1	1	1	72	146	86
687	1	112235	57	0	2014-06-22	59	161	5.15	0			0	0	72	90	60
688	2	112235	65	0	2022-07-16	58	164	7.8	2	6.6	2	4	2	72	128	71
689	1	112238	54	0	2014-07-12	64	160	6.34	1			1	1	72	110	80
690	2	112238	62	0	2022-07-16	65	162	6.8	1	6.6	2	3	2	72	142	90
691	1	112252	72	0	2014-07-13	55	153	4.98	0			0	0	72	110	70
692	2	112252	80	0	2022-07-16	57	154	5.3	0	5.7	1	1	1	72	145	67
693	1	112258	53	0	2014-01-14	74	166	5.55	0	5.40	0	0	0	72	120	80
694	2	112258	63	0	2022-04-17	74.8	168	5.1	0	5.5	0	0	0	72	126	68
695	1	112269	46	0	2014-03-10	63	159	5.16	0	5.40	0	0	0	72	100	70
696	2	112269	55	0	2022-07-30	61	161	5.7	0	5.6	0	0	0	72	141	76
697	1	112303	46	0	2014-02-25			4.98	0	5.60	0	0	0
698	2	112303	55	0	2022-02-22	72.7	166	7.5	2	6.8	2	4	2	72	137	86
699	1	112353	36	0	2014-09-20	49	150	4.86	0			0	0	72	100	60
700	2	112353	45	0	2022-11-04	45.3	150	4.8	0	5.6	0	0	0	72	120	74
701	1	112368	62	0	2014-07-13	62	160	5.19	0			0	0
702	2	112368	70	0	2022-07-16	64	162	6	0	5.5	0	0	0	NA	NA	NA
703	1	112394	51	1	2014-01-08	73	167	5.24	0	5.50	0	0	0	72	120	80
704	2	112394	60	1	2022-01-20	78.4	168	5.2	0	5.8	1	1	1	72	117	73
705	1	112397	43	0	2014-09-16	53	161	5.38	0			0	0	72	130	80
706	2	112397	52	0	2022-09-20	59.6	163	5.5	0	5.7	1	1	1	72	155	95
707	1	112413	49	0	2014-07-05	52	159	5.40	0			0	0	72	120	80
708	2	112413	58	0	2022-09-17	53.5	160	5.6	0	5.6	0	0	0	72	119	72
709	1	112434	60	0	2014-07-19	61	163	5.32	0			0	0	72	140	100
710	2	112434	68	0	2022-04-17	64.4	165	6.4	1	5.6	0	1	1	72	167	101
711	1	112481	44	1	2014-03-26	69	170	5.03	0	5.90	1	1	1	72	110	70
712	2	112481	52	1	2022-05-13	72.1	170	5.3	0	6.1	1	1	1	56	141	83
713	1	112503	59	0	2014-07-12	67	156	5.13	0			0	0	72	120	80
714	2	112503	67	0	2022-07-16	71.2	158	5.7	0	6	1	1	1	72	140	70
715	1	112519	66	1	2014-06-28	72	169	5.18	0			0	0	72	140	100
716	2	112519	74	1	2022-09-17	75.5	166	5.4	0	6.7	2	2	2	72	135	83
717	1	112710	75	0	2014-07-12	51	147	5.36	0			0	0	72	110	70
718	2	112710	83	0	2022-07-16	52	147	7	2	7	2	4	2	72	174	84
719	1	112861	30	0	2014-02-21	59	153	5.00	0	4.90	0	0	0	72	100	70
720	2	112861	39	0	2022-02-11	60.8	154	5.6	0			0	0	72	120	74
721	1	112871	61	0	2014-07-12	74	161	6.86	1			1	1	72	130	100
722	2	112871	69	0	2022-07-16	65.6	164	10.4	2	8.2	2	4	2	72	163	93
723	1	112909	23	0	2014-01-26	54	163	5.17	0	5.30	0	0	0	72	95	60
724	2	112909	32	0	2022-02-15	79.3	164	4.5	0			0	0	76	123	72
725	1	112938	49	0	2014-01-16	85	152	5.71	0	6.20	1	1	1	72	190	90
726	2	112938	58	0	2022-04-17	85.1	155	7.5	2	6.6	2	4	2	72	164	92
727	1	112939	73	1	2014-06-22	67	166	5.83	0			0	0	72	140	70
728	2	112939	82	1	2022-04-17	74.3	168	6.9	1	6	1	2	1	72	169	83
729	1	112958	23	0	2014-09-23	80	173	4.59	0	5.70	1	1	1	72	135	80
730	2	112958	32	0	2022-09-26	93.6	173	4.7	0	6	1	1	1	80	162	97
731	1	112962	35	0	2014-02-10	62	149	5.32	0	5.10	0	0	0	72	150	90
732	2	112962	44	0	2022-12-28	65.8	149	5.5	0	5.6	0	0	0	96	174	92
733	1	112978	30	0	2014-07-23	62	160	6.18	1			1	1	72	90	60
734	2	112978	38	0	2022-01-30	71.2	161	4.7	0			0	0	72	143	100
735	1	112987	43	0	2014-02-11			4.84	0	5.40	0	0	0
736	2	112987	52	0	2022-01-29	49.5	158							72	110	67
737	1	113002	22	1	2014-09-02	58	161	4.16	0			0	0	72	120	80
738	2	113002	30	1	2022-02-08	60.6	162	4.9	0			0	0	72	109	61
739	1	113003	22	0	2014-07-02	55	156	4.27	0			0	0	72	120	80
740	2	113003	30	0	2022-02-25	68.2	157	5.5	0			0	0	72	125	83
741	1	113006	33	0	2014-09-03	53	157	4.83	0			0	0	72	100	60
742	2	113006	41	0	2022-09-28	54.2	157	4.7	0	5.6	0	0	0	64	117	74
743	1	113035	24	1	2014-01-02	78	177	5.38	0	5.20	0	0	0	72	120	70
744	2	113035	33	1	2022-02-18	113.9	177	6.5	1			1	1	72	132	80
745	1	113047	34	1	2014-08-27	84	175	5.71	0			0	0	72	130	80
746	2	113047	42	1	2022-09-08	91.1	175	5.6	0	6.2	1	1	1	72	126	80
747	1	113053	37	0	2014-01-21	51	160	5.44	0	5.30	0	0	0
748	2	113053	46	0	2022-01-18	54.2	160	6.3	1	5.5	0	1	1	NA	111	69
749	1	113055	30	0	2014-02-28	67	168	5.23	0	5.20	0	0	0	72	100	65
750	2	113055	39	0	2022-01-19	58.6	171	5	0			0	0	72	89	50
751	1	113088	60	0	2014-07-12	76	155	6.00	0			0	0	72	130	90
752	2	113088	68	0	2022-07-16	80.4	156	7	2	6.5	2	4	2	72	132	84
753	1	113106	37	1	2014-06-27	72	168	5.02	0			0	0	72	120	85
754	2	113106	46	1	2022-08-25	71.1	168	5.7	0	5.7	1	1	1	68	138	92
755	1	113166	50	1	2014-02-19	78	177	5.73	0	5.80	1	1	1	72	145	90
756	2	113166	60	1	2022-03-11	73.3	176	6.4	1	6.1	1	2	1	72	142	88
757	1	113184	42	0	2014-01-29	54	154	5.47	0	5.20	0	0	0	72	100	65
758	2	113184	51	0	2022-01-18	57.7	155	5.3	0	5.6	0	0	0	72	117	90
759	1	113208	37	1	2014-05-09	89	171	5.42	0	5.70	1	1	1	72	130	85
760	2	113208	45	1	2022-07-28	89.4	171	5	0	5.9	1	1	1	72	125	84
761	1	113243	29	1	2014-03-03	75	170	5.41	0	5.20	0	0	0	72	140	90
762	2	113243	38	1	2022-02-08	74.8	171	5.4	0			0	0	NA	139	94
763	1	113268	27	0	2014-10-28	52	167	4.36	0			0	0	72	120	80
764	2	113268	35	0	2022-10-27	62	166	4.8	0	5.6	0	0	0	72	122	69
765	1	113272	21	0	2014-01-23	45	155	5.44	0			0	0	72	120	70
766	2	113272	29	0	2022-02-10	48.4	156	5.1	0			0	0	72	126	74
767	1	113292	66	1	2014-03-21	74	164	5.96	0	6.10	1	1	1	96	145	85
768	2	113292	75	1	2022-04-12	72.6	163	7.1	2	6.4	1	3	2	100	179	93
769	1	113327	36	1	2014-08-28	72	167	5.09	0			0	0		110	70
770	2	113327	44	1	2022-11-01	65.7	168	5.3	0	5.6	0	0	0	NA	111	72
771	1	113332	34	1	2014-02-17	73	176	4.95	0	5.00	0	0	0	72	120	80
772	2	113332	44	1	2022-02-07	76.8	177	5.2	0	5.1	0	0	0	72	125	68
773	1	113393	45	1	2014-02-20	81	172	5.70	0	5.40	0	0	0	72	110	70
774	2	113393	54	1	2022-01-20	77.5	172	5.2	0	5.5	0	0	0	72	141	91
775	1	113409	23	0	2014-09-18	55	160	4.94	0	5.60	0	0	0	72	100	60
776	2	113409	31	0	2022-09-13	57.2	159	4.8	0	5.6	0	0	0	72	107	63
777	1	113531	63	1	2014-10-22	59	165	7.00	2	6.10	1	3	2	72	90	60
778	2	113531	71	1	2022-09-02	57.3	164	8.6	2	7.2	2	4	2	72	123	87
779	1	113593	61	1	2014-10-09	80	173	6.09	1			1	1	72	120	80
780	2	113593	69	1	2022-08-18	72.8	173	6.2	1	6.2	1	2	1	70	126	75
781	1	113666	36	0	2014-02-17	47	155	4.67	0	5.00	0	0	0	72	100	65
782	2	113666	45	0	2022-01-20	47	156	5.1	0	5.2	0	0	0	72	120	71
783	1	113674	37	1	2014-06-29	62	169	5.49	0			0	0	72	100	75
784	2	113674	46	1	2022-10-19	67.2	169	5	0	6	1	1	1	72	118	72
785	1	113677	31	0	2014-09-29	59	161	4.98	0	5.00	0	0	0	72	100	60
786	2	113677	39	0	2022-10-18	64.7	164	5.1	0	5.6	0	0	0	72	113	65
787	1	113683	40	0	2014-01-14	46	156	4.98	0	5.70	1	1	1	72	120	80
788	2	113683	49	0	2022-02-23	51.8	157	4.8	0	5.2	0	0	0	72	127	81
789	1	113689	26	0	2014-12-23	63	167	5.24	0	5.20	0	0	0		110	70
790	2	113689	35	0	2022-02-09	66.5	166	4.9	0			0	0	NA	120	66
791	1	113713	35	0	2014-10-22	62	172	4.81	0			0	0	64	120	70
792	2	113713	43	0	2022-09-22	65.5	172	5	0	5.6	0	0	0	72	110	77
793	1	113720	52	0	2014-05-14	58	160	5.74	0			0	0	72	100	70
794	2	113720	60	0	2022-03-11	57.6	160	5.6	0	5.8	1	1	1	68	137	72
795	1	113767	51	0	2014-02-18	74	156	5.26	0	5.50	0	0	0	72	110	60
796	2	113767	60	0	2022-04-17	71.2	158	6	0	5.6	0	0	0	72	156	94
797	1	113773	44	0	2014-01-27	61	166	5.72	0	5.50	0	0	0	72	120	70
798	2	113773	53	0	2022-01-14	54.4	162	5.1	0	5.8	1	1	1	72	142	88
799	1	113776	30	0	2014-05-27	45	163	4.76	0			0	0	80	120	70
800	2	113776	38	0	2022-07-08	50.1	163	4.5	0			0	0	72	123	67
801	1	113847	38	0	2014-01-28	61	162	4.84	0	5.40	0	0	0	72	120	70
802	2	113847	47	0	2022-01-07	66.3	161	5.6	0	5.9	1	1	1	72	118	84
803	1	113848	33	0	2014-02-18	52	155	5.21	0	5.30	0	0	0	72	120	80
804	2	113848	42	0	2022-01-30	59	157	5.4	0	5.3	0	0	0	90	132	84
805	1	113849	58	0	2014-07-27	72	165	5.76	0			0	0	72	145	95
806	2	113849	66	0	2022-07-16	72	168	5.7	0	6.2	1	1	1	72	139	80
807	1	113963	53	1	2014-09-11	90	179	5.58	0	6.00	1	1	1	72	120	90
808	2	113963	62	1	2022-09-19	85.8	178	5.6	0	6.2	1	1	1	72	117	81
809	1	114028	28	0	2014-09-24	59	168	5.20	0			0	0	72	100	65
810	2	114028	36	0	2022-09-01	59.9	169	5.3	0	5.3	0	0	0	72	140	82
811	1	114033	26	0	2014-01-27	47	161	5.10	0	5.40	0	0	0	72	100	70
812	2	114033	35	0	2022-01-27	49.6	162	5.1	0			0	0	72	121	67
813	1	114060	34	0	2014-02-08	60	160	4.77	0	5.20	0	0	0	72	100	60
814	2	114060	43	0	2022-12-30	63.2	161	4.7	0	5.6	0	0	0	72	122	70
815	1	114066	57	1	2014-01-23	82	186	5.37	0	5.30	0	0	0	72	110	80
816	2	114066	67	1	2022-04-09	74	184	5.5	0	5.3	0	0	0	72	117	75
817	1	114107	33	0	2014-02-07	62	153	5.25	0	5.70	1	1	1	72	90	60
818	2	114107	42	0	2022-01-14	56.1	153	5.5	0	5.6	0	0	0	72	127	66
819	1	114120	62	0	2014-09-09	62	161	5.54	0	5.70	1	1	1	64	120	80
820	2	114120	70	0	2022-10-11	68.3	161	5.5	0	6	1	1	1	72	157	95
821	1	114150	33	1	2014-09-11	56	170	5.22	0			0	0	72	120	70
822	2	114150	42	1	2022-10-09	64.1	170	5.3	0	5.8	1	1	1	72	115	76
823	1	114182	34	0	2014-02-26	50	157	5.04	0	5.70	1	1	1	72	100	65
824	2	114182	43	0	2022-01-11	48.6	159	5.2	0	5.8	1	1	1	72	99	63
825	1	114189	27	0	2014-08-27	43	158	4.43	0			0	0	72	110	70
826	2	114189	35	0	2022-12-28	44.5	159	4.3	0	5	0	0	0	72	112	66
827	1	114205	26	1	2014-02-18	72	170	5.27	0	5.30	0	0	0	72	100	60
828	2	114205	35	1	2022-03-03	79.3	170	5.4	0			0	0	72	138	69
829	1	114209	50	0	2014-06-29			5.13	0			0	0	72	100	70
830	2	114209	58	0	2022-09-24	73	166	4.8	0	5.6	0	0	0	72	118	71
831	1	114263	75	0	2014-06-21	68	161	8.85	2			2	2	72	160	80
832	2	114263	83	0	2022-04-16	NA	NA	11.8	2	9.3	2	4	2	NA	170	100
833	1	114282	32	0	2014-09-24	53	167	5.20	0			0	0	72	100	70
834	2	114282	40	0	2022-11-02	58.5	168	4.8	0	5.3	0	0	0	72	110	72
835	1	114286	64	1	2014-09-22	61	171	5.52	0			0	0	72	120	70
836	2	114286	72	1	2022-09-05	65.9	170	6.8	1	6.2	1	2	1	76	141	82
837	1	114297	73	1	2014-05-20			4.99	0			0	0
838	2	114297	83	1	2022-11-08	83.6	169	4.9	0	5.3	0	0	0	68	153	77
839	1	114305	45	0	2014-03-07	51	165	5.29	0	5.80	1	1	1	72	100	55
840	2	114305	54	0	2022-03-04	57.3	164	5.8	0	6.2	1	1	1	72	110	63
841	1	114396	27	0	2014-02-20	56	159	4.96	0	5.30	0	0	0	72	120	70
842	2	114396	36	0	2022-02-14	59.9	160	5.3	0			0	0	72	113	67
843	1	114448	38	1	2014-09-05	74	176	4.87	0			0	0	72	120	80
844	2	114448	47	1	2022-09-15	75.6	178	5.4	0	5.6	0	0	0	72	129	77
845	1	114450	28	0	2014-08-29	58	164	4.86	0			0	0	72	100	70
846	2	114450	36	0	2022-08-23	58.9	167	4.5	0	5.6	0	0	0	72	106	65
847	1	114452	80	1	2014-03-20	86	170	6.15	1	5.70	1	2	1	64	145	90
848	2	114452	88	1	2022-04-08	89.6	167	7.2	2	6	1	3	2	68	144	71
849	1	114469	25	0	2014-01-10	43	155	4.54	0	4.90	0	0	0	72	100	60
850	2	114469	34	0	2022-01-28	46.6	155	5.1	0			0	0	72	98	59
851	1	114498	43	0	2014-02-28	64	172	5.64	0	5.40	0	0	0	72	100	70
852	2	114498	52	0	2022-01-29	57.6	173	5.6	0	5.7	1	1	1	72	104	55
853	1	114513	32	1	2014-06-29	72	179	5.19	0			0	0	72	100	60
854	2	114513	41	1	2022-09-24	77.9	180	5.4	0	5.4	0	0	0	72	130	84
855	1	114520	72	0	2014-06-14	52	155	6.29	1			1	1	72	110	70
856	2	114520	80	0	2022-04-09	56	157	6.6	1	6.2	1	2	1	92	157	81
857	1	114524	29	0	2014-02-08	50	162	5.33	0	5.20	0	0	0	72	110	80
858	2	114524	38	0	2022-02-28	49.6	162	5.4	0			0	0	72	128	85
859	1	114561	34	1	2014-09-22	66	175	5.82	0	5.80	1	1	1	72	120	70
860	2	114561	42	1	2022-10-21	71.9	177	6.2	1	6.1	1	2	1	72	139	71
861	1	114601	37	1	2014-10-21	72	169	5.02	0	5.20	0	0	0	72	140	90
862	2	114601	44	1	2022-09-02	77	169	5	0	5.6	0	0	0	72	131	81
863	1	114602	40	0	2014-02-28	81	172	4.85	0	5.20	0	0	0	72	100	70
864	2	114602	50	0	2022-03-02	85.5	169	5.3	0	5.5	0	0	0	72	119	74
865	1	114609	49	0	2014-04-22			5.14	0			0	0
866	2	114609	57	0	2022-09-28	56.1	164	5.1	0	5.9	1	1	1	72	123	70
867	1	114655	72	0	2014-07-13	59	150	6.13	1			1	1	72	130	60
868	2	114655	81	0	2022-07-16	55.1	150	7	2	4.9	0	2	2	72	121	56
869	1	114698	68	0	2014-01-16	70	163	5.07	0	5.70	1	1	1	72	120	70
870	2	114698	76	0	2022-09-13	68.2	161	5.6	0	5.7	1	1	1	72	124	70
871	1	114723	61	0	2014-07-20	62	157	5.66	0			0	0	72	135	90
872	2	114723	69	0	2022-07-16	61.3	160	5.8	0	6.3	1	1	1	64	131	83
873	1	114772	70	0	2014-07-12	57	161	6.76	1			1	1	72	120	85
874	2	114772	78	0	2022-07-16	52.9	162	7.1	2	6.1	1	3	2	70	129	64
875	1	114791	21	0	2014-12-11	59	162	5.42	0			0	0	92	120	70
876	2	114791	29	0	2022-01-24	51.7	164							72	113	82
877	1	114792	34	0	2014-10-16	58	160	4.30	0			0	0	110	140	90
878	2	114792	42	0	2022-02-16	53.4	161	5.2	0	5.6	0	0	0	72	111	69
879	1	114795	31	0	2014-12-29	49	154	5.56	0	5.90	1	1	1	72	110	70
880	2	114795	40	0	2022-03-11	50.9	153	5.5	0			0	0	90	127	87
881	1	114832	46	1	2014-02-10	68	163	5.00	0	5.50	0	0	0	60	130	85
882	2	114832	55	1	2022-01-07	72.3	163	5.3	0	5.9	1	1	1	72	120	62
883	1	114850	63	0	2014-07-13	66	160	5.23	0			0	0	72	150	100
884	2	114850	71	0	2022-07-17	70.7	161	5.8	0	5.8	1	1	1	72	176	88
885	1	114855	40	1	2014-02-18	80	173	5.63	0	5.60	0	0	0	56	100	70
886	2	114855	49	1	2022-03-09	79.9	173	5.8	0	5.5	0	0	0	72	108	71
887	1	114861	63	1	2014-05-08	92	170	7.84	2	6.50	2	4	2	72	110	70
888	2	114861	71	1	2022-08-08	84.7	171	8.5	2	6.4	1	3	2	64	115	83
889	1	114958	50	0	2014-05-15	62	153	5.84	0	6.10	1	1	1	72	120	70
890	2	114958	58	0	2022-08-24	57.4	154	6.7	1	6.9	2	3	2	72	125	69
891	1	114988	38	1	2014-05-23	72	176	5.42	0			0	0	72	120	80
892	2	114988	46	1	2022-09-05	74.6	176	5.7	0	5	0	0	0	72	130	83
893	1	115009	24	1	2014-08-15	85	175	5.28	0			0	0	68	110	60
894	2	115009	32	1	2022-10-10	91.3	176	5	0	5.9	1	1	1	72	137	79
895	1	115068	34	1	2014-10-09	80	178	5.08	0			0	0	100	120	80
896	2	115068	42	1	2022-09-06	81.8	178	4.9	0	5.6	0	0	0	72	127	79
897	1	115127	66	1	2014-06-21	54	169	6.01	0			0	0	64	100	70
898	2	115127	74	1	2022-04-16	52.7	170	6.3	1	6.8	2	3	2	72	135	69
899	1	115131	33	0	2014-09-18	59	164	4.45	0	5.10	0	0	0	72	100	60
900	2	115131	42	0	2022-09-14	56.8	164	4.7	0	5.3	0	0	0	90	122	77
901	1	115162	27	0	2014-05-19	49	160	4.66	0			0	0	64	100	60
902	2	115162	35	0	2022-07-11	50.6	162	4.7	0			0	0	72	104	64
903	1	115189	34	0	2014-05-21	40	149	4.35	0			0	0	72	100	60
904	2	115189	42	0	2022-07-11	42.9	149	5.1	0			0	0	70	92	65
905	1	115202	43	0	2014-07-06	50	150	5.12	0			0	0	72	100	60
906	2	115202	50	0	2022-09-17	49.2	151	5.3	0	5.5	0	0	0	76	100	65
907	1	115210	27	0	2014-01-15	55	169	4.08	0	5.40	0	0	0	72	120	70
908	2	115210	36	0	2022-01-20	70	170	4.3	0			0	0	NA	NA	NA
909	1	115280	28	0	2014-03-04	44	157	4.70	0	4.90	0	0	0
910	2	115280	37	0	2022-03-07	51.6	156	5.2	0			0	0	72	105	64
911	1	115286	38	1	2014-10-21	87	177	6.82	1	7.30	2	3	2	72	120	90
912	2	115286	46	1	2022-10-21	82.3	176	9.3	2	6.6	2	4	2	72	NA	NA
913	1	115321	32	0	2014-09-22	56	163	4.76	0	5.10	0	0	0	72	120	80
914	2	115321	41	0	2022-10-14	62.2	163	4.7	0	5.2	0	0	0	72	132	85
915	1	115375	45	1	2014-02-27	66	173	4.88	0	5.40	0	0	0	72	120	85
916	2	115375	55	1	2022-12-23	70.7	171	5.7	0	5.3	0	0	0	NA	133	81
917	1	115400	34	1	2014-09-19	81	174	4.49	0	5.30	0	0	0	72	100	70
918	2	115400	43	1	2022-09-16	76.3	175	4.7	0	5.2	0	0	0	72	109	71
919	1	115445	29	1	2014-09-09	73	170	5.11	0			0	0	72	120	60
920	2	115445	37	1	2022-09-28	81.5	171	5.6	0	5.9	1	1	1	72	115	79
921	1	115468	60	0	2014-07-13	66	167	4.70	0			0	0	72	120	90
922	2	115468	68	0	2022-07-24	62.7	167	5	0	5.9	1	1	1	72	133	74
923	1	115498	60	0	2014-07-13	59	155	5.29	0			0	0	72	110	70
924	2	115498	68	0	2022-07-17	56.3	156	5.5	0	5.9	1	1	1	72	156	68
925	1	115501	40	0	2014-04-22			4.58	0			0	0
926	2	115501	49	0	2022-09-20	53	170	4.7	0	5.5	0	0	0	68	121	72
927	1	115514	42	1	2014-01-29			5.20	0	5.40	0	0	0
928	2	115514	51	1	2022-11-25	57.2	178	5.6	0	5.9	1	1	1	72	120	70
929	1	115574	35	1	2014-12-16	95	181	5.67	0			0	0	72	150	100
930	2	115574	44	1	2022-12-30	99.4	182	5.5	0	5.7	1	1	1	90	169	111
931	1	115595	46	0	2014-02-24	67	174	4.96	0	5.80	1	1	1		90	60
932	2	115595	56	0	2022-01-25	62.4	173	5	0	5.8	1	1	1	72	112	67
933	1	115667	29	0	2014-02-10	62	173	4.66	0	5.40	0	0	0	72	110	65
934	2	115667	38	0	2022-03-07	68.9	173	5.4	0			0	0	72	116	63
935	1	115682	55	0	2014-06-28	70	154	4.72	0			0	0	60	130	90
936	2	115682	64	0	2022-09-17	61.4	152	5.6	0	5.7	1	1	1	60	135	67
937	1	115696	52	0	2014-05-12	67	178	5.59	0	5.90	1	1	1	72	140	85
938	2	115696	60	0	2022-08-16	65.5	179	NA		NA				72	134	74
939	1	115700	68	0	2014-07-19	56	152	5.46	0			0	0	72	140	80
940	2	115700	76	0	2022-07-30	56	146	6.1	1	6.2	1	2	1	80	148	84
941	1	115727	32	0	2014-05-09			4.43	0	5.20	0	0	0	72	120	70
942	2	115727	40	0	2022-08-04	76.6	165	4.5	0	5.5	0	0	0	72	113	77
943	1	115762	34	1	2014-09-20	63	160	5.21	0			0	0	72	120	80
944	2	115762	43	1	2022-10-26	66.9	162	5	0	5.9	1	1	1	72	136	71
945	1	115822	44	0	2014-02-18	64	160	5.27	0	5.50	0	0	0	72	120	70
946	2	115822	53	0	2022-02-23	61.7	158	5.6	0	5.7	1	1	1	72	129	84
947	1	115829	40	1	2014-02-24	95	181	8.66	2	6.70	2	4	2	72	140	90
948	2	115829	50	1	2022-01-26	88.7	182	13.2	2	8.9	2	4	2	72	154	88
949	1	115895	58	1	2014-10-14	76	174	5.26	0			0	0	72	135	90
950	2	115895	66	1	2022-09-08	76.6	176	5.4	0	5.9	1	1	1	72	141	92
951	1	115909	29	0	2014-09-15			4.73	0			0	0	72	140	80
952	2	115909	37	0	2022-10-24	66.9	157	4.4	0	5.6	0	0	0	72	159	99
953	1	115944	51	1	2014-10-20	74	167	5.48	0	5.70	1	1	1	56	120	75
954	2	115944	59	1	2022-09-01	71.3	165	5.3	0	5.9	1	1	1	64	132	77
955	1	116021	34	0	2014-05-14	58	158	4.47	0	5.60	0	0	0	92	100	70
956	2	116021	42	0	2022-08-04	61.6	160	4.6	0	5.7	1	1	1	NA	130	69
957	1	116059	43	1	2014-12-11	67	171	5.06	0	5.00	0	0	0	72	120	80
958	2	116059	52	1	2022-12-23	68	172	4.5	0	5.3	0	0	0	72	128	73
959	1	116085	37	0	2014-07-05	69	163	5.39	0			0	0	72	110	80
960	2	116085	45	0	2022-10-15	74.6	163	5.1	0	6	1	1	1	64	128	83
961	1	116156	63	1	2014-09-05	59	166	7.90	2			2	2	72	120	80
962	2	116156	71	1	2022-09-13	52.6	166	12.7	2	9.9	2	4	2	96	123	84
963	1	116192	23	0	2014-01-10	55	159	5.13	0	5.20	0	0	0	72	100	60
964	2	116192	32	0	2022-01-13	62.9	160							72	118	67
965	1	116310	33	1	2014-08-11	82	182	5.83	0			0	0	72	130	90
966	2	116310	41	1	2022-09-01	98.3	181	5.9	0	5.5	0	0	0	70	118	78
967	1	116319	42	1	2014-09-04	67	174	5.33	0			0	0	72	120	70
968	2	116319	50	1	2022-09-16	68.5	175	4.6	0	5.8	1	1	1	72	123	82
969	1	116344	56	0	2014-07-12	62	162	4.86	0			0	0	72	100	70
970	2	116344	65	0	2022-04-17	64.6	163	5.6	0	5.5	0	0	0	72	140	86
971	1	116393	33	0	2014-09-29	55	170	4.62	0	5.70	1	1	1	72	100	60
972	2	116393	41	0	2022-10-24	52	170	4.6	0	5.7	1	1	1	72	108	69
973	1	116409	68	0	2014-07-12	57	163	8.05	2			2	2	72	170	90
974	2	116409	76	0	2022-07-16	53.8	166	7	2	6.5	2	4	2	72	165	78
975	1	116415	52	0	2014-02-21	55	159	5.42	0	6.10	1	1	1	72	95	65
976	2	116415	61	0	2022-07-31	57	160	7.8	2	7	2	4	2	72	147	84
977	1	116432	40	0	2014-07-05			5.45	0			0	0	72	120	80
978	2	116432	49	0	2022-09-18	NA	NA	6	0	6	1	1	1	88	132	91
979	1	116473	36	0	2014-02-14	55	155	4.74	0	4.90	0	0	0	72	90	60
980	2	116473	45	0	2022-02-24	66.8	155	5.6	0	5.4	0	0	0	72	103	71
981	1	116523	43	1	2014-07-06	72	174	5.19	0			0	0	72	100	60
982	2	116523	51	1	2022-10-15	72.9	175	4.7	0	5.8	1	1	1	72	114	74
983	1	116540	51	0	2014-07-12	52	164	5.31	0			0	0	72	120	80
984	2	116540	59	0	2022-07-16	52.7	165	6	0	6	1	1	1	90	165	107
985	1	116593	47	0	2014-01-10	67	162	4.80	0	5.20	0	0	0	72	120	70
986	2	116593	56	0	2022-07-16	63.8	162	4.9	0	5.7	1	1	1	72	120	67
987	1	116606	53	0	2014-03-03	65	164	4.76	0	5.50	0	0	0	72	120	70
988	2	116606	62	0	2022-04-10	64.6	162	5.2	0	5.6	0	0	0	72	128	78
989	1	116611	29	0	2014-09-19	55	170	4.10	0			0	0	72	120	80
990	2	116611	37	0	2022-09-06	48.4	169	4.2	0	5.4	0	0	0	76	123	75
991	1	116648	51	0	2014-06-28									80	140	90
992	2	116648	59	0	2022-09-18	74.2	161	9.3	2	8.2	2	4	2	72	157	94
993	1	116722	41	0	2014-03-04	61	162	5.13	0	4.90	0	0	0	72	100	70
994	2	116722	50	0	2022-01-28	67.7	163	4.9	0	5.4	0	0	0	72	111	71
995	1	116784	25	0	2014-03-14	50	163	4.78	0			0	0	72	95	55
996	2	116784	33	0	2022-12-29	51.4	164	4.7	0			0	0	72	107	67
997	1	116786	36	1	2014-07-08	78	173	5.05	0			0	0	72	120	80
998	2	116786	45	1	2022-01-13	78.3	176	5	0	5.5	0	0	0	72	137	83
999	1	116797	27	1	2014-05-20	129	184	6.45	1			1	1	72	160	100
1000	2	116797	35	1	2022-07-12	NA	NA	12.7	2			2	2	90	159	97
1001	1	116818	57	1	2014-04-22			6.26	1			1	1
1002	2	116818	65	1	2022-09-21	44.7	166	6.5	1	6.9	2	3	2	72	124	77
1003	1	116886	35	1	2014-09-26	72	180	5.13	0	5.50	0	0	0	72	120	60
1004	2	116886	43	1	2022-09-27	73.5	180	5.2	0	5.6	0	0	0	72	136	81
1005	1	116896	34	0	2014-02-28			4.93	0	5.00	0	0	0		100	60
1006	2	116896	43	0	2022-02-17	61.2	163	5.1	0	5.3	0	0	0	NA	130	76
1007	1	116925	38	0	2014-03-21	68	162	4.98	0	5.10	0	0	0	72	110	75
1008	2	116925	47	0	2022-04-13	67.3	163	5.1	0	5.3	0	0	0	76	143	86
1009	1	116960	20	0	2014-12-16	47	162	4.77	0			0	0	72	90	60
1010	2	116960	29	0	2022-01-28	49.5	164							72	116	75
1011	1	117003	50	0	2014-01-16	57	154	5.83	0	6.10	1	1	1	72	100	70
1012	2	117003	59	0	2022-07-24	58.9	156	6.3	1	6.4	1	2	1	72	143	76
1013	1	117028	45	1	2014-05-19	64	164	5.45	0			0	0	72	100	60
1014	2	117028	53	1	2022-07-04	64.1	165	5.6	0			0	0	72	128	78
1015	1	117036	30	0	2014-09-11	58	159	4.75	0			0	0	72	120	70
1016	2	117036	38	0	2022-10-08	59.3	162	5.1	0	5.5	0	0	0	80	106	73
1017	1	117078	65	1	2014-09-12	75	174	4.67	0			0	0	72	100	70
1018	2	117078	73	1	2022-10-08	79.4	171	5.3	0	5.8	1	1	1	68	148	83
1019	1	117170	23	0	2014-05-16	58	167	4.77	0			0	0	72	120	80
1020	2	117170	31	0	2022-12-30	65	168	4.8	0			0	0	72	139	81
1021	1	117174	36	0	2014-12-18	58	165	5.54	0	5.50	0	0	0	72	90	70
1022	2	117174	44	0	2022-02-07	61.2	164	5.4	0	5.8	1	1	1	72	112	68
1023	1	117179	45	1	2014-06-06	75	185	5.40	0	5.70	1	1	1	72	120	80
1024	2	117179	52	1	2022-08-18	71.6	186	5.1	0	5.8	1	1	1	68	114	72
1025	1	117215	37	0	2014-09-22	53	154	4.88	0	5.60	0	0	0	72	100	60
1026	2	117215	45	0	2022-09-13	51.8	155	5.4	0	5.3	0	0	0	72	112	75
1027	1	117255	63	1	2014-04-23			5.23	0			0	0
1028	2	117255	71	1	2022-10-09	69.9	166	5.6	0	5.7	1	1	1	NA	140	77
1029	1	117298	54	0	2014-01-14	63	163	5.55	0	6.00	1	1	1	72	110	80
1030	2	117298	63	0	2022-04-14	64.4	162	5.7	0	6	1	1	1	72	127	74
1031	1	117325	34	1	2014-01-17	73	178	4.95	0	5.50	0	0	0	60	120	70
1032	2	117325	43	1	2022-12-22	80.2	178	5.4	0	5.9	1	1	1	60	117	71
1033	1	117375	49	0	2014-02-13	63	159	4.56	0	5.40	0	0	0	72	120	70
1034	2	117375	58	0	2022-04-16	63.2	161	4.5	0	5.7	1	1	1	72	129	86
1035	1	117406	23	0	2014-07-02	50	163	4.49	0			0	0	70	90	60
1036	2	117406	32	0	2022-11-29	47.5	162	4.7	0			0	0	72	100	70
1037	1	117525	26	1	2014-02-27			4.11	0	5.10	0	0	0
1038	2	117525	35	1	2022-01-26	78.8	175	5.4	0			0	0	NA	125	69
1039	1	117543	27	1	2014-09-17	75	173	5.26	0			0	0	72	120	70
1040	2	117543	35	1	2022-11-08	82.3	176	4.9	0	5.5	0	0	0	72	124	75
1041	1	117544	56	1	2014-05-26	69	177	5.64	0	5.10	0	0	0	72	105	70
1042	2	117544	66	1	2022-03-15	71.3	176	5.1	0	5	0	0	0	72	123	70
1043	1	117555	68	0	2014-07-19	59	156	5.52	0			0	0	72	150	90
1044	2	117555	76	0	2022-07-24	63.1	156	7.4	2	6.7	2	4	2	72	157	80
1045	1	117581	62	0	2014-07-13	62	164	5.09	0			0	0	72	120	70
1046	2	117581	70	0	2022-07-24	65	164	6.3	1	6	1	2	1	64	146	78
1047	1	117614	37	0	2014-01-23	46	159	4.44	0	5.10	0	0	0	72	120	60
1048	2	117614	46	0	2022-02-23	46.1	161	5	0	5.3	0	0	0	NA	96	55
1049	1	117706	22	1	2014-07-08	69	172	5.24	0			0	0	84	115	80
1050	2	117706	30	1	2022-01-19	80	175	4.9	0			0	0	72	138	82
1051	1	117751	67	1	2014-07-20	64	167	5.37	0			0	0	72	130	90
1052	2	117751	75	1	2022-07-24	57.3	169	7.3	2	6.8	2	4	2	72	110	64
1053	1	117801	35	1	2014-09-02	72	168	6.60	1			1	1	100	110	70
1054	2	117801	43	1	2022-09-13	68.1	169	6.6	1	6.1	1	2	1	72	121	83
1055	1	117875	52	0	2014-12-22	64	164	5.95	0	6.10	1	1	1	72	120	70
1056	2	117875	60	0	2022-04-09	58.1	168	6.4	1	6.2	1	2	1	72	125	75
1057	1	117905	27	0	2014-08-12	57	164	5.06	0			0	0	72	100	70
1058	2	117905	36	0	2022-11-03	56	166	4.7	0	5.7	1	1	1	72	93	70
1059	1	117930	63	0	2014-06-03			4.92	0			0	0
1060	2	117930	73	0	2022-11-17	71.2	155	4.7	0	6.1	1	1	1	72	168	93
1061	1	117946	36	0	2014-09-30	58	161	4.47	0	5.50	0	0	0	72	120	70
1062	2	117946	45	0	2022-09-30	65.3	162	4.4	0	5.6	0	0	0	NA	119	78
1063	1	118011	59	1	2014-04-21			5.39	0			0	0
1064	2	118011	68	1	2022-09-23	75.6	177	4.7	0	5.9	1	1	1	72	157	97
1065	1	118025	33	0	2014-10-23	52	162	4.91	0			0	0	68	120	80
1066	2	118025	42	0	2022-08-23	54.3	162	5	0	5.9	1	1	1	72	100	72
1067	1	118031	57	0	2014-04-23			4.94	0			0	0
1068	2	118031	65	0	2022-09-15	51.6	158	5.6	0	6.2	1	1	1	72	121	72
1069	1	118078	33	0	2014-09-29	54	161	5.31	0	5.20	0	0	0	64	90	60
1070	2	118078	41	0	2022-09-20	60.1	162	5.8	0	5.6	0	0	0	72	96	71
1071	1	118136	34	1	2014-01-03	71	176	5.41	0			0	0	72	120	70
1072	2	118136	42	1	2022-01-25	78	176	5.7	0	5.6	0	0	0	72	143	96
1073	1	118148	69	1	2014-04-23			6.51	1			1	1
1074	2	118148	77	1	2022-10-14	58.1	153	6.9	1	6.4	1	2	1	72	178	82
1075	1	118154	28	0	2014-12-23	53	161	4.64	0	4.80	0	0	0	72	120	75
1076	2	118154	36	0	2022-12-23	56.4	163	4.6	0			0	0	68	102	70
1077	1	118183	26	1	2014-01-23	76	169	4.11	0	5.20	0	0	0	72	120	80
1078	2	118183	36	1	2022-01-24	69.4	172	4.9	0			0	0	72	109	68
1079	1	118207	62	1	2014-06-28	92	182	5.38	0			0	0	72	130	80
1080	2	118207	70	1	2022-09-17	95.1	180	5.5	0	5.9	1	1	1	72	114	75
1081	1	118215	37	0	2014-01-14	57	162	5.14	0	5.30	0	0	0	72	120	70
1082	2	118215	46	0	2022-01-21	63.9	161	5.9	0	5.5	0	0	0	72	123	73
1083	1	118229	53	1	2014-09-29	60	166	7.57	2	6.50	2	4	2	72	125	80
1084	2	118229	61	1	2022-09-14	59.8	167	8.8	2	7.8	2	4	2	88	134	90
1085	1	118236	41	0	2014-02-26	49	155	5.16	0	5.40	0	0	0	72	120	80
1086	2	118236	50	0	2022-01-19	50.7	157	5.2	0	5.6	0	0	0	56	122	72
1087	1	118335	55	0	2014-07-26	64	159	5.24	0			0	0	72	120	80
1088	2	118335	63	0	2022-07-24	68.4	158	9.1	2	8.2	2	4	2	88	136	86
1089	1	118398	40	0	2014-07-05			5.04	0			0	0	100	100	80
1090	2	118398	49	0	2022-10-21	65.5	157	4.4	0	5.8	1	1	1	90	120	82
1091	1	118404	36	1	2014-07-06	79	171	5.74	0			0	0	72	120	70
1092	2	118404	44	1	2022-09-17	80.6	172	5.8	0	5.8	1	1	1	72	122	76
1093	1	118406	72	0	2014-07-19	53	157	5.82	0			0	0	72	140	90
1094	2	118406	80	0	2022-07-24	56.8	157	6.5	1	5.8	1	2	1	72	150	97
1095	1	118415	32	1	2014-09-04	90	170	4.96	0			0	0	72	135	85
1096	2	118415	41	1	2022-09-20	87.9	171	5	0	5.6	0	0	0	72	153	100
1097	1	118459	52	1	2014-04-25			6.53	1			1	1
1098	2	118459	61	1	2022-09-22	84.2	178	7.9	2	7.1	2	4	2	72	124	75
1099	1	118463	37	0	2014-01-29	59	165	5.04	0	5.40	0	0	0	72	120	60
1100	2	118463	46	0	2022-11-29	60.1	165	5.3	0	5.6	0	0	0	72	117	69
1101	1	118488	40	0	2014-02-27	56	163	5.60	0	5.70	1	1	1	72	110	70
1102	2	118488	49	0	2022-02-09	56.8	162	4.9	0	5.7	1	1	1	72	138	83
1103	1	118497	79	0	2014-06-22	51	148	8.87	2			2	2	56	120	60
1104	2	118497	87	0	2022-07-31	47.3	147	10.5	2	10.1	2	4	2	72	178	74
1105	1	118547	58	1	2014-02-19	72	174	5.52	0	5.90	1	1	1	72	135	85
1106	2	118547	68	1	2022-07-23	71.6	176	6.5	1	6.2	1	2	1	60	138	80
1107	1	118556	41	1	2014-02-26	97	172	5.90	0	5.80	1	1	1	72	120	80
1108	2	118556	50	1	2022-02-23	99.2	172	8.6	2	7	2	4	2	72	144	92
1109	1	118575	65	0	2014-06-28	56	153	5.65	0			0	0	72	140	70
1110	2	118575	74	0	2022-09-20	57.7	151	5.6	0	6.2	1	1	1	88	145	75
1111	1	118638	50	1	2014-01-27			5.89	0	5.30	0	0	0
1112	2	118638	59	1	2022-03-28	83.7	176	5.2	0	5.8	1	1	1	72	130	74
1113	1	118645	47	1	2014-10-09	71	165	5.34	0			0	0	72	130	95
1114	2	118645	55	1	2022-08-16	70.3	165	6	0	5.7	1	1	1	72	158	103
1115	1	118646	45	1	2014-01-29	72	176	5.32	0	5.50	0	0	0		120	85
1116	2	118646	55	1	2022-01-29	73.3	177	5.5	0	5.9	1	1	1	64	118	81
1117	1	118672	70	0	2014-07-19	63	157	5.68	0			0	0	60	140	80
1118	2	118672	78	0	2022-07-31	63.8	157	5.7	0	6.1	1	1	1	72	142	88
1119	1	118706	32	0	2014-02-27	58	161	4.83	0			0	0	72	100	70
1120	2	118706	41	0	2022-09-27	60	160	4.6	0	5.3	0	0	0	72	118	81
1121	1	118738	51	0	2014-02-18	68	163	14.28	2	11.10	2	4	2	72	125	85
1122	2	118738	60	0	2022-07-31	64.9	166	18.9	2	11.6	2	4	2	72	158	87
1123	1	118798	63	0	2014-05-07	57	161	10.35	2	9.30	2	4	2	72	120	70
1124	2	118798	71	0	2022-08-11	51.4	161	7.4	2	7.2	2	4	2	56	155	63
1125	1	118868	73	0	2014-07-12	51	149	4.67	0			0	0	72	140	90
1126	2	118868	81	0	2022-07-31	50.4	146	5.6	0	6.4	1	1	1	76	175	92
1127	1	118942	24	0	2014-05-21	46	165	4.22	0			0	0	72	120	65
1128	2	118942	33	0	2022-07-14	53.2	166	4.5	0			0	0	72	107	75
1129	1	119047	59	0	2014-07-19	45	153	6.40	1			1	1	72	110	70
1130	2	119047	67	0	2022-07-31	52.3	155	8.1	2	7	2	4	2	60	144	78
1131	1	119107	48	0	2014-06-29	67	159	5.16	0			0	0	72	130	80
1132	2	119107	56	0	2022-10-15	65.5	158	4.7	0	5.6	0	0	0	60	139	89
1133	1	119127	39	1	2014-03-26	72	168	4.88	0	5.40	0	0	0	72	90	60
1134	2	119127	47	1	2022-04-14	72	167	4.7	0	5.5	0	0	0	68	119	73
1135	1	119244	36	0	2014-01-03	64	166	4.76	0	5.40	0	0	0	72	100	70
1136	2	119244	45	0	2022-01-20	66.2	168	5.5	0	5.5	0	0	0	72	115	65
1137	1	119306	26	0	2014-09-15	58	161	4.89	0			0	0	72	120	80
1138	2	119306	34	0	2022-10-26	62.6	163	4.9	0	5.6	0	0	0	72	110	66
1139	1	119313	34	1	2014-09-28	58	164	4.72	0	5.30	0	0	0	72	110	70
1140	2	119313	42	1	2022-10-27	60.3	164	5.5	0	5.6	0	0	0	72	112	67
1141	1	119351	30	0	2014-11-04	60	172	4.75	0			0	0	72	100	70
1142	2	119351	38	0	2022-08-30	71.2	173	4.9	0	5.7	1	1	1	72	126	73
1143	1	119400	33	0	2014-01-26	56	161	5.01	0	5.20	0	0	0	72	100	60
1144	2	119400	42	0	2022-01-24	61.2	163	5.2	0	5.3	0	0	0	72	100	59
1145	1	119425	27	0	2014-02-11	49	160	5.16	0	5.30	0	0	0	72	100	60
1146	2	119425	36	0	2022-02-22	55.3	159	5.6	0			0	0	90	114	71
1147	1	119439	35	0	2014-02-10	59	159	5.20	0	5.50	0	0	0	72	100	60
1148	2	119439	44	0	2022-02-16	58	158	4.5	0	5.2	0	0	0	72	112	74
1149	1	119441	68	0	2014-04-18	72	162	5.27	0	6.20	1	1	1	72	140	80
1150	2	119441	76	0	2022-07-31	74.3	163	5.4	0	6.6	2	2	2	90	141	88
1151	1	119602	40	0	2014-03-04	57	171	5.21	0	4.80	0	0	0	72	100	70
1152	2	119602	50	0	2022-12-28	60	171	5.2	0	5.3	0	0	0	72	124	85
1153	1	119675	41	0	2014-01-17	82	163	5.38	0	5.90	1	1	1	72	100	65
1154	2	119675	50	0	2022-12-28	84.8	166	5.5	0	5.9	1	1	1	72	95	45
1155	1	119780	30	1	2014-05-07	85	183	5.17	0			0	0	72
1156	2	119780	39	1	2022-10-27	94.9	181	5.6	0	5.9	1	1	1	72	136	82
1157	1	119803	80	0	2014-07-05	55	151	6.16	1			1	1	72	145	80
1158	2	119803	88	0	2022-09-18	54.2	149	4.9	0	6.4	1	1	1	68	157	89
1159	1	119940	41	0	2014-12-18	61	168	4.40	0	4.50	0	0	0	72	110	65
1160	2	119940	49	0	2022-01-29	62.1	169	5	0	4.9	0	0	0	72	103	62
1161	1	120018	61	0	2014-06-28	69	163	5.24	0			0	0	72	120	85
1162	2	120018	69	0	2022-09-18	71.6	164	4.7	0	6	1	1	1	72	153	89
1163	1	120051	48	0	2014-09-05	65	165	5.29	0	5.30	0	0	0	72	100	60
1164	2	120051	56	0	2022-10-19	67.1	165	5.1	0	5.6	0	0	0	72	116	69
1165	1	120104	50	0	2014-07-26	70	162	5.40	0			0	0	72	160	90
1166	2	120104	58	0	2022-07-23	68.1	162	6.4	1	6	1	2	1	72	152	78
1167	1	120116	29	0	2014-09-30	57	162	4.78	0	5.00	0	0	0	72	100	60
1168	2	120116	37	0	2022-11-23	61.4	162	4.9	0	5.3	0	0	0	90	112	75
1169	1	120143	44	1	2014-05-07	78	176	5.65	0	5.60	0	0	0	72	110	70
1170	2	120143	53	1	2022-08-03	76.3	175	5.7	0	6	1	1	1	72	139	81
1171	1	120180	35	0	2014-09-11	51	153	4.44	0			0	0	72	100	60
1172	2	120180	44	0	2022-09-13	59.9	153	4.6	0	5.3	0	0	0	72	112	67
1173	1	120199	56	1	2014-10-13	78	166	5.50	0			0	0	72	120	85
1174	2	120199	64	1	2022-10-31	77	166	5.1	0	5.5	0	0	0	72	135	81
1175	1	120222	60	0	2014-07-26	55	154	5.41	0			0	0	72	110	80
1176	2	120222	68	0	2022-07-31	59.3	158	5.6	0	6.5	2	2	2	68	124	74
1177	1	120307	53	1	2014-10-21	79	177	5.06	0	5.10	0	0	0	72	140	90
1178	2	120307	62	1	2022-10-09	86	175	4.5	0	5.5	0	0	0	84	151	104
1179	1	120328	22	0	2014-01-16	55	167	5.02	0	5.10	0	0	0	72	100	60
1180	2	120328	31	0	2022-01-12	56.6	166	5.4	0			0	0	72	118	75
1181	1	120336	40	0	2014-01-17	58	155	4.92	0	5.40	0	0	0	72	120	80
1182	2	120336	49	0	2022-01-25	55.3	156	5.6	0	5.4	0	0	0	72	123	83
1183	1	120350	52	1	2014-09-24	57	171	4.69	0	5.60	0	0	0		110	70
1184	2	120350	60	1	2022-09-14	57.8	169	4.7	0	5.6	0	0	0	72	113	77
1185	1	120383	35	1	2014-02-20	83	183	5.45	0			0	0
1186	2	120383	44	1	2022-02-23	87.6	184	5.3	0			0	0	72	140	90
1187	1	120484	21	0	2014-12-05	58	155	4.77	0			0	0	72	100	60
1188	2	120484	29	0	2022-02-18	68.1	156	5.4	0			0	0	72	112	72
1189	1	120516	47	1	2014-05-15			5.02	0			0	0		120	80
1190	2	120516	56	1	2022-09-01	63.9	168	5.5	0	5.7	1	1	1	68	139	86
1191	1	120534	52	0	2014-07-05	53	152	5.35	0			0	0	72	100	70
1192	2	120534	61	0	2022-09-17	50.1	155	6	0	5.8	1	1	1	104	145	93
1193	1	120569	36	1	2014-06-29	102	170	5.80	0			0	0	72	140	90
1194	2	120569	44	1	2022-10-15	100.2	171	15.3	2	11.9	2	4	2	76	144	95
1195	1	120596	37	1	2014-09-05	68	179	5.57	0			0	0	72	100	65
1196	2	120596	45	1	2022-09-27	74.3	179	4.9	0	5.5	0	0	0	72	129	77
1197	1	120602	28	0	2014-01-23	58	154	4.85	0	5.10	0	0	0	72	120	70
1198	2	120602	37	0	2022-12-22	47.1	156	4.9	0			0	0	72	118	70
1199	1	120629	25	1	2014-09-04	75	181	5.00	0			0	0	72	120	80
1200	2	120629	33	1	2022-09-27	70.1	181	5.2	0	5.3	0	0	0	72	108	72
1201	1	120635	32	1	2014-03-28	90	180	5.28	0			0	0	72	120	90
1202	2	120635	40	1	2022-09-22	91.3	181	5.9	0	5.1	0	0	0	72	128	75
1203	1	120652	45	1	2014-09-16	56	167	5.17	0			0	0	72	120	70
1204	2	120652	54	1	2022-11-15	60.7	167	5.5	0	5.5	0	0	0	72	156	94
1205	1	120677	32	0	2014-02-20	60	156	5.39	0	5.40	0	0	0	72	110	70
1206	2	120677	41	0	2022-02-23	59.9	156	5.7	0	5.4	0	0	0	72	118	69
1207	1	120679	49	0	2014-07-05	44	154	4.73	0			0	0	72	110	80
1208	2	120679	57	0	2022-09-18	47.5	157	4.1	0	5.9	1	1	1	72	144	80
1209	1	120716	30	0	2014-01-16	44	159	5.30	0	5.40	0	0	0
1210	2	120716	39	0	2022-12-30	45.8	158	4.6	0			0	0	76	133	82
1211	1	120804	34	0	2014-01-24	61	160	5.04	0	5.40	0	0	0	72	90	60
1212	2	120804	43	0	2022-03-03	58.9	163	5	0	5.4	0	0	0	72	108	70
1213	1	120851	33	1	2014-02-24			5.41	0	5.20	0	0	0
1214	2	120851	42	1	2022-01-26	NA	NA	5.4	0	5.4	0	0	0	NA	NA	NA
1215	1	120921	23	0	2014-07-28	44	157	5.38	0			0	0	80	100	70
1216	2	120921	31	0	2022-10-18	44.7	158	5.2	0	5.2	0	0	0	92	123	88
1217	1	120931	56	0	2014-06-28	49	160	5.11	0			0	0	72	90	60
1218	2	120931	64	0	2022-09-17	53.2	161	5.7	0	6.3	1	1	1	68	98	64
1219	1	120949	57	1	2014-10-27	67	170	5.50	0			0	0	68	140	90
1220	2	120949	66	1	2022-08-29	67.9	170	6	0	5.9	1	1	1	76	154	83
1221	1	121013	77	0	2014-07-20	58	153	7.25	2			2	2	72	120	70
1222	2	121013	85	0	2022-07-24	57.7	154	11.3	2	9.6	2	4	2	76	140	89
1223	1	121049	46	1	2014-02-26	82	179	4.87	0	5.20	0	0	0	72	110	80
1224	2	121049	55	1	2022-02-25	83.8	178	5	0	5.6	0	0	0	72	127	76
1225	1	121073	60	0	2014-06-28	63	162	5.16	0			0	0	72	120	80
1226	2	121073	68	0	2022-09-17	68.1	161	4.6	0	5.7	1	1	1	70	144	94
1227	1	121114	64	0	2014-06-28	57	163	5.86	0			0	0	72	120	70
1228	2	121114	73	0	2022-09-17	67.3	162	5.4	0	5.7	1	1	1	80	172	86
1229	1	121131	45	1	2014-04-24			4.41	0			0	0
1230	2	121131	53	1	2022-09-28	68.3	175	4.5	0	5.2	0	0	0	68	115	89
1231	1	121140	36	1	2014-09-03	85	182	5.41	0			0	0	72	125	85
1232	2	121140	44	1	2022-09-30	77.3	184	5	0	5.6	0	0	0	72	140	96
1233	1	121160	30	0	2014-06-29	65	168	5.39	0			0	0	72	100	60
1234	2	121160	39	0	2022-10-15	64.4	170	4.3	0	5.4	0	0	0	72	110	69
1235	1	121250	45	0	2014-05-15	52	160	4.79	0			0	0	72	120	75
1236	2	121250	53	0	2022-09-06	53	161	4.9	0	5.7	1	1	1	72	110	67
1237	1	121273	27	1	2014-02-19	110	172	5.57	0	5.50	0	0	0	72	145	95
1238	2	121273	35	1	2022-02-21	122.6	172	5.9	0			0	0	72	143	75
1239	1	121326	71	1	2014-07-19	66	179	5.06	0			0	0	72	120	80
1240	2	121326	79	1	2022-07-24	69.7	173	5.3	0	6	1	1	1	76	129	71
1241	1	121389	52	1	2014-05-07	87	178	7.20	2	8.30	2	4	2	72	100	70
1242	2	121389	60	1	2022-07-25	84.3	180	8.9	2	7.1	2	4	2	72	160	101
1243	1	121447	48	0	2014-10-21			5.55	0	4.80	0	0	0	72	110	70
1244	2	121447	57	0	2022-09-02	64.9	157	6.6	1	5.8	1	2	1	72	NA	NA
1245	1	121469	34	0	2014-01-10	57	158	5.01	0	5.40	0	0	0	72	100	70
1246	2	121469	43	0	2022-12-29	64.2	158	4.7	0	5.7	1	1	1	72	110	60
1247	1	121475	38	1	2014-10-21	68	174	4.70	0	4.50	0	0	0	72	135	95
1248	2	121475	46	1	2022-10-21	69.7	173	5	0	4.9	0	0	0	72	160	106
1249	1	121485	49	0	2014-09-10	53	165	5.63	0	6.30	1	1	1	72	100	60
1250	2	121485	57	0	2022-09-19	51.6	164	6	0	6.4	1	1	1	72	123	73
1251	1	121506	60	0	2014-07-26	56	152	6.04	0			0	0	72	130	80
1252	2	121506	68	0	2022-07-30	60	151	6.7	1	6.3	1	2	1	72	155	100
1253	1	121535	66	0	2014-06-15	60	159	4.98	0			0	0	72	130	90
1254	2	121535	74	0	2022-07-23	68.8	158	7.1	2	6.4	1	3	2	68	125	87
1255	1	121548	50	1	2014-03-21			5.58	0	5.70	1	1	1		120	80
1256	2	121548	58	1	2022-04-13	78.1	180	6	0	5.7	1	1	1	72	136	84
1257	1	121563	37	0	2014-09-11	59	161	4.93	0			0	0	72	100	60
1258	2	121563	46	0	2022-09-28	70.3	160	5.3	0	5.6	0	0	0	72	111	75
1259	1	121574	28	0	2014-02-17	60	162	4.95	0	5.40	0	0	0	72	90	60
1260	2	121574	38	0	2022-01-29	72.5	162	4.8	0			0	0	72	130	80
1261	1	121591	35	0	2014-05-08	64	164	5.04	0	5.40	0	0	0	72	100	70
1262	2	121591	43	0	2022-07-29	61.1	166	5.1	0	5.4	0	0	0	NA	121	67
1263	1	121622	26	0	2014-02-10	56	161	4.72	0	5.20	0	0	0	72	115	75
1264	2	121622	35	0	2022-01-19	65	161	5.3	0			0	0	72	129	75
1265	1	121664	51	0	2014-07-20	57	154	5.81	0			0	0	88	120	75
1266	2	121664	59	0	2022-07-30	52.9	156	6.7	1	6.1	1	2	1	72	141	83
1267	1	121714	47	0	2014-06-29	75	165	7.04	2			2	2	90	120	80
1268	2	121714	56	0	2022-10-15	81.7	165	5.4	0	7.5	2	2	2	76	103	71
1269	1	121797	41	0	2014-05-21	45	157	4.25	0			0	0	68	100	60
1270	2	121797	50	0	2022-07-15	46.2	159	5.3	0			0	0	NA	NA	NA
1271	1	121866	37	0	2014-02-19	58	160	5.74	0	5.80	1	1	1	72	95	65
1272	2	121866	46	0	2022-02-07	58.2	159	7.5	2	6.4	1	3	2	NA	122	70
1273	1	121973	32	1	2014-09-15	58	160	4.94	0			0	0	72	100	60
1274	2	121973	40	1	2022-08-30	57.1	161	5.3	0	5.8	1	1	1	72	108	74
1275	1	122012	37	1	2014-09-20	76	173	4.72	0			0	0	72	100	70
1276	2	122012	45	1	2022-11-02	78.3	175	4.9	0	5.5	0	0	0	72	106	66
1277	1	122031	75	1	2014-03-18	56	166	5.31	0	5.80	1	1	1	72	120	65
1278	2	122031	83	1	2022-04-11	57.8	165	5.8	0	6	1	1	1	72	157	72
1279	1	122124	51	0	2014-06-29	69	170	5.03	0			0	0	72	100	60
1280	2	122124	60	0	2022-10-15	71.6	169	5.1	0	5.7	1	1	1	72	112	69
1281	1	122190	64	0	2014-06-21	59	162	10.09	2			2	2	72	140	70
1282	2	122190	72	0	2022-04-16	58.1	162	13.4	2	9.4	2	4	2	72	122	73
1283	1	122207	25	1	2014-09-26	69	182	4.37	0	5.10	0	0	0	72	120	80
1284	2	122207	33	1	2022-09-15	67.9	183	4.4	0	5.2	0	0	0	72	117	71
1285	1	122221	45	0	2014-06-29	60	159	5.18	0			0	0	72	100	60
1286	2	122221	54	0	2022-09-24	65.7	160	4.7	0	5.5	0	0	0	72	145	94
1287	1	122260	43	0	2014-01-15	58	162	6.20	1	5.80	1	2	1		110	70
1288	2	122260	52	0	2022-02-10	56.4	164	6.6	1	5.5	0	1	1	72	123	70
1289	1	122274	30	1	2014-12-25	93	174	5.19	0	5.40	0	0	0	72	130	90
1290	2	122274	39	1	2022-02-28	93.6	174	6	0			0	0	72	130	93
1291	1	122379	39	0	2014-09-25	67	159	5.13	0	5.70	1	1	1	64	120	80
1292	2	122379	48	0	2022-09-15	66.8	161	5.4	0	5.4	0	0	0	72	138	88
1293	1	122382	36	0	2014-02-08	57	163	5.20	0	5.30	0	0	0	72	100	65
1294	2	122382	45	0	2022-01-12	71.4	164	5.9	0	5.7	1	1	1	72	120	73
1295	1	122436	33	1	2014-12-26	83	174	5.46	0	5.80	1	1	1	72	140	105
1296	2	122436	41	1	2022-02-28	87.7	173	10.9	2	9.2	2	4	2	72	141	92
1297	1	122528	58	0	2014-06-21	50	155	5.75	0			0	0	72	120	70
1298	2	122528	66	0	2022-07-17	48.2	159	5.5	0	6	1	1	1	72	112	79
1299	1	122533	22	0	2014-01-10	56	165	5.13	0	5.40	0	0	0	72	100	60
1300	2	122533	31	0	2022-01-05	58.5	165	5.4	0			0	0	72	113	61
1301	1	122539	58	1	2014-10-09	84	175	4.66	0			0	0	72	130	90
1302	2	122539	67	1	2022-08-24	82.3	174	5.2	0	5.5	0	0	0	70	151	94
1303	1	122547	76	0	2014-06-21	64	153	7.06	2			2	2	72	120	80
1304	2	122547	84	0	2022-07-16	61.6	157	8.5	2	7	2	4	2	72	149	88
1305	1	122566	26	1	2014-02-18	124	190	6.98	1			1	1	72	140	90
1306	2	122566	34	1	2022-02-18	95.9	189	7.6	2			2	2	72	130	73
1307	1	122609	73	0	2014-06-21	51	151	5.86	0			0	0	60	120	75
1308	2	122609	81	0	2022-04-16	51.8	149	5.9	0	5.5	0	0	0	72	152	78
1309	1	122613	58	0	2014-06-14	72	168	5.97	0			0	0	72	110	80
1310	2	122613	66	0	2022-04-16	67.7	171	5.8	0	6.1	1	1	1	72	130	80
1311	1	122728	22	0	2014-04-24	53	159	5.36	0			0	0	72	120	80
1312	2	122728	31	0	2022-03-02	57.5	159	4.7	0			0	0	72	116	56
1313	1	122735	30	0	2014-01-23	57	159	4.72	0	5.60	0	0	0	72	100	70
1314	2	122735	39	0	2022-12-28	60.2	161	5.6	0			0	0	90	132	79
1315	1	122739	28	0	2014-12-24	56	159	4.85	0	5.00	0	0	0	72	100	60
1316	2	122739	36	0	2022-12-28	60.6	159	5	0			0	0	72	112	67
1317	1	122742	44	0	2014-07-06	53	153	5.44	0			0	0	60	100	60
1318	2	122742	53	0	2022-10-15	50	151	4.9	0	6	1	1	1	60	145	84
1319	1	122839	75	0	2014-07-19	56	157	6.27	1			1	1	72	140	80
1320	2	122839	84	0	2022-07-17	55	158	6.4	1	6.1	1	2	1	60	133	81
1321	1	122850	32	0	2014-05-27			4.90	0	5.30	0	0	0	72	120	65
1322	2	122850	41	0	2022-08-25	46.1	155	5	0	5.3	0	0	0	72	120	89
1323	1	122871	52	0	2014-07-20	56	152	5.48	0			0	0	72	150	80
1324	2	122871	60	0	2022-07-17	52	154	5.8	0	5.9	1	1	1	72	144	93
1325	1	122950	31	0	2014-01-20	45	158	4.60	0	5.30	0	0	0	72	120	70
1326	2	122950	40	0	2022-01-05	50.4	159	5.1	0			0	0	72	106	65
1327	1	122953	46	1	2014-02-27	116	176	5.37	0	6.10	1	1	1	72	120	85
1328	2	122953	55	1	2022-01-28	99.6	177	5.3	0	5.5	0	0	0	72	155	96
1329	1	122970	44	0	2014-07-05			5.51	0			0	0	72
1330	2	122970	53	0	2022-10-11	69.3	169	4.8	0	5.7	1	1	1	NA	NA	NA
1331	1	123055	27	0	2014-02-07	52	165	4.69	0	5.20	0	0	0	72	100	60
1332	2	123055	36	0	2022-12-30	60.8	165	4.4	0			0	0	72	109	73
1333	1	123090	25	1	2014-09-10	82	182	4.44	0			0	0	72	120	85
1334	2	123090	34	1	2022-09-30	89.6	183	4.8	0	5	0	0	0	72	133	82
1335	1	123100	62	0	2014-07-28	81	168	5.56	0			0	0	72	130	80
1336	2	123100	70	0	2022-07-17	82.6	168	5.8	0	5.6	0	0	0	72	148	83
1337	1	123101	51	0	2014-01-06	68	168	4.93	0	5.50	0	0	0	72	120	70
1338	2	123101	61	0	2022-04-14	65.2	168	5	0	5.5	0	0	0	72	128	72
1339	1	123110	27	1	2014-05-19	74	169	4.87	0			0	0	72	110	75
1340	2	123110	35	1	2022-07-08	81.8	170	5.3	0			0	0	NA	134	72
1341	1	123111	27	0	2014-02-21	45	155	4.20	0	5.20	0	0	0	72	90	60
1342	2	123111	36	0	2022-03-15	50.3	155	4.9	0			0	0	72	110	75
1343	1	123141	82	0	2014-09-19	50	153	4.67	0			0	0	72	130	70
1344	2	123141	90	0	2022-09-19	48	152	5	0			0	0	72	145	85
1345	1	123156	24	1	2014-02-20	112	182	5.00	0	4.90	0	0	0	72	120	80
1346	2	123156	33	1	2022-02-24	101.5	180	4.5	0			0	0	72	115	67
1347	1	123187	41	1	2014-02-14	91	183	5.36	0	5.60	0	0	0	72	130	85
1348	2	123187	50	1	2022-12-20	89.8	184.5	5.6	0	6.1	1	1	1	56	134	85
1349	1	123225	30	0	2014-02-28	78	170	4.60	0	4.80	0	0	0	72	120	80
1350	2	123225	39	0	2022-02-10	70.4	169	4.9	0			0	0	72	146	86
1351	1	123240	52	1	2014-07-06	77	169	5.84	0			0	0	72	120	70
1352	2	123240	61	1	2022-10-15	81.6	169	5.9	0	6.5	2	2	2	72	144	87
1353	1	123285	46	1	2014-10-10	69	164	5.70	0			0	0	64	120	80
1354	2	123285	54	1	2022-08-31	73	164	6.9	1	5.7	1	2	1	72	123	80
1355	1	123329	42	0	2014-02-12	62	160	5.23	0	5.70	1	1	1	72	90	60
1356	2	123329	51	0	2022-01-07	56.4	160	5.1	0	6	1	1	1	72	133	83
1357	1	123334	57	0	2014-07-13	62	151	5.25	0			0	0	72	130	80
1358	2	123334	65	0	2022-07-16	64.8	150	5.4	0	6.1	1	1	1	72	130	79
1359	1	123360	25	0	2014-02-11	59	161	4.87	0	5.10	0	0	0	72	100	60
1360	2	123360	33	0	2022-02-17	66.9	162	5.7	0			0	0	72	112	72
1361	1	123447	26	0	2014-02-08	40	164	4.60	0	5.20	0	0	0	72	100	60
1362	2	123447	35	0	2022-02-08	50.3	166	4.9	0			0	0	72	115	71
1363	1	123463	46	1	2014-10-22	99	177	6.85	1	6.40	1	2	1	72	140	90
1364	2	123463	54	1	2022-09-06	94.2	174	6.5	1	6.3	1	2	1	60	153	97
1365	1	123544	21	0	2014-12-05	59	160	5.01	0			0	0	72	100	65
1366	2	123544	29	0	2022-02-28	59.3	160							72	105	58
1367	1	123574	57	1	2014-10-09	75	171	5.25	0			0	0	72	160	90
1368	2	123574	65	1	2022-08-23	70.6	171	5.7	0	5.8	1	1	1	72	131	72
1369	1	123617	37	0	2014-07-05	39	157	4.01	0			0	0	72	110	70
1370	2	123617	45	0	2022-09-18	41.6	158	4.6	0	5.7	1	1	1	68	121	66
1371	1	123634	33	0	2014-09-11	72	164	5.11	0			0	0	72	120	70
1372	2	123634	41	0	2022-09-26	77	166	5	0	5.5	0	0	0	72	125	77
1373	1	123653	41	0	2014-12-29	55	158	4.73	0	5.50	0	0	0	72	110	70
1374	2	123653	49	0	2022-12-22	57.2	159	5.3	0	6.2	1	1	1	72	130	86
1375	1	123758	41	0	2014-01-20	64	155	5.21	0	5.40	0	0	0	60	120	70
1376	2	123758	50	0	2022-01-06	71.3	156	5.9	0	5.7	1	1	1	72	124	72
1377	1	123849	31	1	2014-09-09	62	160	5.45	0			0	0	72	120	80
1378	2	123849	40	1	2022-09-26	65.5	160	5.2	0	6.1	1	1	1	72	122	83
1379	1	123892	59	1	2014-12-26			5.08	0	5.30	0	0	0		140	95
1380	2	123892	67	1	2022-07-17	75.3	179	5.5	0	5.4	0	0	0	NA	145	89
1381	1	123948	29	0	2014-09-03	62	162	5.27	0			0	0	90	120	80
1382	2	123948	38	0	2022-09-28	66.4	162	5.6	0	6.1	1	1	1	72	124	78
1383	1	123976	31	1	2014-07-06	71	175	4.84	0			0	0	72	120	70
1384	2	123976	40	1	2022-09-17	76.3	176	4.9	0	5.6	0	0	0	72	126	84
1385	1	123988	65	1	2014-05-09	75	170	4.99	0	5.60	0	0	0	72	140	90
1386	2	123988	73	1	2022-08-11	72.5	170	5.5	0	6	1	1	1	72	135	92
1387	1	124025	78	0	2014-07-19	56	152	7.09	2			2	2	64	140	70
1388	2	124025	86	0	2022-07-17	46.8	152	6.4	1	6.5	2	3	2	72	161	62
1389	1	124043	30	0	2014-01-17	53	163	5.18	0	5.30	0	0	0	72	120	80
1390	2	124043	39	0	2022-01-26	54.1	164	5.2	0			0	0	72	141	79
1391	1	124078	32	1	2014-10-21	79	176	4.80	0	4.90	0	0	0	72	120	90
1392	2	124078	40	1	2022-09-13	80.8	177	4.9	0	5.3	0	0	0	72	127	75
1393	1	124112	21	0	2014-01-23	66	160	4.57	0			0	0	72	100	70
1394	2	124112	29	0	2022-02-24	72.5	159	5	0			0	0	72	116	75
1395	1	124123	37	1	2014-01-24	76	170	5.63	0	5.50	0	0	0	72	105	60
1396	2	124123	47	1	2022-01-17	81.3	172	5.6	0	5.6	0	0	0	56	124	76
1397	1	124144	61	0	2014-07-13	61	154	5.81	0			0	0	72	150	70
1398	2	124144	69	0	2022-07-24	65	156	6.5	1	6.6	2	3	2	72	130	90
1399	1	124147	30	0	2014-09-10	48	161	5.42	0			0	0	84	100	60
1400	2	124147	38	0	2022-10-08	57.4	162	5.7	0	5.5	0	0	0	72	123	74
1401	1	124152	50	0	2014-12-26	77	166	6.69	1			1	1	72	135	100
1402	2	124152	58	0	2022-07-26	75.2	167	6.1	1	6	1	2	1	72	164	97
1403	1	124154	59	0	2014-03-26	71	160	6.07	1	5.30	0	1	1	72	130	80
1404	2	124154	67	0	2022-04-12	68.9	160	8.3	2	6.3	1	3	2	72	158	79
1405	1	124158	25	0	2014-02-24	50	162	4.51	0	5.20	0	0	0	72	95	60
1406	2	124158	34	0	2022-02-18	54.2	161	5.5	0			0	0	72	97	63
1407	1	124202	44	0	2014-02-07	67	161	4.63	0	5.70	1	1	1	68	115	75
1408	2	124202	54	0	2022-01-07	61.7	160	5.2	0	5.8	1	1	1	72	112	56
1409	1	124228	76	0	2014-06-23	57	155	4.31	0			0	0	108	130	85
1410	2	124228	84	0	2022-07-17	47.7	156	5	0	5.6	0	0	0	NA	146	79
1411	1	124262	34	0	2014-05-21	50	158	4.54	0			0	0	72	120	65
1412	2	124262	42	0	2022-07-14	51.8	158	5	0			0	0	70	118	61
1413	1	124355	38	0	2014-08-22	61	155	5.22	0			0	0	72	120	80
1414	2	124355	46	0	2022-02-14	66.7	156	6.2	1	5.5	0	1	1	72	151	84
1415	1	124358	63	0	2014-07-13	75	165	4.80	0			0	0	72	160	90
1416	2	124358	71	0	2022-07-17	79.2	166	5.4	0	6	1	1	1	72	165	95
1417	1	124388	31	0	2014-12-15	61	164	5.02	0	5.10	0	0	0		100	60
1418	2	124388	39	0	2022-01-06	64.7	165	5.1	0			0	0	72	99	66
1419	1	124415	52	1	2014-04-21			4.37	0			0	0
1420	2	124415	60	1	2022-09-15	65.8	169	4.8	0	5.6	0	0	0	72	129	80
1421	1	124429	60	0	2014-07-20	61	157	8.34	2			2	2	72	120	70
1422	2	124429	68	0	2022-07-17	66.3	159	7.5	2	7.1	2	4	2	72	174	90
1423	1	124430	54	0	2014-07-19	76	162	5.16	0			0	0	72	120	90
1424	2	124430	62	0	2022-07-23	80.5	162	5.5	0	5.7	1	1	1	72	152	88
1425	1	124441	82	1	2014-07-19	84	160	5.63	0			0	0	72	110	70
1426	2	124441	90	1	2022-07-16	86.5	160	7.2	2	7.3	2	4	2	72	180	108
1427	1	124477	63	0	2014-10-22	56	159	4.58	0	4.80	0	0	0	72	160	90
1428	2	124477	71	0	2022-08-31	51.6	159	5	0	5.2	0	0	0	64	166	82
1429	1	124521	28	0	2014-12-15	56	159	5.43	0	4.80	0	0	0	72	120	90
1430	2	124521	37	0	2022-01-28	60.8	160	5.5	0			0	0	72	124	84
1431	1	124549	30	0	2014-09-05	41	156	4.99	0			0	0	72	100	60
1432	2	124549	39	0	2022-09-16	44.6	158	4.7	0	5.7	1	1	1	72	112	73
1433	1	124578	30	0	2014-02-14	51	154	4.83	0	5.20	0	0	0	72	120	70
1434	2	124578	40	0	2022-04-13	56.8	154	4.5	0			0	0	72	134	81
1435	1	124642	59	0	2014-07-19	56	159	5.62	0			0	0	72	130	80
1436	2	124642	68	0	2022-07-17	56.2	158	6	0	6.1	1	1	1	72	150	70
1437	1	124649	58	0	2014-07-26	61	160	5.37	0			0	0	72	110	80
1438	2	124649	66	0	2022-07-17	59	161	5	0	5.8	1	1	1	72	138	72
1439	1	124674	29	0	2014-02-11	51	162	4.97	0	5.20	0	0	0	72	120	70
1440	2	124674	38	0	2022-03-14	48.6	161	5.2	0			0	0	68	127	65
1441	1	124684	35	1	2014-06-13	65	163	4.89	0			0	0	72	120	80
1442	2	124684	43	1	2022-04-15	64.5	163	5.7	0	5.4	0	0	0	72	117	71
1443	1	124704	44	0	2014-01-26	55	160	5.14	0	5.20	0	0	0		120	70
1444	2	124704	53	0	2022-01-21	61.7	161	4.6	0	5.6	0	0	0	72	109	65
1445	1	124767	33	1	2014-05-09	55	175	5.03	0	5.70	1	1	1	72	100	75
1446	2	124767	41	1	2022-07-28	61.8	176	5	0	6	1	1	1	90	140	88
1447	1	124827	28	0	2014-06-29	70	162	5.38	0			0	0	72	90	60
1448	2	124827	36	0	2022-10-20	58.9	164	4.7	0	5.2	0	0	0	NA	127	85
1449	1	124897	25	0	2014-01-14	55	161	4.83	0	5.30	0	0	0	72	120	80
1450	2	124897	34	0	2022-02-22	55.2	159	4.9	0			0	0	72	118	72
1451	1	124985	31	0	2014-09-23	65	161	5.03	0	5.40	0	0	0	76	135	85
1452	2	124985	39	0	2022-10-25	68.3	163	4.8	0	5.3	0	0	0	84	110	67
1453	1	124986	30	0	2014-02-08	54	161	4.60	0	4.90	0	0	0	72	90	60
1454	2	124986	39	0	2022-01-21	50.6	160	4.9	0			0	0	NA	NA	NA
1455	1	125114	39	0	2014-01-17	44	161	5.10	0	5.60	0	0	0	72	100	70
1456	2	125114	48	0	2022-12-26	47.3	161	5	0	5.7	1	1	1	92	125	88
1457	1	125125	60	0	2014-07-19	51	170	5.11	0			0	0	72	160	90
1458	2	125125	68	0	2022-07-31	53.2	172	5.9	0	6.2	1	1	1	72	178	93
1459	1	125158	40	0	2014-01-06	80	161	6.05	1	4.90	0	1	1	96	160	100
1460	2	125158	49	0	2022-12-23	69	159	8	2	6.9	2	4	2	80	170	91
1461	1	125177	41	1	2014-05-08	80	183	4.60	0	5.30	0	0	0	72	100	70
1462	2	125177	49	1	2022-09-28	76.8	183	4.3	0	5.6	0	0	0	72	135	85
1463	1	125191	32	0	2014-09-28	51	163	5.13	0	5.20	0	0	0	72	120	70
1464	2	125191	40	0	2022-10-31	61.1	162	5.1	0	5.5	0	0	0	88	118	68
1465	1	125198	29	0	2014-07-06			4.72	0			0	0	88	100	60
1466	2	125198	38	0	2022-09-24	49	164	5	0	5.3	0	0	0	72	116	80
1467	1	125221	28	0	2014-08-28	73	168	4.58	0			0	0	72	120	80
1468	2	125221	36	0	2022-09-02	NA	NA	10.8	2	8.8	2	4	2	NA	NA	NA
1469	1	125248	29	1	2014-01-03	58	170	4.44	0	5.10	0	0	0	72	100	60
1470	2	125248	38	1	2022-01-13	62.4	171	4.7	0			0	0	72	98	61
1471	1	125308	34	1	2014-07-06	71	171	4.38	0			0	0	72	100	60
1472	2	125308	42	1	2022-09-29	78	172	4.8	0	5.4	0	0	0	72	128	90
1473	1	125401	63	0	2014-07-23	51	168	5.39	0			0	0	72	120	80
1474	2	125401	71	0	2022-10-12	51.4	167	4.7	0	5.8	1	1	1	72	148	87
1475	1	125410	30	0	2014-12-22	50	165	4.60	0	4.80	0	0	0	72	120	80
1476	2	125410	38	0	2022-12-29	70.9	164	5.1	0			0	0	100	142	94
1477	1	125412	49	0	2014-01-15	55	159	4.90	0	5.90	1	1	1	72	100	60
1478	2	125412	59	0	2022-07-16	53.2	157	4.8	0	6	1	1	1	NA	135	72
1479	1	125447	63	0	2014-07-13	49	156	5.02	0			0	0	72	120	80
1480	2	125447	71	0	2022-07-16	46.6	157	5.6	0	5.9	1	1	1	72	145	89
1481	1	125457	73	0	2014-07-19	56	153	6.80	1			1	1	72	120	80
1482	2	125457	81	0	2022-07-16	54.8	152	9	2	7.6	2	4	2	72	152	75
1483	1	125459	26	0	2014-01-16	66	172	4.67	0	5.40	0	0	0	72	120	80
1484	2	125459	35	0	2022-01-14	77.3	176	4.9	0			0	0	72	139	68
1485	1	125489	61	0	2014-07-21	68	159	5.35	0			0	0	72	130	80
1486	2	125489	69	0	2022-07-16	NA	NA	6.2	1	5.9	1	2	1	90	162	94
1487	1	125496	60	1	2014-04-22			6.34	1			1	1
1488	2	125496	68	1	2022-09-28	71.6	171	7.9	2	6.1	1	3	2	72	125	79
1489	1	125511	37	1	2014-07-15	71	183	5.81	0			0	0	72	140	80
1490	2	125511	45	1	2022-09-24	79.6	183	5.5	0	5.6	0	0	0	72	168	105
1491	1	125525	38	1	2014-10-21	82	170	4.94	0	5.60	0	0	0	72	140	90
1492	2	125525	47	1	2022-09-09	79.8	169	5.1	0	5.9	1	1	1	72	134	89
1493	1	125545	51	0	2014-01-10	65	154	5.01	0	5.40	0	0	0	72	130	80
1494	2	125545	60	0	2022-07-24	68.5	156	5.7	0	5.7	1	1	1	60	150	91
1495	1	125568	57	0	2014-07-12	68	156	8.03	2			2	2	72	160	80
1496	2	125568	65	0	2022-07-16	66.8	158	17.7	2	10.1	2	4	2	72	167	73
1497	1	125582	63	0	2014-06-28	50	154	5.03	0			0	0	72	120	80
1498	2	125582	71	0	2022-09-18	44.7	154	4.8	0	5.7	1	1	1	72	154	94
1499	1	125609	26	0	2014-03-05			4.90	0	5.40	0	0	0	72	120	60
1500	2	125609	35	0	2022-01-28	NA	NA	5.6	0			0	0	72	135	78
1501	1	125636	59	0	2014-07-26	63	165	5.87	0			0	0	80	160	90
1502	2	125636	67	0	2022-07-16	63	165	6.7	1	6.2	1	2	1	72	179	90
1503	1	125640	26	1	2014-02-11	69	180	4.55	0			0	0	72	100	60
1504	2	125640	34	1	2022-02-17	84.9	182	5.3	0			0	0	72	126	75
1505	1	125730	53	0	2014-02-10	61	157	5.57	0	5.80	1	1	1	72	100	60
1506	2	125730	62	0	2022-07-16	58.9	160	5.7	0	6.2	1	1	1	64	145	86
1507	1	125822	23	0	2014-01-22	78	164	4.78	0	5.50	0	0	0	72	110	70
1508	2	125822	32	0	2022-01-05	73.4	165	5.4	0			0	0	72	133	79
1509	1	125940	27	0	2014-08-22	56	169	4.88	0			0	0	72	110	80
1510	2	125940	35	0	2022-10-26	65	169	4.9	0	5.8	1	1	1	72	115	83
1511	1	125980	30	1	2014-01-15	82	172	6.07	1			1	1	72	150	85
1512	2	125980	40	1	2022-11-18	66.1	167	5.1	0	5.9	1	1	1	72	110	70
1513	1	125986	48	1	2014-04-24			5.33	0			0	0
1514	2	125986	55	1	2022-11-18	74.3	168	5.5	0	6	1	1	1	72	120	77
1515	1	126008	50	0	2014-07-05	63	152	4.85	0			0	0	72	120	70
1516	2	126008	58	0	2022-09-18	61.6	154	4.9	0	5.5	0	0	0	72	148	88
1517	1	126035	62	1	2014-06-28	74	172	6.29	1			1	1	72	120	70
1518	2	126035	70	1	2022-09-18	76.4	174	6.2	1	6.5	2	3	2	60	154	68
1519	1	126042	51	0	2014-04-24			5.17	0			0	0
1520	2	126042	59	0	2022-09-13	57.4	165	5.4	0	5.7	1	1	1	72	118	73
1521	1	126101	59	0	2014-06-21	56	159	6.16	1			1	1	72	120	80
1522	2	126101	67	0	2022-07-16	57.4	161	6.9	1	6.9	2	3	2	72	133	76
1523	1	126135	22	0	2014-01-17	49	160	5.17	0	5.30	0	0	0	64	100	70
1524	2	126135	31	0	2022-12-28	50.1	162	4	0			0	0	72	121	80
1525	1	126144	46	1	2014-02-26			5.00	0	4.90	0	0	0	72	145	95
1526	2	126144	55	1	2022-02-07	70	165	4.5	0	5.1	0	0	0	72	147	92
1527	1	126148	34	0	2014-09-24	71	159	5.53	0	5.90	1	1	1		100	70
1528	2	126148	42	0	2022-09-20	52.4	162	5.1	0	5.6	0	0	0	72	136	90
1529	1	126171	81	1	2014-06-14	94	169	8.51	2			2	2	72	140	80
1530	2	126171	89	1	2022-04-09	92.2	170	8.4	2	6.3	1	3	2	72	156	78
1531	1	126202	28	0	2014-03-10	65	166	5.90	0	5.30	0	0	0	72	100	65
1532	2	126202	38	0	2022-02-14	63.1	165	5.5	0			0	0	72	114	76
1533	1	126284	33	1	2014-08-29	83	175	5.66	0			0	0	72	130	90
1534	2	126284	42	1	2022-10-31	88.4	175	6	0	5.8	1	1	1	72	130	81
1535	1	126341	35	0	2014-02-21	61	162	5.65	0	5.50	0	0	0	72	120	80
1536	2	126341	44	0	2022-02-09	68.9	165	5.6	0	5.7	1	1	1	72	114	78
1537	1	126374	58	0	2014-06-14	64	152	6.01	0			0	0	72	110	80
1538	2	126374	66	0	2022-04-09	64.7	155	5.5	0	6.1	1	1	1	72	131	66
1539	1	126382	30	0	2014-01-06	50	160	5.70	0	5.40	0	0	0	72	125	70
1540	2	126382	40	0	2022-12-21	50.8	161	5.5	0			0	0	60	132	91
1541	1	126384	32	0	2014-12-26	53	164	4.91	0	5.00	0	0	0	72	100	70
1542	2	126384	40	0	2022-01-26	60.6	164	5	0			0	0	72	132	84
1543	1	126387	71	1	2014-06-14	59	168	5.42	0			0	0	72	130	80
1544	2	126387	79	1	2022-04-09	58.3	167	5.5	0	5.2	0	0	0	92	148	81
1545	1	126463	45	0	2014-07-05	70	164	5.41	0			0	0	60	90	60
1546	2	126463	54	0	2022-10-27	77.6	165	5.4	0	6.2	1	1	1	60	120	69
1547	1	126472	41	0	2014-10-10	48	156	4.98	0			0	0	72	120	60
1548	2	126472	49	0	2022-08-26	50.4	155	5.2	0	5.4	0	0	0	72	120	72
1549	1	126670	28	0	2014-06-29	47	156	5.17	0			0	0	64	100	60
1550	2	126670	36	0	2022-09-24	45.7	155	4.7	0	4.9	0	0	0	72	115	68
1551	1	126677	64	1	2014-09-12	88	176	5.44	0	6.00	1	1	1	72	120	80
1552	2	126677	72	1	2022-10-31	92.9	177	6.3	1	6.5	2	3	2	68	144	83
1553	1	126681	48	1	2014-07-10	66	168	6.04	0			0	0	72	120	80
1554	2	126681	57	1	2022-11-03
1555	1	126772	68	0	2014-03-18	44	146	5.68	0	6.20	1	1	1	64	120	70
1556	2	126772	76	0	2022-04-01	46.2	146	5.8	0	6.6	2	2	2	72	133	65
1557	1	126796	31	0	2014-09-30	59	160	4.98	0	5.20	0	0	0	72	120	80
1558	2	126796	40	0	2022-09-16	64.7	163	4.7	0	5.3	0	0	0	72	125	87
1559	1	126802	33	0	2014-09-25	74	174	5.60	0	5.40	0	0	0	72	120	75
1560	2	126802	41	0	2022-11-01	78.1	173	5.4	0	5.7	1	1	1	72	126	85
1561	1	126861	31	0	2014-01-09	50	165	5.18	0	5.50	0	0	0	72	110	70
1562	2	126861	40	0	2022-12-22	54	166	5.4	0	5.7	1	1	1	68	120	70
1563	1	126923	29	0	2014-02-20	42	160	4.68	0	5.30	0	0	0	72	100	65
1564	2	126923	38	0	2022-02-15	48.5	161	4.8	0			0	0	72	115	69
1565	1	126939	34	0	2014-02-10	57	150	4.80	0	5.40	0	0	0	72	100	70
1566	2	126939	43	0	2022-01-27	60	150	4.7	0	5.7	1	1	1	72	119	75
1567	1	126946	21	1	2014-01-23	48	165	5.07	0			0	0	72	120	80
1568	2	126946	29	1	2022-02-23	56	165	4.8	0			0	0	72	116	68
1569	1	126957	46	0	2014-12-09	58	170	4.81	0	5.50	0	0	0	72	120	70
1570	2	126957	54	0	2022-12-28	58.7	169	5.5	0	6.2	1	1	1	60	119	64
1571	1	126965	39	1	2014-02-25			4.94	0	6.10	1	1	1	72	140	100
1572	2	126965	48	1	2022-01-26	NA	NA	5.9	0	6.4	1	1	1	72	155	95
1573	1	127030	30	0	2014-09-05	99	167	5.33	0			0	0	72	120	85
1574	2	127030	39	0	2022-09-27	110.6	169	6.3	1	6.6	2	3	2	72	132	87
1575	1	127035	41	0	2014-01-03	60	166	4.48	0	5.60	0	0	0	72	120	70
1576	2	127035	50	0	2022-12-26	63	164	4.3	0	5.8	1	1	1	60	105	64
1577	1	127069	37	1	2014-09-20	77	184	4.91	0			0	0	72	120	80
1578	2	127069	46	1	2022-10-28	89.7	184	5.7	0	5.9	1	1	1	84	158	98
1579	1	127106	33	0	2014-02-26	74	161	4.97	0	5.40	0	0	0	72	100	70
1580	2	127106	42	0	2022-02-23	79.2	161	4.7	0	5.6	0	0	0	72	121	77
1581	1	127132	37	1	2014-05-19	78	180	5.18	0			0	0	72	120	70
1582	2	127132	45	1	2022-07-20	82.2	180	5.6	0			0	0	72	117	81
1583	1	127139	59	0	2014-10-22	64	156	6.66	1	6.00	1	2	1	72	135	70
1584	2	127139	67	0	2022-09-08	59.8	156	6.7	1	6.7	2	3	2	72	123	67
1585	1	127147	29	0	2014-02-21	69	162	4.86	0	5.70	1	1	1	72	110	70
1586	2	127147	39	0	2022-02-08	69.3	163	5.6	0			0	0	80	122	69
1587	1	127155	32	1	2014-06-10	85	173	4.93	0			0	0	72	100	70
1588	2	127155	40	1	2022-07-06	108.1	174	8.5	2	8	2	4	2	72	134	86
1589	1	127204	61	0	2014-07-20	65	162	5.12	0			0	0	72	110	70
1590	2	127204	69	0	2022-07-23	68.4	163	6.4	1	6.2	1	2	1	84	127	79
1591	1	127222	58	0	2014-03-25	53	162	5.76	0	5.90	1	1	1	72	150	80
1592	2	127222	67	0	2022-10-25
1593	1	127276	30	1	2014-07-05	68	179	4.67	0			0	0	72	120	80
1594	2	127276	39	1	2022-09-18	74.8	182	5.1	0	5.6	0	0	0	76	144	79
1595	1	127281	45	0	2014-06-29			6.04	0			0	0	72	100	70
1596	2	127281	53	0	2022-09-24	53.4	155	5.1	0	6.1	1	1	1	72	115	75
1597	1	127299	57	0	2014-09-02	48	166	5.53	0			0	0	72	100	60
1598	2	127299	65	0	2022-08-15	55	167	5.7	0	6.4	1	1	1	76	125	74
1599	1	127331	51	1	2014-07-05	86	178	5.11	0			0	0		130	70
1600	2	127331	59	1	2022-09-24	85.4	178	5.2	0	5.7	1	1	1	72	131	91
1601	1	127345	73	1	2014-08-01	81	174	5.23	0			0	0	72	110	65
1602	2	127345	81	1	2022-07-17	84.8	175	5.4	0	5.8	1	1	1	68	128	67
1603	1	127360	63	0	2014-07-13	61	157	4.98	0			0	0	72	120	80
1604	2	127360	71	0	2022-07-17	58.9	159	5.1	0	5.9	1	1	1	68	154	79
1605	1	127367	26	0	2014-02-17	49	166	4.86	0	5.20	0	0	0	72	100	70
1606	2	127367	35	0	2022-12-22	58.5	169	5	0			0	0	72	112	53
1607	1	127382	33	0	2014-05-19	55	160	5.07	0			0	0	72	120	75
1608	2	127382	42	0	2022-07-04	57.7	160	5.2	0			0	0	68	134	68
1609	1	127405	31	0	2014-02-13	64	160	4.90	0	4.90	0	0	0	72	90	60
1610	2	127405	40	0	2022-01-29	62.7	161	5.1	0			0	0	72	104	64
1611	1	127420	23	0	2014-02-07	63	173	4.46	0	5.40	0	0	0	72	100	60
1612	2	127420	32	0	2022-02-07	75.6	175	5.6	0			0	0	72	114	68
1613	1	127428	30	0	2014-02-20	46	159	3.64	0	4.70	0	0	0	68	90	60
1614	2	127428	40	0	2022-02-17	47.1	159	5.2	0			0	0	72	102	66
1615	1	127490	51	0	2014-01-10	55	164	5.08	0	5.80	1	1	1	72	120	75
1616	2	127490	60	0	2022-07-17	57.8	164	5.2	0	6.2	1	1	1	72	144	92
1617	1	127523	40	1	2014-02-24			5.38	0	5.70	1	1	1
1618	2	127523	50	1	2022-03-14	NA	NA	5	0	5.7	1	1	1	NA	133	81
1619	1	127572	30	0	2014-02-17	49	159	4.73	0	5.10	0	0	0	72	90	60
1620	2	127572	39	0	2022-02-18	52.8	158	5.2	0			0	0	72	120	87
1621	1	127625	40	0	2014-09-30	69	163	5.29	0	5.20	0	0	0	72	135	85
1622	2	127625	48	0	2022-11-21	69	163	4.8	0	5.5	0	0	0	84	140	89
1623	1	127634	56	1	2014-01-10	85	170	5.61	0	5.80	1	1	1	72	140	90
1624	2	127634	65	1	2022-07-31	97.1	170	5.6	0	6.1	1	1	1	72	161	92
1625	1	127678	31	0	2014-01-10	54	161	4.33	0	5.30	0	0	0	72	100	60
1626	2	127678	41	0	2022-12-20	56.4	161	4.6	0	5.7	1	1	1	72	103	61
1627	1	127712	39	0	2014-01-29	73	161	6.96	1	6.20	1	2	1	72	120	75
1628	2	127712	49	0	2022-02-21	74.6	160	8.4	2	7.1	2	4	2	72	131	73
1629	1	127798	23	0	2014-07-02	51	167	5.12	0			0	0	72	100	60
1630	2	127798	31	0	2022-02-08	59.6	167	5.5	0			0	0	92	117	78
1631	1	127860	27	0	2014-03-11			5.02	0	5.30	0	0	0	72	120	60
1632	2	127860	36	0	2022-02-07	57.4	150	5.3	0			0	0	72	135	88
1633	1	127922	23	0	2014-06-26	59	168	4.83	0			0	0	72	100	60
1634	2	127922	31	0	2022-04-25	62.2	169	4.4	0	5.2	0	0	0	72	130	72
1635	1	127944	34	0	2014-09-10	47	156	4.88	0			0	0	72	100	60
1636	2	127944	42	0	2022-11-08	48.8	155	4.9	0	5.5	0	0	0	72	98	67
1637	1	127964	59	0	2014-07-13	54	154	7.23	2			2	2	72	130	90
1638	2	127964	67	0	2022-07-17	NA	NA	11.5	2	8.6	2	4	2	NA	NA	NA
1639	1	127978	35	0	2014-01-29	55	160	5.17	0	5.50	0	0	0	60	100	60
1640	2	127978	45	0	2022-12-30	59	157	4.9	0	5.9	1	1	1	70	123	67
1641	1	127980	34	1	2014-12-26	76	177	4.86	0	5.50	0	0	0	72	120	80
1642	2	127980	42	1	2022-01-14	84.2	176	6	0	5.9	1	1	1	84	125	75
1643	1	127994	30	0	2014-02-12	47	160	5.30	0	4.90	0	0	0	72	100	60
1644	2	127994	39	0	2022-01-07	49.3	160	4.4	0			0	0	72	105	71
1645	1	127995	38	1	2014-05-20	81	173	4.63	0			0	0	72	100	65
1646	2	127995	46	1	2022-07-11	79.8	173	5.7	0			0	0	68	108	69
1647	1	128075	26	0	2014-01-13	66	169	4.48	0	5.20	0	0	0	72	100	60
1648	2	128075	35	0	2022-12-26	68.8	171	4.9	0			0	0	84	118	71
1649	1	128136	37	0	2014-09-03	57	173	4.57	0			0	0		100	60
1650	2	128136	45	0	2022-09-27	57.1	173	4.4	0	5.4	0	0	0	NA	NA	NA
1651	1	128381	24	0	2014-09-19	70	169	5.25	0	5.40	0	0	0	72	120	70
1652	2	128381	32	0	2022-11-02	94.9	170	5.6	0	5.8	1	1	1	72	119	82
1653	1	128445	41	1	2014-04-21			5.28	0			0	0
1654	2	128445	49	1	2022-09-28	65.9	166	5.6	0	5.7	1	1	1	72	149	101
1655	1	128471	38	0	2014-01-14	63	158	5.31	0	5.70	1	1	1	72
1656	2	128471	47	0	2022-01-13	75.1	159	6.4	1	6.3	1	2	1	72	152	71
1657	1	128490	46	0	2014-12-09	72	158	5.12	0	5.30	0	0	0	72	135	85
1658	2	128490	54	0	2022-12-22	71.6	157	6.1	1	5.7	1	2	1	88	151	101
1659	1	128540	69	1	2014-07-12	81	169	5.17	0			0	0	72	100	70
1660	2	128540	77	1	2022-07-17	85.6	169	5.7	0	6.2	1	1	1	72	150	90
1661	1	128546	24	1	2014-02-11	77	177	4.71	0	5.40	0	0	0	72	100	60
1662	2	128546	32	1	2022-02-24	89.1	177	5.1	0			0	0	52	114	59
1663	1	128584	20	0	2014-12-16	52	153	4.95	0			0	0	72	120	70
1664	2	128584	28	0	2022-12-21	52.3	154.5	5	0			0	0	72	117	76
1665	1	128599	50	1	2014-02-27	72	175	5.42	0	5.20	0	0	0	72	120	80
1666	2	128599	59	1	2022-01-19	72.4	175	5.4	0	5.5	0	0	0	72	128	79
1667	1	128610	61	0	2014-07-20	53	152	4.94	0			0	0	72	100	60
1668	2	128610	69	0	2022-07-23	54.8	151	5.8	0	5.9	1	1	1	72	130	75
1669	1	128639	35	1	2014-09-20	74	177	5.19	0			0	0	72	110	70
1670	2	128639	43	1	2022-11-04	72.7	178	5.8	0	5.8	1	1	1	72	151	90
1671	1	128656	59	0	2014-07-19			5.24	0			0	0		100	70
1672	2	128656	68	0	2022-07-24	50	156	5.6	0	6.3	1	1	1	72	133	69
1673	1	128682	50	1	2014-02-24	57	171	5.08	0	5.50	0	0	0	72	120	80
1674	2	128682	59	1	2022-01-21	60.2	170	5.2	0	5.6	0	0	0	72	128	88
1675	1	128711	36	1	2014-10-15	126	178	4.43	0			0	0	72	150	100
1676	2	128711	44	1	2022-08-16	127.6	179	5.5	0	6.5	2	2	2	72	152	97
1677	1	128717	41	0	2014-02-08	54	155	4.80	0	5.40	0	0	0	72	100	70
1678	2	128717	50	0	2022-01-11	59.3	156	6	0	5.4	0	0	0	72	97	52
1679	1	128747	42	1	2014-02-27	90	167	5.25	0	5.50	0	0	0	72	120	90
1680	2	128747	51	1	2022-03-01	93.3	169	6.1	1	5.7	1	2	1	72	134	87
1681	1	128770	42	0	2014-06-12	53	156	4.71	0			0	0	72	120	75
1682	2	128770	50	0	2022-08-09	52.6	157	5	0	5.2	0	0	0	72	138	71
1683	1	128782	39	0	2014-12-19	66	161	5.31	0	5.70	1	1	1	72	100	70
1684	2	128782	47	0	2022-01-19	69.9	162	5.8	0	5.6	0	0	0	72	97	54
1685	1	128865	35	1	2014-12-29	56	154	5.07	0	5.30	0	0	0	72	120	80
1686	2	128865	43	1	2022-02-17	62.7	156	5.3	0	5.8	1	1	1	72	133	90
1687	1	128879	59	0	2014-07-06	58	159	5.17	0			0	0	72	100	60
1688	2	128879	68	0	2022-07-16	64.5	161	5.8	0	6.3	1	1	1	72	135	85
1689	1	128890	47	1	2014-02-13	70	178	5.68	0	6.00	1	1	1	72	120	70
1690	2	128890	55	1	2022-02-16	70.5	176	5.7	0	6.1	1	1	1	72	121	66
1691	1	128905	29	0	2014-02-14	67	167	5.40	0	5.20	0	0	0	72	110	70
1692	2	128905	38	0	2022-02-25	77.9	167	5.6	0			0	0	72	121	73
1693	1	128968	56	0	2014-04-23			5.50	0			0	0
1694	2	128968	65	0	2022-09-20	65.5	167	5.6	0	6	1	1	1	72	123	65
1695	1	129001	42	0	2014-09-25	52	155	5.24	0	5.80	1	1	1	72	120	80
1696	2	129001	50	0	2022-10-17	57.7	155	5.5	0	5.5	0	0	0	100	148	86
1697	1	129007	45	0	2014-05-28	52	167	4.48	0			0	0	72	120	70
1698	2	129007	54	0	2022-10-21	55.5	167	4.6	0	5.6	0	0	0	72	108	72
1699	1	129029	59	1	2014-02-28	73	170	8.08	2	6.70	2	4	2	72	115	75
1700	2	129029	68	1	2022-04-09	73	174	8.6	2	8.3	2	4	2	88	121	80
1701	1	129081	32	0	2014-05-27	70	161	4.44	0			0	0	72	120	70
1702	2	129081	40	0	2022-04-15	75	162	5	0	5.1	0	0	0	72	133	91
1703	1	129202	45	0	2014-03-11	52	157	5.42	0	5.60	0	0	0		100	65
1704	2	129202	54	0	2022-03-18
1705	1	129217	64	1	2014-10-22	74	173	6.35	1	5.40	0	1	1	72	140	90
1706	2	129217	73	1	2022-09-07	74.2	172	6	0	6	1	1	1	72	153	88
1707	1	129247	27	1	2014-05-19	93	172	4.86	0			0	0	72	140	80
1708	2	129247	35	1	2022-07-01	108.5	173	5.2	0			0	0	84	151	89
1709	1	129282	63	1	2014-06-28	64	166	4.53	0			0	0	70	110	70
1710	2	129282	71	1	2022-09-18	70.7	165	5.1	0	5.4	0	0	0	64	134	69
1711	1	129289	38	0	2014-01-29	66	166	4.67	0	5.00	0	0	0	72	130	90
1712	2	129289	47	0	2022-01-04	73.2	169	5.4	0	5.3	0	0	0	72	135	79
1713	1	129323	42	0	2014-10-21	47	163	4.53	0	5.40	0	0	0	56	100	65
1714	2	129323	51	0	2022-10-21	56	162	4.8	0	5.8	1	1	1	72	106	58
1715	1	129332	52	0	2014-06-29	68	150	5.58	0			0	0	72	120	70
1716	2	129332	61	0	2022-09-20	65.2	151	5.6	0	5.7	1	1	1	72	131	83
1717	1	129333	47	0	2014-02-26	57	162	5.12	0	6.00	1	1	1	72	100	70
1718	2	129333	56	0	2022-04-09	60.7	164	5.3	0	5.9	1	1	1	72	NA	NA
1719	1	129366	40	0	2014-02-20	59	160	4.66	0	5.10	0	0	0	72	95	60
1720	2	129366	49	0	2022-03-08	62	162	4.6	0	5.4	0	0	0	80	115	77
1721	1	129379	32	0	2014-03-03	59	164	4.82	0	5.40	0	0	0	72	100	60
1722	2	129379	41	0	2022-02-15	56	162	5.2	0	5.5	0	0	0	72	120	73
1723	1	129393	62	0	2014-06-14	44	151	5.46	0			0	0	72	100	70
1724	2	129393	70	0	2022-04-09	47.4	151	5.6	0	5.7	1	1	1	72	142	79
1725	1	129467	41	0	2014-09-11	59	167	5.06	0			0	0
1726	2	129467	50	0	2022-09-15	63.4	168	5.2	0	5.9	1	1	1	72	120	70
1727	1	129480	30	1	2014-05-16	73	181	5.49	0			0	0	108	140	80
1728	2	129480	38	1	2022-10-21	80.7	181	6.8	1	6.4	1	2	1	100	137	87
1729	1	129481	52	0	2014-01-07	71	157	5.34	0	5.30	0	0	0	72	120	70
1730	2	129481	61	0	2022-04-09	73.9	156	5.8	0	5.8	1	1	1	72	146	89
1731	1	129516	32	0	2014-02-25	72	168	5.05	0	5.50	0	0	0	72	130	70
1732	2	129516	41	0	2022-03-03	78.7	169	4.9	0	5.6	0	0	0	72	118	82
1733	1	129518	38	1	2014-10-22	65	168	4.35	0	5.20	0	0	0	72	120	85
1734	2	129518	46	1	2022-09-07	65.7	167	4.8	0	5.7	1	1	1	56	129	73
1735	1	129519	42	0	2014-10-23	72	160	5.10	0	5.30	0	0	0	72	135	95
1736	2	129519	50	0	2022-09-07	68.8	160	5.3	0	5.5	0	0	0	72	127	89
1737	1	129528	37	0	2014-01-16	68	161	5.15	0	5.70	1	1	1		120	80
1738	2	129528	46	0	2022-01-10	71.1	161	4.7	0	5.6	0	0	0	72	143	82
1739	1	129538	42	0	2014-10-21	63	172	5.44	0	5.20	0	0	0	72	135	80
1740	2	129538	50	0	2022-09-15	60.7	171	5.2	0	6	1	1	1	72	123	76
1741	1	129539	38	0	2014-02-12	57	158	4.51	0	5.40	0	0	0	72	120	80
1742	2	129539	47	0	2022-03-11	61.9	157	4.8	0	5.3	0	0	0	72	110	68
1743	1	129549	59	0	2014-04-29			4.92	0			0	0
1744	2	129549	67	0	2022-04-06	70.3	159	5	0	5.8	1	1	1	72	146	86
1745	1	129579	26	0	2014-01-14	47	159	4.98	0	5.30	0	0	0	72	100	60
1746	2	129579	35	0	2022-03-11	50.7	162	4.9	0			0	0	72	106	71
1747	1	129600	79	1	2014-06-15	63	161	6.28	1			1	1	72	140	70
1748	2	129600	87	1	2022-04-09	NA	NA	7.5	2	6.8	2	4	2	72	180	89
1749	1	129641	29	0	2014-02-11	84	165	4.57	0	5.30	0	0	0	72	120	70
1750	2	129641	38	0	2022-12-27	90.8	166	5.4	0			0	0	96	132	71
1751	1	129649	35	0	2014-02-14	57	159	5.49	0	5.40	0	0	0	72	120	70
1752	2	129649	45	0	2022-01-29	58.9	160	5.7	0	5.7	1	1	1	72	124	79
1753	1	129680	27	1	2014-06-29	72	179	4.70	0			0	0	72	120	60
1754	2	129680	36	1	2022-10-15	85.5	180	4.8	0	5.8	1	1	1	72	129	87
1755	1	129686	31	1	2014-08-28	60	169	4.52	0			0	0	72	120	60
1756	2	129686	40	1	2022-10-28	64.7	169	4.9	0	5.6	0	0	0	64	124	67
1757	1	129717	39	0	2014-08-28	52	157	4.32	0			0	0	72	90	70
1758	2	129717	47	0	2022-10-19	54.8	158	4.5	0	5.8	1	1	1	72	126	61
1759	1	129733	30	0	2014-02-24	60	158	5.02	0	5.40	0	0	0	72	120	60
1760	2	129733	39	0	2022-01-27	62.7	158	5.4	0			0	0	72	96	56
1761	1	129736	37	0	2014-08-29	55	161	5.38	0			0	0	72	130	80
1762	2	129736	45	0	2022-06-20	50	162	5.6	0	5.6	0	0	0	72	126	77
1763	1	129749	48	1	2014-01-22			5.52	0	5.60	0	0	0
1764	2	129749	57	1	2022-01-14	66.3	162	5.4	0	5.5	0	0	0	72	131	75
1765	1	129763	37	0	2014-01-06	68	163	5.52	0	5.50	0	0	0	72	120	80
1766	2	129763	46	0	2022-01-29	70.6	163	5.8	0	5.6	0	0	0	72	122	78
1767	1	129863	34	0	2014-07-01	52	159	4.84	0			0	0	72	90	60
1768	2	129863	43	0	2022-08-17	57.7	159	4.8	0	5.7	1	1	1	60	106	57
1769	1	129913	62	1	2014-07-27	80	177	9.22	2			2	2	72	120	85
1770	2	129913	70	1	2022-07-24	75.5	177	8.5	2	6.8	2	4	2	72	123	71
1771	1	129948	36	0	2014-02-17	81	165	6.00	0			0	0	72	100	60
1772	2	129948	46	0	2022-09-01	78.1	166	5.2	0	5.7	1	1	1	70	130	88
1773	1	130065	61	0	2014-04-29			5.82	0			0	0
1774	2	130065	70	0	2022-09-20	69.5	164	6.2	1	6.4	1	2	1	NA	95	63
1775	1	130286	50	0	2014-02-08	50	155	5.21	0	5.20	0	0	0	72	120	70
1776	2	130286	59	0	2022-07-23	39.8	157	5	0	5.5	0	0	0	72	111	80
1777	1	130364	54	0	2014-06-14	69	163	6.71	1			1	1	72	110	80
1778	2	130364	62	0	2022-04-09	77.9	162	6.5	1	6.1	1	2	1	72	172	91
1779	1	130387	51	1	2014-10-10	65	175	4.85	0	5.60	0	0	0	72	100	60
1780	2	130387	60	1	2022-09-23	73.3	177	5.5	0	5.8	1	1	1	72	124	70
1781	1	130394	60	0	2014-06-14	68	167	4.89	0			0	0	72	120	80
1782	2	130394	68	0	2022-04-09	77.9	169	5.7	0	5.6	0	0	0	72	135	72
1783	1	130404	23	0	2014-01-13	59	154	4.96	0	5.00	0	0	0	72	100	70
1784	2	130404	33	0	2022-04-08	64.5	152	5.6	0			0	0	72	106	71
1785	1	130438	49	0	2014-07-05	55	158	5.39	0			0	0	104	120	70
1786	2	130438	57	0	2022-10-15	55.1	157	5.5	0	6	1	1	1	72	140	90
1787	1	130508	30	0	2014-09-10	84	158	5.42	0			0	0	72	120	80
1788	2	130508	38	0	2022-09-23	75.6	158	5.1	0	5.5	0	0	0	72	134	81
1789	1	130511	45	0	2014-06-28	54	162	4.69	0			0	0	72	100	60
1790	2	130511	54	0	2022-10-24	55.6	162	4.5	0	5.6	0	0	0	72	110	70
1791	1	130523	44	0	2014-06-28	56	161	4.96	0			0	0	72	130	80
1792	2	130523	53	0	2022-10-15	54.3	163	5.5	0	6.1	1	1	1	90	129	86
1793	1	130541	56	0	2014-07-13	48	156	5.26	0			0	0	72	120	70
1794	2	130541	64	0	2022-07-17	45.3	158	5.5	0	5.7	1	1	1	72	124	78
1795	1	130557	40	0	2014-01-20	70	158	5.66	0	5.70	1	1	1	72	115	80
1796	2	130557	49	0	2022-12-23	68.8	158	5.4	0	6.2	1	1	1	72	141	93
1797	1	130621	79	1	2014-08-15	81	176	7.68	2			2	2	88	140	85
1798	2	130621	87	1	2022-07-24	76.8	176	6.2	1	5.8	1	2	1	72	116	68
1799	1	130720	53	0	2014-06-28	52	160	4.82	0			0	0	72	110	60
1800	2	130720	61	0	2022-09-17	55.6	160	4.9	0	5.8	1	1	1	64	116	74
1801	1	130777	37	1	2014-05-08	73	177	4.70	0	5.30	0	0	0	72	120	80
1802	2	130777	45	1	2022-08-02	82.2	178	5.6	0	5.8	1	1	1	72	144	92
1803	1	130788	24	0	2014-01-28	66	168	4.75	0	5.40	0	0	0	72	120	75
1804	2	130788	33	0	2022-01-26	NA	NA	5.7	0			0	0	72	130	83
1805	1	130806	63	0	2014-07-20	59	161	5.54	0			0	0	72	120	80
1806	2	130806	71	0	2022-07-17	62	162	5.6	0	6.2	1	1	1	72	137	80
1807	1	130827	34	0	2014-05-07	56	158	4.43	0	5.10	0	0	0		120	70
1808	2	130827	42	0	2022-08-03	56.1	158	4.8	0	5.7	1	1	1	72	91	54
1809	1	130854	25	0	2014-10-20	68	177	4.85	0	5.20	0	0	0	72	115	75
1810	2	130854	33	0	2022-10-24	75	177	5.2	0	5.5	0	0	0	72	124	87
1811	1	130903	39	0	2014-02-27	72	167	15.02	2	9.70	2	4	2	72	120	85
1812	2	130903	48	0	2022-02-16	74.8	167	15.6	2	8.7	2	4	2	100	165	99
1813	1	130933	32	0	2014-05-09	60	161	4.99	0	5.60	0	0	0	72	100	60
1814	2	130933	40	0	2022-08-23	62.6	162	5.3	0	5.5	0	0	0	NA	90	67
1815	1	130975	46	1	2014-04-22			4.91	0			0	0
1816	2	130975	55	1	2022-09-22	71.1	172	5	0	5.6	0	0	0	NA	115	75
1817	1	130979	60	0	2014-07-06	71	163	5.58	0			0	0	72	120	80
1818	2	130979	68	0	2022-09-17	72.1	163	4.7	0	5.9	1	1	1	80	146	84
1819	1	130991	56	0	2014-01-28	55	170	5.55	0	5.70	1	1	1	72	120	70
1820	2	130991	64	0	2022-04-16	58.2	172	6.1	1	6	1	2	1	72	141	84
1821	1	131001	66	1	2014-06-21	75	165	4.90	0			0	0	72	140	90
1822	2	131001	74	1	2022-04-16	NA	NA	4.6	0	6.1	1	1	1	88	140	63
1823	1	131071	21	0	2014-12-11	56	165	4.75	0			0	0	72	100	60
1824	2	131071	29	0	2022-01-07	58.9	165	5	0			0	0	72	107	67
1825	1	131101	83	1	2014-06-28	43	151	5.24	0			0	0	76	110	70
1826	2	131101	91	1	2022-09-18	40	151	4.9	0	5.7	1	1	1	72	175	83
1827	1	131135	32	1	2014-01-21	61	159	5.17	0			0	0	104	120	80
1828	2	131135	40	1	2022-07-25	61.3	158	5.6	0	5.5	0	0	0	96	131	84
1829	1	131200	75	0	2014-06-22	49	152	5.60	0			0	0	64	140	70
1830	2	131200	83	0	2022-04-17	52.9	155	5.7	0	5.7	1	1	1	72	165	58
1831	1	131212	50	0	2014-01-21	65	160	5.72	0	5.60	0	0	0	72	120	80
1832	2	131212	59	0	2022-04-17	70.3	164	6.3	1	6	1	2	1	72	138	84
1833	1	131239	35	0	2014-05-07	55	166	5.47	0	5.60	0	0	0	68	100	60
1834	2	131239	43	0	2022-09-26	52.4	167	5.1	0	5.7	1	1	1	72	130	84
1835	1	131261	37	0	2014-05-19	51	160	4.69	0			0	0	72	100	60
1836	2	131261	45	0	2022-07-12	56.3	160	4.7	0			0	0	72	117	58
1837	1	131263	27	1	2014-02-21	69	162	5.02	0	5.40	0	0	0	72	120	90
1838	2	131263	36	1	2022-02-24	76.7	161	5.1	0			0	0	72	157	77
1839	1	131324	35	0	2014-09-18	51	157	5.07	0	5.20	0	0	0	72	120	65
1840	2	131324	43	0	2022-09-26	54.2	158	4.4	0	5.5	0	0	0	72	120	77
1841	1	131330	45	1	2014-02-14	81	168	5.16	0	5.30	0	0	0	60	110	70
1842	2	131330	53	1	2022-02-28	84.2	168	4.8	0	5.7	1	1	1	72	137	93
1843	1	131342	62	0	2014-06-15	60	156	5.25	0			0	0	72	120	70
1844	2	131342	70	0	2022-04-10	64	159	5.6	0	5.7	1	1	1	72	135	83
1845	1	131347	58	1	2014-05-13	75	175	5.56	0			0	0	72	120	75
1846	2	131347	66	1	2022-08-23	77.7	174	5.7	0	5.7	1	1	1	92	169	107
1847	1	131400	66	1	2014-07-27	67	166	5.14	0			0	0	72	140	80
1848	2	131400	74	1	2022-07-30	71.1	166	6	0	5.9	1	1	1	72	176	90
1849	1	131494	31	1	2014-01-20	84	173	5.48	0	5.20	0	0	0	72	120	80
1850	2	131494	28	1	2022-10-24	85.1	170	5.2	0	5	0	0	0	72	130	81
1851	1	131500	36	0	2014-10-27	56	156	5.61	0			0	0	72	100	60
1852	2	131500	44	0	2022-09-13	56.3	156	5.4	0	6	1	1	1	72	103	57
1853	1	131518	49	0	2014-01-30	46	156	4.81	0	5.30	0	0	0	72	100	70
1854	2	131518	58	0	2022-12-22	49.1	155	4.7	0	5.6	0	0	0	60	110	74
1855	1	131562	41	0	2014-02-20	59	155	5.10	0	5.50	0	0	0	72	120	75
1856	2	131562	50	0	2022-11-09	57.8	155	5.3	0	5.6	0	0	0	72	113	64
1857	1	131565	52	0	2014-01-09	47	162	4.52	0	5.50	0	0	0	72	120	80
1858	2	131565	61	0	2022-07-16	46.1	161	4.9	0	5.8	1	1	1	64	125	85
1859	1	131568	48	0	2014-01-03	58	162	5.03	0	5.20	0	0	0	72	120	90
1860	2	131568	57	0	2022-07-30	53	163	6.1	1	5.8	1	2	1	72	133	85
1861	1	131608	26	1	2014-09-05	58	169	4.99	0			0	0	72	120	80
1862	2	131608	34	1	2022-10-10	67.2	170	4.9	0	5.3	0	0	0	80	117	75
1863	1	131646	51	0	2014-09-11	59	162	4.97	0			0	0	72	120	60
1864	2	131646	59	0	2022-09-13	57	162	5.6	0	5.8	1	1	1	72	131	83
1865	1	131792	37	1	2014-02-08	72	169	5.70	0	5.80	1	1	1	72	140	90
1866	2	131792	47	1	2022-01-14	NA	NA	5.6	0	5.9	1	1	1	NA	NA	NA
1867	1	131811	46	0	2014-01-26	52	159	4.78	0	5.10	0	0	0	72	100	70
1868	2	131811	56	0	2022-02-17	49.8	158	5.1	0	5.4	0	0	0	72	101	64
1869	1	131837	41	1	2014-10-14	73	170	5.37	0			0	0	72	120	80
1870	2	131837	49	1	2022-08-17	76.1	171	6.4	1	5.9	1	2	1	60	134	95
1871	1	131843	38	0	2014-01-30	66	156	4.78	0	5.00	0	0	0	72	90	60
1872	2	131843	47	0	2022-01-14	70.7	157	4.8	0	5.3	0	0	0	NA	110	66
1873	1	131930	41	0	2014-02-20	62	159	5.73	0	5.80	1	1	1	72	120	70
1874	2	131930	50	0	2022-02-07	68.8	160	6.2	1	6	1	2	1	72	110	76
1875	1	131942	41	1	2014-02-27	85	168	5.50	0	6.40	1	1	1	72	130	85
1876	2	131942	49	1	2022-02-25	88.9	166	9.4	2	7.8	2	4	2	72	164	101
1877	1	131958	62	0	2014-07-27	63	160	5.24	0			0	0	72	120	70
1878	2	131958	71	0	2022-07-30	65	160	5.7	0	6.4	1	1	1	80	133	75
1879	1	131961	31	0	2014-02-28	51	156	4.41	0	5.20	0	0	0	72	100	70
1880	2	131961	40	0	2022-03-03	52.4	156	4.6	0			0	0	72	109	73
1881	1	131963	42	0	2014-09-16			5.15	0			0	0	72	100	60
1882	2	131963	50	0	2022-09-29	NA	NA	5.7	0	5.6	0	0	0	NA	114	75
1883	1	131991	75	0	2014-07-27	59	155	5.59	0			0	0	72	140	80
1884	2	131991	83	0	2022-08-19	56.2	149	5.8	0	6	1	1	1	72	175	87
1885	1	132043	42	0	2014-02-24	61	155	5.23	0	5.10	0	0	0	72	130	75
1886	2	132043	51	0	2022-07-30	63.1	157	5.6	0	5.4	0	0	0	72	142	93
1887	1	132097	30	1	2014-12-23	83	175	4.63	0	5.10	0	0	0	72	140	90
1888	2	132097	38	1	2022-01-30	80.8	176	4.6	0			0	0	72	133	79
1889	1	132145	56	0	2014-07-27	61	159	5.45	0			0	0	60	120	85
1890	2	132145	64	0	2022-07-23	61.6	158	5.7	0	5.8	1	1	1	80	134	91
1891	1	132175	38	1	2014-05-20	52	171	4.39	0			0	0	72	100	65
1892	2	132175	46	1	2022-07-12	60.6	171	4.6	0			0	0	64	109	61
1893	1	132194	64	0	2014-09-01	47	165	5.71	0			0	0	72	120	80
1894	2	132194	72	0	2022-09-02	45.5	164	6	0	5.8	1	1	1	72	138	91
1895	1	132248	20	0	2014-12-11	56	158	5.47	0			0	0	72	100	60
1896	2	132248	28	0	2022-02-25	50	160	5	0			0	0	100	113	73
1897	1	132256	33	0	2014-09-11	48	162	4.56	0			0	0	72	120	60
1898	2	132256	41	0	2022-09-22	53	160	4.7	0	5.3	0	0	0	72	100	63
1899	1	132327	66	0	2014-10-10	57	156	5.84	0			0	0	72	120	80
1900	2	132327	76	0	2022-09-14	57.3	155	6	0	6.8	2	2	2	64	144	93
1901	1	132360	52	0	2014-12-10	56	166	4.95	0	5.40	0	0	0	72	100	60
1902	2	132360	60	0	2022-07-30	59.8	167	5.7	0	6	1	1	1	60	110	69
1903	1	132375	29	0	2014-04-30	53	162	4.56	0			0	0	72	100	70
1904	2	132375	37	0	2022-07-04	64.1	170	5.5	0	5	0	0	0	72	127	80
1905	1	132394	23	0	2014-01-16	59	170	4.61	0	5.30	0	0	0	72	120	70
1906	2	132394	33	0	2022-01-25	57	171	4.7	0			0	0	72	115	66
1907	1	132400	20	0	2014-12-22	52	160	5.00	0			0	0	72	120	70
1908	2	132400	28	0	2022-02-18	60	160	4	0			0	0	72	116	75
1909	1	132506	51	1	2014-02-27	90	180	4.95	0	5.40	0	0	0		140	90
1910	2	132506	60	1	2022-03-08	80	178	5.5	0	5.3	0	0	0	72	145	100
1911	1	132516	43	1	2014-01-22			5.82	0	4.80	0	0	0
1912	2	132516	52	1	2022-02-11	75	170							72	133	88
1913	1	132536	61	0	2014-07-20	66	157	5.65	0			0	0	72	120	80
1914	2	132536	69	0	2022-07-30	65.8	159	7.1	2	6.6	2	4	2	72	115	71
1915	1	132605	45	0	2014-02-21	49	156	4.81	0	5.40	0	0	0	72	120	80
1916	2	132605	54	0	2022-02-07	45.1	157	5	0	5.7	1	1	1	72	120	78
1917	1	132671	37	0	2014-10-23	51	157	5.20	0			0	0	72	125	90
1918	2	132671	45	0	2022-08-26	57	160	5.3	0	5.9	1	1	1	72	134	89
1919	1	132684	60	0	2014-06-06
1920	2	132684	68	0	2022-08-09	60.6	160	5.5	0	5.8	1	1	1	72	169	94
1921	1	132715	67	1	2014-10-10			5.34	0			0	0
1922	2	132715	75	1	2022-08-23	NA	NA	7	2	5.8	1	3	2	NA	NA	NA
1923	1	132780	55	0	2014-07-26	65	156	5.54	0			0	0	72	140	80
1924	2	132780	63	0	2022-07-30	65.6	159	6	0	6.2	1	1	1	80	139	61
1925	1	132839	38	0	2014-05-21	53	159	4.73	0			0	0	72	120	70
1926	2	132839	47	0	2022-08-10	52.6	159	4.8	0			0	0	86	149	88
1927	1	132855	54	0	2014-02-11	72	160	7.23	2	6.90	2	4	2	72	120	70
1928	2	132855	63	0	2022-07-16	65.6	163	7.3	2	6.8	2	4	2	72	132	83
1929	1	132857	37	0	2014-07-05	55	156	4.27	0			0	0	72	90	70
1930	2	132857	46	0	2022-09-17	54.2	157	4.6	0	5.7	1	1	1	72	101	62
1931	1	132871	49	0	2014-10-28	68	167	5.50	0	5.70	1	1	1	72	160	95
1932	2	132871	58	0	2022-10-24	67.1	167	6.9	1	6.3	1	2	1	60	159	93
1933	1	132876	36	0	2014-02-19	55	160	4.90	0	5.50	0	0	0	72	100	60
1934	2	132876	45	0	2022-03-01	56.4	159	5	0	5.5	0	0	0	72	105	60
1935	1	132883	36	0	2014-10-29	54	168	4.57	0	5.20	0	0	0	72	120	70
1936	2	132883	45	0	2022-11-01	62.7	170	4.8	0	5.3	0	0	0	68	117	78
1937	1	132911	44	1	2014-09-29	88	180	5.04	0	5.20	0	0	0	72	135	85
1938	2	132911	52	1	2022-11-04	88.8	180	5.5	0	5.3	0	0	0	72	135	94
1939	1	132933	31	1	2014-09-30	65	167	5.15	0	5.10	0	0	0	72	100	60
1940	2	132933	39	1	2022-10-20	74.3	165	4.4	0	5.3	0	0	0	76	117	78
1941	1	132957	37	1	2014-03-19	71	165	5.37	0	5.30	0	0	0	72	130	90
1942	2	132957	45	1	2022-04-13	72.8	165	5.2	0	5.6	0	0	0	80	136	82
1943	1	132997	58	0	2014-07-26	68	155	5.44	0			0	0	72	100	70
1944	2	132997	66	0	2022-07-24	62.1	151	6.3	1	5.8	1	2	1	72	149	89
1945	1	133018	35	1	2014-01-09	92	177	5.65	0	5.70	1	1	1	72	120	80
1946	2	133018	44	1	2022-02-25	99.9	177	6	0	6.1	1	1	1	72	144	97
1947	1	133019	42	0	2014-07-05	56	166	4.91	0			0	0	72	120	80
1948	2	133019	50	0	2022-10-21	56.1	168	5	0	5.7	1	1	1	72	NA	NA
1949	1	133138	52	0	2014-02-26	66	159	5.09	0	5.80	1	1	1	72	110	70
1950	2	133138	61	0	2022-07-31	59.6	160	5.5	0	6.2	1	1	1	72	125	66
1951	1	133271	32	1	2014-05-07	66	173	4.58	0	5.60	0	0	0	72	100	60
1952	2	133271	40	1	2022-07-26	68.8	172	5.6	0	5.8	1	1	1	72	122	80
1953	1	133356	46	1	2014-12-29	89	181	6.41	1	6.30	1	2	1	72	150	100
1954	2	133356	54	1	2022-02-10	84.3	180	7.9	2	7	2	4	2	72	132	84
1955	1	133420	33	1	2014-01-06	74	172	4.88	0	5.20	0	0	0	72	120	80
1956	2	133420	42	1	2022-01-17	77.9	172	4.8	0	5.4	0	0	0	92	141	92
1957	1	133438	40	0	2014-02-17	54	158	4.82	0	4.90	0	0	0	72	100	70
1958	2	133438	49	0	2022-02-09	58.9	158	5.1	0	5.2	0	0	0	72	147	94
1959	1	133477	31	1	2014-06-28	106	176	4.45	0			0	0	72	120	90
1960	2	133477	39	1	2022-10-15	128.7	177	5.1	0	5.8	1	1	1	72	150	98
1961	1	133487	56	0	2014-10-15	52	155	5.14	0			0	0	72	110	75
1962	2	133487	64	0	2022-08-23	50.7	157	5.1	0	5.7	1	1	1	72	133	75
1963	1	133506	39	0	2014-09-26	54	165	5.24	0			0	0	72	100	70
1964	2	133506	48	0	2022-11-08	57.9	165	5	0	5.4	0	0	0	72	109	69
1965	1	133514	66	0	2014-06-28	45	160	5.33	0			0	0	72	110	65
1966	2	133514	74	0	2022-09-18	43.6	161	6.2	1	5.9	1	2	1	80	152	77
1967	1	133540	57	0	2014-07-27	79	162	6.04	0			0	0	72	140	80
1968	2	133540	65	0	2022-07-30	72.1	164	6.2	1	6.1	1	2	1	72	129	82
1969	1	133618	26	1	2014-07-05	70	174	4.88	0			0	0	72	110	80
1970	2	133618	35	1	2022-09-17	70.5	175	4.8	0	5.5	0	0	0	72	110	72
1971	1	133678	60	1	2014-04-24			5.67	0			0	0
1972	2	133678	69	1	2022-04-20	72.8	174	6.9	1	5.6	0	1	1	72	176	105
1973	1	133728	30	1	2014-02-12	97	168	5.75	0			0	0	60	120	80
1974	2	133728	38	1	2022-02-17	92.2	168	11.3	2			2	2	72	153	101
1975	1	133741	68	0	2014-10-22	62	158	6.26	1	6.30	1	2	1	72	135	85
1976	2	133741	77	0	2022-09-07	64.7	158	10.8	2	10.3	2	4	2	72	147	83
1977	1	133746	64	0	2014-07-27	74	160	5.34	0			0	0	72	130	90
1978	2	133746	73	0	2022-07-30	81.1	163	5.9	0	6.4	1	1	1	76	133	77
1979	1	133747	29	0	2014-10-11	50	169	4.74	0			0	0	72	100	60
1980	2	133747	37	0	2022-08-26	48.9	170	5.1	0	5.6	0	0	0	72	106	59
1981	1	133819	34	0	2014-01-28	58	168	4.73	0	5.20	0	0	0	72	100	70
1982	2	133819	43	0	2022-01-13	63.5	169	5.5	0	5.3	0	0	0	72	119	62
1983	1	133844	53	0	2014-07-19	61	150	8.05	2			2	2	72	140	90
1984	2	133844	61	0	2022-07-30	56	152	8.9	2	8.6	2	4	2	72	174	81
1985	1	133849	35	0	2014-05-21	53	164	5.70	0			0	0	72	100	70
1986	2	133849	43	0	2022-07-15	57	166	4.9	0			0	0	72	128	75
1987	1	133891	29	0	2014-11-05	71	163	4.95	0			0	0	72	120	80
1988	2	133891	38	0	2022-12-20	79.4	164	5.8	0			0	0	120	140	85
1989	1	133949	35	0	2014-12-24			5.10	0	5.70	1	1	1
1990	2	133949	43	0	2022-03-18	67.4	156	5.7	0	5.6	0	0	0	72	134	88
1991	1	133964	30	0	2014-02-26	75	165	5.45	0	5.20	0	0	0	72	100	70
1992	2	133964	39	0	2022-02-16	NA	NA	5.6	0			0	0	NA	NA	NA
1993	1	133988	19	0	2014-03-03	55	161	4.93	0	5.50	0	0	0	72	100	60
1994	2	133988	28	0	2022-02-21	71.7	162	4.9	0			0	0	NA	NA	NA
1995	1	133997	67	0	2014-10-11	62	158	6.27	1			1	1	72	140	90
1996	2	133997	75	0	2022-10-31	60.7	157	7.8	2	7.3	2	4	2	72	143	89
1997	1	134077	74	0	2014-02-26	43	149	5.64	0			0	0	72	135	70
1998	2	134077	82	0	2022-08-11	39.2	148	5.2	0	5.9	1	1	1	72	157	89
1999	1	134111	72	0	2014-07-12	63	149	7.55	2			2	2	72	140	80
[truncated: 5,437 more rows]
